# Supplementary material for: Dissection of the practical soybean breeding pipeline by developing ZDX1, a high-throughput functional array
Source: Theor Appl Genet. 2022 Feb 21;135(4):1413–27. doi: 10.1007/s00122-022-04043-w (PMC9033737; doi:10.1007/s00122-022-04043-w)
Supplement: Supplementary file 6 — Supplementary file6 (XLSX 47141 KB) [file 122_2022_4043_MOESM6_ESM.xlsx]

## Sheet: Table S1
Supplementary Table 1. List of the 158,959 SNPs of ZDX1 array.
Chromosome	Physical Position	Gene	MAF in 2214	Prob sequence	Williams 82 allele	Alternative allele	Genic or intergentic	SNP type(Nonsynonymous/Synonymous/Stopgain....)
Gm01	9491	Glyma.01G000100.Wm82.a2.v1	0.0105906	ATTGAAAAGGTTTTTTCAAAAACCAAACATAGCACAGTTTATTTTTACCT[A/G]GTAACTGATGCAGGAGACGTTCAAACTATGGAAAATGTGTGCCTGAAATT	G	A	intergenic	-
Gm01	12526	Glyma.01G000100.Wm82.a2.v1	0.199389	A[T/C]CCTAGATAGTAACATATCCCTAAACACTAATTTCTCAAGTAACAATAAAC	C	T	intergenic	-
Gm01	23655	Glyma.01G000100.Wm82.a2.v1	0.170191	T[A/G]ACACGTGGCGGAGACGCAACAATACAGTGAGACATACTCTTTAATCCTTT	G	A	intergenic	-
Gm01	25580	Glyma.01G000100.Wm82.a2.v1	0.403349	T[T/C]TGAATGCATACTGCATCAAGGTCTGCACCATGATAAATTGATTGTGTTGT	T	C	intergenic	-
Gm01	30712	Glyma.01G000100.Wm82.a2.v1,Glyma.01G000200.Wm82.a2.v1	0.124646	TCGCGGCTGCAGCCAAAGAGGAGGAGGTGGAGGCGCTGCCGTCGGGAACA[A/G]TGTTACACGCTACCACCCAATTATCCACTGAACAAAGGATAATCAGCAAC	G	A	intergenic	-
Gm01	37018	Glyma.01G000100.Wm82.a2.v1,Glyma.01G000200.Wm82.a2.v1	0.171365	TGAAATTGTTCCCAAAACATCTTATGTCCTGGAGCTCCATCTCAGATATC[T/C]AGTCATTGAAGTCCGAGGTATCTGAAGTAGCAACAGACCTCTGTGATATG	C	T	intergenic	-
Gm01	39601	Glyma.01G000100.Wm82.a2.v1,Glyma.01G000200.Wm82.a2.v1	0.326363	TGTGGTATCAACAGCTTCACGCACATCCCCATCCTCTGCGTTTCCTGGTC[T/G]A	G	T	intergenic	-
Gm01	46222	Glyma.01G000100.Wm82.a2.v1,Glyma.01G000200.Wm82.a2.v1	0.171111	TAATCATCTTCCTTACAGCCTGTGGTAATTCTGGTCTCTATGTGCTCTCC[A/G]GCGCCGGCGTTTGGCAAGGTAATTTTATGTGGGGAGTTGGGGAGCTGGTC	G	A	intergenic	-
Gm01	48464	Glyma.01G000100.Wm82.a2.v1,Glyma.01G000200.Wm82.a2.v1	0.408576	ACAACCTCTTGAAGGAGGACTTTATGTCTCTCTTGAGATTTGCAAGACAA[A/C]T	C	A	intergenic	-
Gm01	52804	Glyma.01G000100.Wm82.a2.v1,Glyma.01G000200.Wm82.a2.v1	0.109864	ACAATAAACGATGCCCGAACAGCGTTAATATTGGCACTTTATTTCAGGAA[A/G]TTTCATAATTCATTGGCTTGATCCAACTGATAATACAAGAGACAAACATA	G	A	intergenic	-
Gm01	61080	Glyma.01G000200.Wm82.a2.v1	0.400574	AGTCTAAAATTTTCCAAACTTTCATTCCCTTTTATTCTTCCTCTCTCACA[A/G]AGTCATCGCAGAATAAGATAATGGCGTAAAGACCTACCCATCCCAAAGTC	A	G	intronic	-
Gm01	68528	Glyma.01G000300.Wm82.a2.v1	0.498537	G[A/G]CGTCTCCATGCAGAACCGGGCCACCTAATACTATTGATATCTTCATTTCC	G	A	exonic	unknown
Gm01	75682	Glyma.01G000300.Wm82.a2.v1,Glyma.01G000400.Wm82.a2.v1	0.157939	GAAGCACAAAATCAAAAAAATTATGATTTGAATCCTTGCAACTATGGTTA[A/C]GTACCCTTGTTCTCCATTTTTTAAAAAATTATGTCTAAAGGATTAATGAT	A	C	intergenic	-
Gm01	79358	Glyma.01G000300.Wm82.a2.v1,Glyma.01G000400.Wm82.a2.v1	0.398144	AAAGAATTGTGAACATTGTAAAAATATTCAAATGAGAAAGTTAAGTTTAT[A/G]GGTAAATTAATAAATCAAAATGACACGACATCACAAAGGCACCGACTGTC	G	A	intergenic	-
Gm01	89815	Glyma.01G000500.Wm82.a2.v1,Glyma.01G000400.Wm82.a2.v1	0.191832	G[T/C]TGTATACTATAAAACGGAATCAGGATTTCGTTGAACCATTTTTGCATCCC	T	C	upstream,downstream	-
Gm01	93483	Glyma.01G000400.Wm82.a2.v1	0.193869	TCATAATCTGCTTTTAATTCTTTTTCGTGCCAACTTGACACGGCTTTCTC[A/G]TATTGTCTAACCAATACCTGTAGAGTGGTGGATGAATTCACATATCCATC	G	A	exonic	synonymous
Gm01	96344	Glyma.01G000400.Wm82.a2.v1	0.351307	TCTTTGATAGTTTCAAGTTCTATTCTTATATTCTCTTCTTTCTACTATTG[T/C]TGAAATAGTAGTCTCATTATCGACGGTTTCCGACTTCTACAAGGATCATG	C	T	upstream	-
Gm01	102098	Glyma.01G000400.Wm82.a2.v1,Glyma.01G000600.Wm82.a2.v1	0.168702	A[T/G]TTATTTTAATATTTAAAATCCTACCCATGTTAGTATCTTAATGATCGAAA	G	T	intergenic	-
Gm01	109394	Glyma.01G000400.Wm82.a2.v1,Glyma.01G000600.Wm82.a2.v1	0.119307	CCACATTTTTGCATTGCAATGTCTACATTGCCTGGCCTGATCACCCAAGT[T/C]AGAATAGCCTGAAATTGTCTAATGAGATAGTAGAATTTAATTTAAAGCAT	C	T	intergenic	-
Gm01	114024	Glyma.01G000400.Wm82.a2.v1,Glyma.01G000600.Wm82.a2.v1	0.119667	CGTGCCATAACTTCATAATCGCAAAGCCTGAACAACAACACCAAGAAAAA[T/C]A	C	T	intergenic	-
Gm01	118622	Glyma.01G000600.Wm82.a2.v1	0.332929	AATCCTGAACCTTCCCCTAATAGCTTAAGGCATTATGATATAAACCTTCA[T/C]GACTTCACCTAAAACCAATCTTGAAATCGTACCAGAGCTGCTATGACCAA	C	T	intronic	-
Gm01	123300	Glyma.01G000600.Wm82.a2.v1	0.402104	A[A/G]CGGGACTCAACTGTACTTAGGAATCAGATAGAATGGAGGGTGGGATGTGG	A	G	intronic	-
Gm01	125073	Glyma.01G000600.Wm82.a2.v1	0.332455	TTTGGTGGCTGCTGTTACTTTCTCTCACTCTATTTCAGAGAAATTATATA[A/C]GAAAAACTATCTCTTCGGGTATCAACATCCTGTGATAAAATGTCACCACT	C	A	intronic	-
Gm01	131171	Glyma.01G000600.Wm82.a2.v1,Glyma.01G000700.Wm82.a2.v1	0.392591	TATTATTCGATTTTATTTTAAATTCTCTAAAATTAGATGAGGATACTTGT[A/C]CAGTTGTTACTGACAACCATTTTAGGTTATACATTGTATCCCTCATGTTG	C	A	intergenic	-
Gm01	138567	Glyma.01G000600.Wm82.a2.v1,Glyma.01G000700.Wm82.a2.v1	0.393182	CCGCATAACCTTGATCACCTTGGACATTCTGCCACAAGCAGACGACGAGT[T/C]C	T	C	intergenic	-
Gm01	142577	Glyma.01G000700.Wm82.a2.v1	0.20145	A[T/G]TCCTCACGATGAAGATCCTATTTTTCAAGATTGGTGCTAGTGCTCCTTGA	T	G	upstream	-
Gm01	148732	Glyma.01G000700.Wm82.a2.v1	0.121084	TGTTAACGCTCCGAAATATGGAAGAGGACAGACGATGTTGGAACAGTACA[A/T]G	A	T	exonic	unknown
Gm01	150451	Glyma.01G000700.Wm82.a2.v1	0.488817	TTGTGTGCATCCAGGAAACTAAGAAGGAATGCTTCAACAAGCTTACTTGC[T/C]AGAGCATATGGGGGGACTCTAATGTCTCATGGGATAGTGTTCCCTCAGTT	T	C	exonic	unknown
Gm01	156174	Glyma.01G000800.Wm82.a2.v1,Glyma.01G000700.Wm82.a2.v1	0.391948	ATGAAGTGCATGTGCTACCTAGTGACGAAAGCATTGCCAAAAAACTAATT[T/C]TTTTTAATCAGCAAAAATAGTATTATATTATATATTAAACAGTACAAGTT	C	T	upstream,downstream	-
Gm01	166728	Glyma.01G000800.Wm82.a2.v1,Glyma.01G000900.Wm82.a2.v1	0.203294	CCTTCACTGGAAACAGCAAATCGAGCCAGTGATTAAGTCTCACAAGCTTC[A/C]ATAATTTGTTGTGAACCCTTCGATTCCTCCTCGTTTTCTCTCCGGTGAAA	A	C	intergenic	-
Gm01	170985	Glyma.01G000900.Wm82.a2.v1	0.396573	TCTTATGGAATCATGGATATGTACACAGTTCAAACTGATGAGTTTGAGTA[A/T]ATTCTTGTAGACCTAAATTCAAGTCCCAAAGTAGTTGTCTCTTTACTGTA	A	T	intronic	-
Gm01	176933	Glyma.01G000900.Wm82.a2.v1	0.163446	ACATGATGCCCCACCCACCAATCATTAAACAAAGTCTTGATTTTTCTACT[T/C]CTCAGCTTTTAATATCCATTTCACCTGCAATCTAAAAGCCTCCAAATTGC	T	C	intronic	-
Gm01	180947	Glyma.01G000900.Wm82.a2.v1	0.399877	TATATCACAGATGTTCAAGAAATATCTAACATGATGTGTGACACCAGTAT[C/G]GTAATCATTTGAAATATCTAAACTTTCCTGCTAGTGAGATGTTCTGGTGA	C	G	intronic	-
Gm01	186170	Glyma.01G000900.Wm82.a2.v1	0.401626	GTTCCTTTTCCACTATCCATAATATAGACATTGCCTCCACTTTGTTTTCT[A/G]CCAATCTCATCAAGGTTTTGGCCGAAATTGTAGACTTAACCAAGCTGGGA	A	G	intronic	-
Gm01	190742	Glyma.01G000900.Wm82.a2.v1	0.401184	GTGATCAAGTGGTTATGGGTTCAACCCTTGTTACTTTCTTTACTCTTCAA[A/T]GTGGTTTTTGGAAAAGACAAAATGGTAGAAACCGCCCATTCACCCATAAG	T	A	intronic	-
Gm01	193076	Glyma.01G000900.Wm82.a2.v1	0.117683	TAATTGAGGCTTCAAGCTGCCTAGATGAATTTTAATTTAAGGATTATTCA[A/T]GGGTTTTCAATGTTGGAAAGTTCAAGTTTGGTGGTAAGGATTTACAATCA	A	T	UTR3	-
Gm01	200077	Glyma.01G001000.Wm82.a2.v1	0.399266	TGCCTGTCAGAACAGGCTAACTTATCAGAATAGGCAATTTACCAAGATGG[A/G]TTATAGGCTTTGATACCATGTTAGCTTTCATCTTAAAACCAATTGGTGTT	A	G	intronic	-
Gm01	206310	Glyma.01G001100.Wm82.a2.v1	0.171768	ATGCTTGTCATTTATGTAATCGTTTTACTTCTCAAGCAAAACCCTCATTT[A/T]GCTCATAGCTTAGCCCTTTACTTAATATATTCTTTAATCGGTAACTCAAT	A	T	intronic	-
Gm01	206445	Glyma.01G001100.Wm82.a2.v1	0.302083	TTGATTATTGTACCTTGGGCAATGGACTTTCTGGTTCATGACTATATACT[A/T]ATGCCATTTTTAGACAGGTATTTATTGGTTCATGACTCCTACCAAACAGG	T	A	exonic	synonymous
Gm01	211894	Glyma.01G001100.Wm82.a2.v1	0.171452	TCATTTGCTTCTTGGTCATCATTTATTTAGCTAGCAACCATTAATTTGTC[T/C]GACATGAACTAACCTATTATGAATTCACAATTAAAAATGGGGGGCCATAC	C	T	intronic	-
Gm01	218158	Glyma.01G001100.Wm82.a2.v1	0.172812	GCCTTGTAAGCCCATTTTCATCAGTTTTCATCTAGGATCGACCTTAGGAT[T/C]A	C	T	intronic	-
Gm01	225505	Glyma.01G001200.Wm82.a2.v1	0.395316	TCGGAGTCTAGTATGCATGACAAGAAGGACCATATCCCTTCCGCTCTTAA[A/G]CCCTGCGCCATTCGATCTAGCTCCTCCATCCCTATTTGCTGCGTGTCCCG	G	A	exonic	synonymous
Gm01	226547	Glyma.01G001200.Wm82.a2.v1,Glyma.01G001300.Wm82.a2.v1	0.151621	ACATTACTAAACATACGGTGGTTTGGTGTTGAAGTAGATGAACAAGGGAG[A/G]T	G	A	upstream,downstream	-
Gm01	230812	Glyma.01G001300.Wm82.a2.v1	0.393691	CATCTGAAGCTTGTATTTTTTCAATGAAGGTAGTGGCTTTATCGATACAA[T/C]GTTGTATTTCTTCTCGGCGATGCCCAGGATATAATTTCCTAAATGATGCC	T	C	exonic	nonsynonymous
Gm01	237605	Glyma.01G001300.Wm82.a2.v1	0.492207	ACCTGTCTTCCAACGTGATTGTTCAATGTCCGAAGCCATGGATTCCCTCC[T/C]TCGGCGAACTTGAGCTTCCACATTCTGAAAACAGAAAAAGCATTACATTT	T	C	exonic	synonymous
Gm01	244763	Glyma.01G001400.Wm82.a2.v1	0.17221	GATGTAAGCTTCTGTCTATGGTAATTAAGTATTGTTTAAGCTTTTGCCAT[A/G]G	G	A	downstream	-
Gm01	246324	Glyma.01G001500.Wm82.a2.v1	0.165795	A[T/C]CCTGCATTGACTGTATAAGCGCCATCAGATGTCATCTTCCAAATCAATTT	T	C	upstream	-
Gm01	259030	Glyma.01G001500.Wm82.a2.v1	0.22501	CGGCAATTCAAGGTCTTGTCTTATTCACACAGCGATATCCAAGGCATAGA[A/T]GGAAGGAAATAAAAACTTGTATTGCTAAGGCGGCAAATTATATTGAAAGC	T	A	exonic	nonsynonymous
Gm01	263523	Glyma.01G001600.Wm82.a2.v1	0.223102	ATCATGAGCACAACTTCTTGATTCTGAAATGTCAATGTAAGCACCCCTGC[A/G]AATTCCAGATTGAAGATTAAACCTTTCAATCCATCCACCTGCTGTCCCTA	A	G	exonic	nonsynonymous
Gm01	270968	Glyma.01G001700.Wm82.a2.v1	0.224708	TGTAGTCTATATTGGTGGAAAATGGAATCAGATGTTAGCGTTTATCCATA[T/C]G	T	C	intronic	-
Gm01	271689	Glyma.01G001700.Wm82.a2.v1	0.210782	TGAAGCTTATCCTTTGAAAGAACAAAGTGTGTCTGAAGGATTACCAAAAG[C/G]CTTGAAAAGCAATGAAAAGTATAGGTCCAAAGAAGCTGTTACAAAACTGT	C	G	exonic	nonsynonymous
Gm01	289316	Glyma.01G002000.Wm82.a2.v1	0.456126	A[T/C]AAAAATGGCTGTAGCAACTTTACTAACTCATCAGGTTCTCTTGCAAGACG	C	T	downstream	-
Gm01	300345	Glyma.01G002100.Wm82.a2.v1,Glyma.01G002200.Wm82.a2.v1	0.221511	CCTACATAACACTTTGATTATAAAGTAACATTTCCCCACACTTGTATGCA[T/C]T	T	C	intergenic	-
Gm01	302687	Glyma.01G002100.Wm82.a2.v1,Glyma.01G002200.Wm82.a2.v1	0.257149	CATGGTATGTATGAGTATGACAATGGCATCTCCTTCAAGCTTCCAATAAT[T/C]GATGCGAAAGTGACCCCAAAATAAGCTTTACTAACTTCTAGTAATGTGTG	C	T	intergenic	-
Gm01	314652	Glyma.01G002200.Wm82.a2.v1,Glyma.01G002300.Wm82.a2.v1	0.0405405	AAATTACCACCCCCTTCGCTGGCCTCCATATCCCTGCCATGCGTTCCTTC[A/T]TGATATGCAATCTAATAGTCCTGTCATGATATGCCATGATATCAGTTATT	T	A	intergenic	-
Gm01	321268	Glyma.01G002300.Wm82.a2.v1	0.0450082	TGATTGATCGACTTCTGAGACTGTGGCATCTCCCGGTCATGTAACTCTTT[T/C]CCATCTTTGTGGCTGTGGCATGTTACTGTTATATGTTAACTATTTTTTAA	C	T	intronic	-
Gm01	322321	Glyma.01G002300.Wm82.a2.v1	0.29819	GTCAACAAGAGAAACGAAAAAAGCGTAGTGGATTGTCTTGTATTGTCTCA[A/G]CTCTCTTACTTGGTCATTTTCATTATTCTGATTTGCATCACTGAGAGTAA	G	A	exonic	synonymous
Gm01	329920	Glyma.01G002400.Wm82.a2.v1	0.335954	GTCTTCCTATAAAACACACAACTCAAGTTTTCACTAATTTAGATTTAATG[A/G]TAATAGACCATTGAAACAAATACTGGATCAGTCAGTGCACTTTGCTGTTG	G	A	intronic	-
Gm01	335797	Glyma.01G002600.Wm82.a2.v1	0.290717	AAAGGCCCCTGGACTTGCCCTAAAGCCTTTTGCCAGCCCTACAACGAATC[T/C]G	C	T	exonic	synonymous
Gm01	340212	Glyma.01G002700.Wm82.a2.v1	0.327176	TTAACCCTTCTCTTTCCTTATTCTATGCATTCGCAATTAACTAACATCTC[A/T]TGTTTACGCTTCCATTCCATCTTTCTCTTGCTTGGATGCCAGGAAAATAA	T	A	intronic	-
Gm01	342857	Glyma.01G002700.Wm82.a2.v1	0.363117	TTCATAATCAGCTAATGGTTCATTTGAAAATTTCAGTTTCAAAAAATAAA[A/G]GATGCCATGGAGATACATAACACAGCTCGATGCAGCATTGGTCCACCTGT	A	G	exonic	synonymous
Gm01	347775	Glyma.01G002900.Wm82.a2.v1	0.364452	GTCAGCCATTTTCCATCAGGATACAAGCAAGAACGAGTGGTGGGATTAGG[T/C]ATGAATGAAGAAGAGCTGAAGAGGAACCCAGTAAGACAATACTCTTTGTG	T	C	exonic	unknown
Gm01	357817	Glyma.01G002900.Wm82.a2.v1,Glyma.01G003000.Wm82.a2.v1	0.0794412	AACCTTCTCGATCCACCGAATTTAATATTGGAAGAAAATCACCGACCCAA[A/G]AATACCACACCAAATTTGTTGAAGTTTCTGTGTGCATAGATGTCAAATTC	G	A	intergenic	-
Gm01	362307	Glyma.01G003000.Wm82.a2.v1	0.0410765	AAAGATAATTTTATCAATGAATGACTTTGCTGCGAGAAATTTCTTGACTC[C/G]AAGATGTAATGGAATAATACTACAAAAAATATCATTTATTAACAATTTGG	G	C	downstream	-
Gm01	365476	Glyma.01G003000.Wm82.a2.v1	0.291357	A[A/G]TATTTACCTAGTGTACTTTGAAAATGATTTGGTTTATCCCGAACTCGTGT	G	A	upstream	-
Gm01	371501	Glyma.01G003100.Wm82.a2.v1,Glyma.01G003200.Wm82.a2.v1	0.323685	GCATAATTTCACTGTCATTGTAAATTTCAATTCAATTCCAATATGAGCAT[A/G]TAAATGTCTATAGATTGTTGAACATCAGCCCAAGTTCATTAAGGGCGGGT	A	G	UTR3	-
Gm01	380123	Glyma.01G003400.Wm82.a2.v1	0.318951	C[C/G]AGCAGGCGCCGAAACGGCACCAACAACAGTCGTTCCACTCACAAAATCCC	G	C	exonic	synonymous
Gm01	385466	Glyma.01G003500.Wm82.a2.v1	0.404342	C[A/G]CTGTTTGCAGTATGTACCTTATTTGACTTTGAAGAGAGGGGGATGTTTAA	A	G	exonic	unknown
Gm01	392244	Glyma.01G003700.Wm82.a2.v1	0.407407	TTGTTTTTTCCAACTTCATTTCTTACTTATCAGCTGGTGGAACAAGACTC[T/G]GAAGGACAATGTAATTCTGAATGCAAGACAATTGAGCGAGCCTGTCAAGA	T	G	exonic	synonymous
Gm01	394163	Glyma.01G003700.Wm82.a2.v1	0.305877	ACATCACGGCTCACAAGAGGCAAGAATCAAACCCTTCATCACCATTCATG[T/C]C	C	T	intronic	-
Gm01	398430	Glyma.01G003800.Wm82.a2.v1	0.358858	CACTTTGTAAACGATACATCAAAATATGCAACAAGAGCATGAATATAGTC[A/G]TCACGTTCAGCTACAAGCTTAAAAGGTACTGTGAATGAAGCATCTCCAGG	A	G	exonic	synonymous
Gm01	405166	Glyma.01G003800.Wm82.a2.v1,Glyma.01G003900.Wm82.a2.v1	0.399791	TGGACCATATGTATCATTAAGCATCAAAGAGTTATAGCATGTGGACACGG[T/C]TGGGCCACGTTTTTCGGCTTTTCAATTACAGTAAGCATTAAGACATTAAC	T	C	intergenic	-
Gm01	411506	Glyma.01G003900.Wm82.a2.v1	0.365392	TTAACTGATGGATTGATATCCTTAACTAATTTGTGGTGCACGCAGGTTTC[A/G]T	G	A	exonic	synonymous
Gm01	414267	Glyma.01G004000.Wm82.a2.v1	0.307177	G[T/C]AAATGGCAAAACTACCCCCTTCGAACAACATCACTACTGCATCCACTTGC	C	T	upstream	-
Gm01	419317	Glyma.01G004100.Wm82.a2.v1	0.380364	GATTTTGGTCTGTTTGGTGTTCAGGTTGAACATGTTGTCAGAGAAGAGAA[A/G]ACGATGGCAGCTTATGATCTTGTTGAGATATACTGTGAACTTATCGCCGC	A	G	exonic	synonymous
Gm01	426740	Glyma.01G004200.Wm82.a2.v1	0.349834	GGAGTTGAGCACAAGATTGATTTCATAGAGTCTCCAGCTCTACCAATTTT[A/G]GATAAGCTACTTGAAGATGTAAGCATTTTTTTTTTTGTATGTTGGAAATC	G	A	exonic	synonymous
Gm01	430290	Glyma.01G004300.Wm82.a2.v1	0.32562	TACTCTCTTGTTACCGTTGTTGAGATCCCTAAGGACGAGCTCAAAGGGTT[A/G]GGCACTAAGGTTATTGATGACGAGGATTGATTTATATCTGTTTGAAACCC	A	G	exonic	synonymous
Gm01	434675	Glyma.01G004500.Wm82.a2.v1	0.362206	GATCGTTTCAGGGAGATCGGCTGACGAATCGAGAGGATCTCATCGCTCGC[A/G]AGGGATTAGGGTTTCAATCGATCGCATCACATATCACAATCATGTTTAGC	A	G	UTR5	-
Gm01	444971	Glyma.01G004700.Wm82.a2.v1	0.395286	CGGCGACGGAGTGACGCGGAAGATTCCAAAATCGCTATTTGGCGGGAAAA[T/C]GGTTTAGTCAATTTTGCAGTTGATGCTCAAAATTACCCCAATGGCCAATA	C	T	UTR5	-
Gm01	447035	Glyma.01G004800.Wm82.a2.v1	0.27217	ATTGTTCAAAACCAGCAAACGCGTGTCCAAGTTGACAGCTGACCCATGAA[A/C]GTGTCTTGGACAATATGCATAGCGACCAATATGAAAACATCATAGGATAA	A	C	UTR5	-
Gm01	451524	Glyma.01G004800.Wm82.a2.v1	0.38898	GGCCTCTCCAGGGAGTTTAGGAAAGATAACCAAGATCAACAATTTCAAGT[C/G]ATTCACAAAGATGCTACATATGAAAAATCTGCAGTAATGGGCACAACAGG	C	G	exonic	synonymous
Gm01	457656	Glyma.01G004900.Wm82.a2.v1	0.278543	ATTCCATTTTACCTTTATTTTCTGTAGCCTTGGTTTTTTCAAGTTTTTGA[T/C]GAGTAGAAAGAATGAGTGATCTTGGTTAATTAGCCAGATGGTGGACCAAC	C	T	UTR3	-
Gm01	460822	Glyma.01G004900.Wm82.a2.v1,Glyma.01G005000.Wm82.a2.v1	0.316261	TAAAAAGTTGGTTCTCAACTAGACCCAATGATTTGGTGCAAAAGCTCAGG[T/G]C	G	T	intergenic	-
Gm01	466036	Glyma.01G005000.Wm82.a2.v1	0.489149	TCACCAGCATTGACGTCGTTTGTTAAGAACGCGGAGTACATCTCAGCCGT[T/C]GGATCGTCGTGGGCTGGCCACGGTGGCACGAGGACCGTCGGATTCCCGCG	C	T	exonic	synonymous
Gm01	470982	Glyma.01G005000.Wm82.a2.v1,Glyma.01G005100.Wm82.a2.v1	0.348928	TTTACTCCTCTTCCGATCGGACCTAGATTGATCCTTCAATTAGCGGATTC[A/G]ATCCCATCATCTTCAGATACCTGTCCTGAGGCCGACAAAAACCAATTACG	G	A	intergenic	-
Gm01	482154	Glyma.01G005000.Wm82.a2.v1,Glyma.01G005100.Wm82.a2.v1	0.460549	CAGTAAGTCAGTAACCATAGCTTACTTAATTCTTTCCTTACACAATTTTT[T/G]A	T	G	intergenic	-
Gm01	486635	Glyma.01G005000.Wm82.a2.v1,Glyma.01G005100.Wm82.a2.v1	0.179168	AAAGCCGAATTTAGAAAGCTAGTGTGGTTTTTATTGTTGAGCAATGGGTA[A/G]TGGGCTGGACCACACTAAAAGGATAGCCCTTAATTCGCAACGTCTCTAGC	G	A	intergenic	-
Gm01	490557	Glyma.01G005000.Wm82.a2.v1,Glyma.01G005100.Wm82.a2.v1	0.0252982	TAATAAATCAATAAAAAAAACCAACATCAAAAAATAATTTTCCTATATAC[A/G]TCACGTACATAATAGATTTCTGATAGTACTTTTCATGTATTGTAATAGTG	G	A	intergenic	-
Gm01	499772	Glyma.01G005000.Wm82.a2.v1,Glyma.01G005100.Wm82.a2.v1	0.0343573	TGCTCCATCAATTACCAGGATAAATCACAGTTGAAATTGACAACACTCGA[T/C]A	C	T	intergenic	-
Gm01	516327	Glyma.01G005200.Wm82.a2.v1	0.240772	GAGCTTTCAAAAGAAAGTAGGCTTTTCCTTGAAGAGAGAGGTCATCAACT[A/G]AGTGGGTCTGAAGCACTAGCAGTCACTCAGCTTATTGTCCAAACTCTCAA	A	G	exonic	synonymous
Gm01	520085	Glyma.01G005300.Wm82.a2.v1	0.243328	ACAATTTATTTACAAAAGTCATGTCTTGGGGCAGATAACACTTACTTGAC[A/T]TGACGCCGTAAGCAATAAGTTCACAGTTCGAAGTATTTCACGCAATTATT	A	T	UTR3	-
Gm01	526691	Glyma.01G005400.Wm82.a2.v1	0.373088	ACAGTTCCCCCACGCTTATGTATATCATTCACACTTTTAGGGGTTAAAGT[T/G]ATTGTATTGCGAGCATAGAAACCCCTATATCCTCCCTTCACATCAAAACA	G	T	exonic	synonymous
Gm01	530276	Glyma.01G005400.Wm82.a2.v1	0.0455675	A[A/T]GCATTCTGCAGAAATTTGCATTTTTTTTTGCCTTGTTTATTGTGACTGTT	T	A	upstream	-
Gm01	537008	Glyma.01G005400.Wm82.a2.v1,Glyma.01G005500.Wm82.a2.v1	0.0559184	G[A/C]AGTGGGCTGAACAAGTTGGTTTGTATTCCTTTGGGATGAATGGGCCTACT	C	A	intergenic	-
Gm01	538128	Glyma.01G005400.Wm82.a2.v1,Glyma.01G005500.Wm82.a2.v1	0.293247	G[A/G]TATGGCAACTAGAGAGCTTCTTGCATGTGTAGTTTGTACCAGGTACATTG	G	A	intergenic	-
Gm01	545223	Glyma.01G005500.Wm82.a2.v1	0.0529695	AGTAGCGAGCTAGATAGGAAATTCTGGTGTTTTTCCATGGTTAAAGAAGG[T/C]TTATAGCTCAATCCTATTGTAACTGTTTCCTCTTTCTTTCTTCTATCTTT	T	C	splicing	-
Gm01	551927	Glyma.01G005500.Wm82.a2.v1	0.197574	A[A/C]ACCACAGCTACGTACAGTAAGCTGCACTAAATCTCTCTCGAAGCTTTACT	C	A	downstream	-
Gm01	553690	Glyma.01G005500.Wm82.a2.v1,Glyma.01G005600.Wm82.a2.v1	0.474326	TGTATGATGAAAAAGTGTAGTTGCCACTAAATGCCAATTGCACCATTCCA[T/C]G	T	C	intergenic	-
Gm01	560840	Glyma.01G005600.Wm82.a2.v1	0.196552	GAAATGGTTGCATCAGCATTCCCAGTTGTAGCAGGCATAGATCTCAACCA[T/C]GCAAATCTGAAAGGAACCCTTGTGAAGGAGCTCTCTCTACTCAGTGATTT	T	C	exonic	synonymous
Gm01	563077	Glyma.01G005700.Wm82.a2.v1	0.207695	TAGCCTTCATTCTCCAACTCTGCTCTCTTCTCAGAATTGTAAGTAGTGGC[T/C]GGTTTGCCTTGATCAGAAGACCCTGTTTCATTAAGAAGGAATTTCAGGTG	C	T	exonic	unknown
Gm01	568374	Glyma.01G005800.Wm82.a2.v1	0.327551	ACTCTGTCTGAACCAGGGGAAGGGACAAATGGGGTTATCATGGAGGCAGC[A/T]GCAACGGGTGAGCCAGAGAGATCATGGATCATTATCATCCAACCCTTTCT	T	A	exonic	synonymous
Gm01	573427	Glyma.01G005800.Wm82.a2.v1,Glyma.01G005900.Wm82.a2.v1	0.266143	GTTTCTAAATCCAGCTTGTGAGAGTTGGAAAGCTATCGCTACTGCCCCAT[A/T]TTTTGATAATAATCACATTTTGTATCAAATAAAAGAGGGGGGAGGTACAT	A	T	intergenic	-
Gm01	580243	Glyma.01G005900.Wm82.a2.v1	0.322412	TTTTTTTTTTGGTTACTATAATTTTTTTATTTACAATTATGATCTGCATC[A/T]TTTCAACCCCATGTTGGGAGTTGTTGCAGACAATAAGCATATGAGAATTT	A	T	UTR3	-
Gm01	582488	Glyma.01G005900.Wm82.a2.v1,Glyma.01G006000.Wm82.a2.v1	0.0340664	GAAAATCACTAACAAAAAGAAGCAAAACAACAAAAAAAAATCTCCTAATA[A/T]ATGATTAAGTTTTTAGTTTCTCTTAACCCCCTTAGCATTGGTTAGCATTT	A	T	intergenic	-
Gm01	586491	Glyma.01G006000.Wm82.a2.v1	0.340211	TTCCTATGAAGGAGGATACTTGTTTTCTCTATAGAAAAAAAAAAAATTAC[A/G]CACAAATCATCATCATCTATTATCAATGTTCAGAATTGTTATATACTTAT	G	A	intronic	-
Gm01	597944	Glyma.01G006100.Wm82.a2.v1	0.278072	GAGAGAAAAAAAAAAGAAGAGTGAACTAACCATTGATAATCACCAAATTT[T/G]ACGCCACCTTTAACAGCACAAGCATCAATTAACGGCACAACATCTGGCTC	T	G	exonic	synonymous
Gm01	603343	Glyma.01G006200.Wm82.a2.v1,Glyma.01G006400.Wm82.a2.v1	0.298553	CTTTTTTGAGTGTTTTGATTGAACTCATCTCAACTCAACATGTTTATGTA[T/C]G	T	C	intergenic	-
Gm01	609225	Glyma.01G006400.Wm82.a2.v1	0.324633	TGGTTATCGTTCATCAGCATGTTTGCTTCCTTGTTTAATCAAAACCGATC[A/T]A	A	T	intronic	-
Gm01	612790	Glyma.01G006400.Wm82.a2.v1	0.248263	TGAAGGGAAAGTAGGAAAATAGTGAACGAGATGATTGTAATTTTACTCAA[A/G]AGGCTCTTTAAAATTTAATTTGATGCTATACCGACGGTTTCCTTTAATTT	A	G	UTR3	-
Gm01	619029	Glyma.01G006500.Wm82.a2.v1	0.315213	GAAAAAGAGAGCCATGAAGAAATCCCTGTGTCAGAATTACACAATGAAGG[T/C]TCAATCATATAAACTTATCATAATAATTACAAGAATCCCAAGTATCCTAA	T	C	splicing	-
Gm01	619585	Glyma.01G006500.Wm82.a2.v1	0.318312	TTCCTTGTATTTATTAATGACCTGTGTACTCACCAGGTAAAACGTCCCAC[T/G]TATTCAAGCAATTCAGCTGAAAAGGTTTCATTTGTCTCTGTCTCTCGCGA	T	G	exonic	synonymous
Gm01	625023	Glyma.01G006500.Wm82.a2.v1	0.242979	TTATCCCTTTTTGCGCCCCTATAATTCTCACAAACTTGAATTTCATTCCA[C/G]C	C	G	intronic	-
Gm01	633372	Glyma.01G006500.Wm82.a2.v1	0.322535	C[T/C]AACTTTAAGAACTGTAGGCAAACTAACTTCATAACAGTAGAGTAACTGCC	T	C	intronic	-
Gm01	634314	Glyma.01G006500.Wm82.a2.v1	0.321414	TAGGCCTAATAGAACTGCAGACACCGCTGGACGTATGCAGGTAATGTCTT[T/C]GTAGTTCATAGAAATTAATTACTAACTCATTTTACTGTAGTTATTTGCTG	T	C	intronic	-
Gm01	646695	Glyma.01G006600.Wm82.a2.v1	0.228921	CCAAAGTGCTTTTCCGGAGATACTTAAACAAATGATGAACAATAAGTCAT[A/C]TGATGATGCAGGGGTTAATTCTGGTGAACTTTTGGAAAACATGGTTGCTA	A	C	exonic	nonsynonymous
Gm01	650169	Glyma.01G006600.Wm82.a2.v1	0.350895	GACAGCGATGCTGAAATGTCTGATCTGCCCTGGGCGTTGGCCAGACCTTC[A/T]AGTAAGCCAACTTCCCAATCAGATCTAAGACGAAATGTTAATCGCAAGTA	T	A	exonic	synonymous
Gm01	653826	Glyma.01G006700.Wm82.a2.v1	0.206952	TGTCAGTGAATGCACGCTCAGCCATCATCAATCTATCATTCAGCTCTCTC[A/C]CTCTCAAGTGGTCCTTCTTCCCTGTTATCCAACCTTTACCAGCTTCTATT	A	C	exonic	nonsynonymous
Gm01	658117	Glyma.01G006700.Wm82.a2.v1	0.332654	GCTTTGGAACCTGCGACATGGGGTCTGCGGGTGAGAGTTTTAAGGTGGTT[A/G]TATATGGAGGCATTGTCTGATAGGGAATCGGATATGAAGAGAGAGTGGTA	G	A	exonic	synonymous
Gm01	665838	Glyma.01G006800.Wm82.a2.v1	0.342558	ACGTGAGCAATAAATGAGTTCTTTAGTTATTTGCAAATTATTATGAGTAA[C/G]C	C	G	intronic	-
Gm01	669922	Glyma.01G006800.Wm82.a2.v1,Glyma.01G006900.Wm82.a2.v1	0.366886	GGCTGTGAGAGGCATTTTTTTTTCAATTGTGATTCTTTGAGCCATTGAAA[T/G]ACTATCTTGAGACACTACTACTATTATGTTCATCTATGCACACCAAACCC	T	G	intergenic	-
Gm01	674145	Glyma.01G006900.Wm82.a2.v1	0.104217	CAAAGTGGGTAACTATGTGAAAGATCTCCTAAATGACATTCTAAACTAAT[T/C]CTACAATACACCTTGCATGTGTGGTACATCCATGCTCCCTTAAGTTGATT	C	T	UTR3	-
Gm01	679514	Glyma.01G006900.Wm82.a2.v1,Glyma.01G007000.Wm82.a2.v1	0.214141	CAACCTTTTGTGCACTAAGATACTGCAGAAAGTAAAATGCTCCTTACTGC[C/G]A	C	G	intergenic	-
Gm01	683307	Glyma.01G007000.Wm82.a2.v1	0.244404	GCCGCCGTGGCAGCAGCAACTGCGATGGCGTGCTTGTTTTGCTCCTTCTC[T/G]GTGCAGAATGATTGTAACCAAGCAGCCTCAGCTTGAGAAAGGTTGGGGGG	T	G	exonic	synonymous
Gm01	690694	Glyma.01G007000.Wm82.a2.v1,Glyma.01G007100.Wm82.a2.v1	0.350687	TGGGATTAGGAGATATATCGACAACCTAGCCTACAGAAAAAATGTAAACG[A/G]C	G	A	intergenic	-
Gm01	691531	Glyma.01G007000.Wm82.a2.v1,Glyma.01G007100.Wm82.a2.v1	0.221808	TTAAATGGCATTAACATGAATGCCATAATGCTTAACACTAATACATGAAT[A/G]TTTTTAAGAGTAAAAAATGGCAAATTGCAACCCTTGGATGGTAAATAAAA	A	G	intergenic	-
Gm01	696950	Glyma.01G007000.Wm82.a2.v1,Glyma.01G007100.Wm82.a2.v1	0.218174	G[A/C]TAGATGAAGATAGCTACCATGACCCTCAGAGCTTTGTTCTCATTCTTTAA	C	A	intergenic	-
Gm01	704832	Glyma.01G007000.Wm82.a2.v1,Glyma.01G007100.Wm82.a2.v1	0.337169	ACATTTAATTTTCGTTATTATTTACGTCATTTAATAGAATTAAGATGATG[A/G]TGCGTGGTACAATTATGCAGAAACTGCACAGGATTTGTACAATTAGGTAA	G	A	intergenic	-
Gm01	708215	Glyma.01G007100.Wm82.a2.v1	0.369282	ATTAAAATCCCCATAGCCGCCACGCTGGCAGTGGGGTCCACCAACAACCC[A/G]CACAACAAAATCATGATCTCATACCACCACCACTCCAAACAAACGGAGAC	A	G	exonic	synonymous
Gm01	713435	Glyma.01G007100.Wm82.a2.v1,Glyma.01G007200.Wm82.a2.v1	0.152973	TCCTGCTTAACCAATTGTGCAAGGACACCTACGTAACAAATCACTTTGTC[T/C]AATTTAAAACAATTAAAATTAAAAGAAATGATCCATTAAATTACTTAAAA	T	C	intergenic	-
Gm01	718454	Glyma.01G007100.Wm82.a2.v1,Glyma.01G007200.Wm82.a2.v1	0.129502	CAAGCAAACATCTATGAAGGCATCCCTGTGTCAATTCTTAGGATTAATAT[T/C]A	T	C	intergenic	-
Gm01	724168	Glyma.01G007100.Wm82.a2.v1,Glyma.01G007200.Wm82.a2.v1	0.0542291	A[T/C]GTTTACCCAAAGTTTTTATCTTCGGCATGTTAATTTCCTAAGGCCTTGTA	C	T	intergenic	-
Gm01	728698	Glyma.01G007100.Wm82.a2.v1,Glyma.01G007200.Wm82.a2.v1	0.1508	G[T/C]CCTTGCAACTACGATACACTATTGCCGTCACAATTATGTCATGGTACGTG	T	C	intergenic	-
Gm01	733468	Glyma.01G007200.Wm82.a2.v1	0.188975	TGAACAAAATGACAGGATTGAACAAAGTTTTTATCCCTCTAATTTATTTT[A/T]GGTGAAGGCTAAAGGAATACCATGCTATATACCGATCATATATTCTTGAT	T	A	intronic	-
Gm01	737431	Glyma.01G007300.Wm82.a2.v1	0.146787	TCACATGTAAGTCAGTTTTGAGAAAATCTATCAGAGTTATGAGCCTGCCT[A/G]ATCGCTCTCTTAAATATATTATTATGAGATTGCAGGAATTATTTGATTTT	G	A	intronic	-
Gm01	742983	Glyma.01G007400.Wm82.a2.v1	0.186516	TGAGAATCCAACAGAATGTTACTTGTTTTCACATCGCGATGAACAACCGG[T/C]GGTAAGCAGTCATGATGCATGTAGCACAAACCTTGTGCTGCTCCAATGGC	C	T	exonic	synonymous
Gm01	748427	Glyma.01G007500.Wm82.a2.v1	0.109908	CGAATGTTGCTCAATATCTTAACTTCAGTGTGAAATGAGCTCTCAAGATT[T/C]TTATCTAACTTCTTGTTTTCCCAAATCTTCTTCACAGCAATATAGCCTAA	T	C	exonic	synonymous
Gm01	750128	Glyma.01G007500.Wm82.a2.v1	0.106323	TGAAATTGAAGATTTCTGAGTTCCTTTAGCCTTCCAATGCTTGCAGGAAT[A/G]TCACCAGAGAAATTGGTGTAACCAAGGCTGAGATACTGTAAATTAGAGAG	G	A	exonic	synonymous
Gm01	758237	Glyma.01G007700.Wm82.a2.v1	0.362766	AAAGTCGAAGATTTTGATAACATGCAGATGCATCTATAGCATGATGCCCT[T/C]GCACTTTAAAAGTTAAGGTTCTAGGTTATGCGCTTCCAAAAGAATGACAT	C	T	downstream	-
Gm01	760219	Glyma.01G007700.Wm82.a2.v1	0.0781943	GTATTGTGTAACCTGTGTTAAGATAGATAGAGGATAATGTCTTACTCCAA[A/C]A	A	C	UTR3	-
Gm01	766278	Glyma.01G007800.Wm82.a2.v1	0.395918	GGTTGTGGTGCAATGTCAACTGGTTTGTGCCTTGGTGGAAATTTATCTGG[T/C]GTGAACCTTGTTACTGTGAGTTCTTTGCTTGTTCTGATTAAAAGCAATTC	T	C	exonic	synonymous
Gm01	768834	Glyma.01G007800.Wm82.a2.v1	0.206588	GTATTATTTAAGAGGTTATAATAGAGTGTATCCTGCTTATTCACTAAAAA[A/G]A	A	G	intronic	-
Gm01	776888	Glyma.01G007900.Wm82.a2.v1	0.4409	CTACATCCTGGATCAATTGGAGCACTCGTTCGTGAAATGGAAAAGAATCC[T/C]AAGGTATAGCTTAAAAGAATTTGTTCCTTGTGGTTGTTTTCTTTAGGTGT	T	C	exonic	synonymous
Gm01	778312	Glyma.01G007900.Wm82.a2.v1	0.434791	GGCAGGATGCTAACACAGAATGAGGGATACTGTTCAATATTTGAAGTGTT[A/T]GGAAACTCTTGTGATGGGTCTCTTATGCTTTGTTGCAGAATAGCATGCAC	A	T	intronic	-
Gm01	782644	Glyma.01G008000.Wm82.a2.v1	0.444353	AAAGTTAATTCCCCTTTTGTGGGCCTCCCTGAATTTCAAAATTTCAACCC[T/C]G	T	C	intronic	-
Gm01	791917	Glyma.01G008100.Wm82.a2.v1	0.37965	T[A/G]GAACTGACCCAATTGACTGGTCCAACCAAAGGGGAAAGAAGGAATGAGAG	G	A	downstream	-
Gm01	793678	Glyma.01G008100.Wm82.a2.v1,Glyma.01G008200.Wm82.a2.v1	0.461408	ATAGAAATTATGACTAATTATAAGTACGAAATTAAGTTTGTTATACCAAC[T/C]GAAGATATGAATATAATTGGGACTGGAGCTTTTTGAGACCAAAGGCCTTG	T	C	intergenic	-
Gm01	800231	Glyma.01G008100.Wm82.a2.v1,Glyma.01G008200.Wm82.a2.v1	0.384423	GTTGCAATTATTATGGAATTTGGTCTGTTGAAGGCAAGTTAGGTATGGCA[T/G]CTCACTTATGGAGGAAAAGTGGAATATGCTGTGTGAAGATATCTTCCGAG	T	G	intergenic	-
Gm01	803926	Glyma.01G008200.Wm82.a2.v1	0.165188	C[A/G]CGACTATATTATTTTGGGGGAGGGAGTAATTTCTACTTTGGTTTTGGCTT	A	G	intronic	-
Gm01	810900	Glyma.01G008200.Wm82.a2.v1	0.44696	ATATATTCTGGCAGCATACGTGACAACATTTTGTTTGGGAAGCAAGATGC[A/T]ACAGAGAACGAAGTAATTGAGGCTGCAAGAGCTGCCAATGCTCATGAGTT	T	A	exonic	synonymous
Gm01	814631	Glyma.01G008300.Wm82.a2.v1	0.438022	GAGATATCTCTTTCTTAAAAGCATTAAAACATTATCCTTTGAAAAATGCT[T/C]CATTGGTTAAGGTTATTTAATGTGCGTTAATTACCTGAAAGTAAGGCTCA	C	T	intronic	-
Gm01	819712	Glyma.01G008400.Wm82.a2.v1	0.376398	CCAGAGAAGTGGGGAAAGCAGTTGCAAAGATGATAGCCCTTGCACTTGAT[T/C]TGGATGCTAATTATTTTGATCGGCCAGAAATTCTTGGAGAGCCAATTGCA	C	T	exonic	synonymous
Gm01	823578	Glyma.01G008400.Wm82.a2.v1	0.39711	CAATTGGTTATCCATCTGCTGTCAAATTCTCATCCAACACTAGAACATTC[T/C]TTTTCACAAATGATAGGTGGTACTCCATGCTAGTCTTCCTCTATTTTCTT	T	C	downstream	-
Gm01	829785	Glyma.01G008500.Wm82.a2.v1	0.374182	TCTTAAGAATCAATCAAAAAATTTGCGACCTGAACAAGAACTTTTTCTCC[A/G]TAGTTTTGCTTGACAGCAGTCATGAACTCGTGCAAAAGTTCAGAATATTC	G	A	exonic	synonymous
Gm01	832119	Glyma.01G008500.Wm82.a2.v1	0.420668	GAGACTCAAGGGAAGAAAAATAATCTAATGGTTTCGTCGTTTTCTATTTG[A/G]AAAGTGAAACCATGTGATGAAATGAGTGTGCACTGTGCACCACTTCTACT	A	G	upstream	-
Gm01	844590	Glyma.01G008700.Wm82.a2.v1	0.286446	AGGAATAGTCTAAAAAGTTCTTCCTCGAGTTCCTCGGGAGAAAATTCACT[T/C]GGCTTTTTAACACTAGAATCCAATGGAACCGAATTTTCGATCCAAGGGTC	T	C	exonic	synonymous
Gm01	845220	Glyma.01G008700.Wm82.a2.v1	0.247828	CAGACCAATTCATCAACCAATATGAGAGGCAATGATGTGATGACATGCAA[A/C]T	C	A	intronic	-
Gm01	852175	Glyma.01G008700.Wm82.a2.v1	0.287724	CTTCTGCTTCTCTTCGTTTCCACCATCTTTAAAAACTGTTCAGTTGGCAG[A/G]AAATATATCAGTCACTAGAGGTTTCTTAACTGTAAAAAGACAGGACAAGA	A	G	intronic	-
Gm01	862216	Glyma.01G008800.Wm82.a2.v1	0.27295	C[T/C]TTTTGGTTAGTTCCACTGTGATTGAAAATGGGAATAAGGTAGCGGCGATG	C	T	intronic	-
Gm01	871946	Glyma.01G008900.Wm82.a2.v1	0.280473	C[A/G]TCCACAACAGATTCAAGTTTTACATCAGAATCTTTGAGTATAGTATCATT	A	G	exonic	synonymous
Gm01	875869	Glyma.01G008900.Wm82.a2.v1,Glyma.01G009000.Wm82.a2.v1	0.206992	AATCTGATTATACTATCATACTTTAATAATTAATCCTGGCTTTATAAAAA[C/G]TTACAAATAACTGCCAACCGAAATTAAAAGACGCGCATACAAGCATATGT	C	G	intergenic	-
Gm01	882953	Glyma.01G009000.Wm82.a2.v1	0.212567	ATACAAGAATAGTTTATGGATAACAAAAGGTGACAATATTTTCTCATCTG[T/C]CCCATAAGTTATAACGGTAGGGTGACTCAATAGCAGCCATCTTCTGCTGC	T	C	exonic	nonsynonymous
Gm01	883528	Glyma.01G009000.Wm82.a2.v1	0.225887	AGGAACACTATGCGTCCTATGTTCCATAGCTTCCTTGCCACTATTTGCTT[T/G]GGGCTTGCTTCCATTTCCATTGTTTGAGGGAGTGTATTTACTAATTGGAG	T	G	exonic	synonymous
Gm01	888033	Glyma.01G009000.Wm82.a2.v1,Glyma.01G009100.Wm82.a2.v1	0.485461	TATGCGTGGTCCAGAGATAAAACCTAAGTTTCCCAGTGACGCTAACACAG[C/G]AACACTTGAAGACCCAAACAAGAACAGTCAGAGTTATGAGGATCTAGATT	G	C	intergenic	-
Gm01	893878	Glyma.01G009000.Wm82.a2.v1,Glyma.01G009100.Wm82.a2.v1	0.221158	GTTAAATATAACATTGGAATTGCGATTGATAATTTTTCTTACAGTTTGTT[T/C]ACATGCACCCAAGTTTCTGTCAGTTTTGATGATCTACCACTAATATATAT	C	T	intergenic	-
Gm01	901990	Glyma.01G009200.Wm82.a2.v1	0.475964	GTTTGGCCTCTTTTGGAGGATTTCTTTGGCCTTGACAAGTGGTTCCCCAC[T/C]CTCTCTACATGCATTCCAGTTGAAGGTATCTCTGGCCAACCTGGGTGTGT	C	T	exonic	synonymous
Gm01	904388	Glyma.01G009200.Wm82.a2.v1,Glyma.01G009300.Wm82.a2.v1	0.417388	ATCGTCCTTTCTTGATCATCTGGCGCACATGGCCACATATATATAACCAA[A/C]GTTGTTTTCTCAGAAGTTGATGGCATGGTTTTGTGGGACCTATAACCACC	A	C	intergenic	-
Gm01	907263	Glyma.01G009200.Wm82.a2.v1,Glyma.01G009300.Wm82.a2.v1	0.158186	GTATAAAATGAGGCCTAGGTTGCAATGGCTTAAGTGTTTGAAGGTGTGAT[A/G]T	A	G	intergenic	-
Gm01	915652	Glyma.01G009300.Wm82.a2.v1	0.427919	GATATTGACACATAAAATTTCTTGTAGGTGGCTTCTTGGTGGGACTATGG[C/G]TACCAGACAACTGCCATGGCTAACCGAACTGTCATTGTTGATAATAATAC	C	G	exonic	synonymous
Gm01	921362	Glyma.01G009400.Wm82.a2.v1	0.343177	CGAACACACATCTGGGTTATATCAATTGAGTTGTCTCCAATAGTGGTTCC[A/G]ACATGGGCTTTCCTCCTCTGAGTCACTTGTGACTTTTCTTTTTTCTTAAA	G	A	exonic	synonymous
Gm01	923051	Glyma.01G009400.Wm82.a2.v1	0.191117	AAAGTATGATGGTATGCTAGGAGACCTTTCTCTGCCCAACTTAATATCAA[A/G]CTCAACGTGTTCCTCAAAATTTTTGAGTAAATAGGATCTTTTGAGCCTCC	A	G	exonic	synonymous
Gm01	930301	Glyma.01G009400.Wm82.a2.v1,Glyma.01G009500.Wm82.a2.v1	0.178993	TATATATATATATATTCTATGTTGTTTCTGGAGGGTAAAGAATATTACGA[A/G]CCAACAAACTGAAGAGCAACTCAACGTGATACGCAGAAGAATAGAAAAAC	A	G	intergenic	-
Gm01	935824	Glyma.01G009500.Wm82.a2.v1	0.443305	TATTAGAACCACGTGAAAGGAAAATGAAAAGAGTGAGTCCAAAGTAATTA[C/G]AGCGGTCTCTGCGTTAGTAATGACCTTTTTGAGCCAAAGTGTAATTTGTG	G	C	intronic	-
Gm01	938279	Glyma.01G009600.Wm82.a2.v1	0.443896	AAAACTATGCAAGTTAAAAATGATAAATACCTTTAGCTGCTCTTCCAATC[T/G]CTTTTGAACTTCAATCTGACACCTCAATGCTTCTGCTATTGGGATTTCTC	G	T	exonic	synonymous
Gm01	946969	Glyma.01G009600.Wm82.a2.v1,Glyma.01G009700.Wm82.a2.v1	0.23466	CATGATCACAAACGTGATGGAAATATTTAAAAAGTTCAATATTTACTTTT[A/G]GCATACCTAGGAGGTTCAGGAACTTCTATTTAATACTGGATTATGGTGTG	G	A	intergenic	-
Gm01	954020	Glyma.01G009700.Wm82.a2.v1	0.202459	TTTTTATTGAGAAAAAAAATAATATTTTTGAGCCGTTTGGTTCCACTATA[C/G]TTCGCCATCATGAAAAGCCGTGTCCTTTGTGGCTTTCTTACAATTCTACT	G	C	intronic	-
Gm01	955846	Glyma.01G009700.Wm82.a2.v1	0.499383	T[T/C]AGTGGCCTAATTTGGCTTGTTGGGGTTTTGCACATTGTCACAGCCATAGG	T	C	exonic	synonymous
Gm01	960342	Glyma.01G009800.Wm82.a2.v1	0.203977	GTGATTGTGATAGCAGCTTAAATTTGTTGTATATAGTTGGTTCAAGTGCG[A/G]CATGCTTCGTCCAAGGAGAGAAAGCGAAAGCCGGTGCCTCCAACCGTTTC	A	G	exonic	synonymous
Gm01	967706	Glyma.01G009900.Wm82.a2.v1	0.496498	GGAAGAGCCTCAGGTTCCTTGGCAGATAAAGCTGCTGTTCCGAGCCCGTG[A/G]CAACTGTATAAATTGATCCAAGAGGAAGCAAAAATAAGCATATATGCTTC	G	A	exonic	synonymous
Gm01	970309	Glyma.01G009900.Wm82.a2.v1	0.190931	A[T/C]AAGCCATCTAAACATTCATTTTCAATGTGTATATGCACTATGCAGTGATG	C	T	intronic	-
Gm01	978461	Glyma.01G010000.Wm82.a2.v1	0.304908	CAATGAGGGTGGTGTGTGAGGGGCATTTCGCAGTTTGCGTTTGTTGCCAT[T/G]G	G	T	UTR5	-
Gm01	982208	Glyma.01G010100.Wm82.a2.v1	0.407523	AGACTTGGAATAGTCTCTGGAAAGTCCACACTCCCAGGGTCCATGGCCTT[T/C]CCTCTATCTCTTTCGGTTTTAACTAAGAACATGTTTTTGAGATGGTATAT	C	T	exonic	synonymous
Gm01	987185	Glyma.01G010100.Wm82.a2.v1	0.287444	TGTGAAGGGTGTAAAAGGAGAGAAAGGTACCCGAGAGTATAGATTCTAAG[A/G]AAAGCAGCAGAGTCAAGGCCAGCATGGCTAATAATCTCAGACTCACTCAT	G	A	exonic	synonymous
Gm01	989187	Glyma.01G010100.Wm82.a2.v1,Glyma.01G010200.Wm82.a2.v1	0.128634	A[T/G]AGAATATCTATTATAACAGATTATATCTATATAGATATAATTTATTATAT	T	G	intergenic	-
Gm01	997139	Glyma.01G010200.Wm82.a2.v1	0.234891	A[A/G]AAACTGAGTTGCGTCTTTGATGGGGTTGAGATGGAGCAATTTGTGCTCAG	A	G	exonic	synonymous
Gm01	1001775	Glyma.01G010300.Wm82.a2.v1	0.179005	CACCCAAAAGCTTAGAAGAGCCTCCAAGCAAAACATGCCAAATCCAATCA[A/G]ATAGAATATCTGCATGAATAGAAAACATTGTATGGATCCAAACAAGTCAG	A	G	exonic	synonymous
Gm01	1007648	Glyma.01G010300.Wm82.a2.v1	0.161336	GCTAATTGTAGTTATTTCTCATTGGGCATTGTTTATCACGTCTTCACTAA[T/C]T	C	T	upstream	-
Gm01	1008170	Glyma.01G010300.Wm82.a2.v1,Glyma.01G010400.Wm82.a2.v1	0.0800488	T[T/G]CTGGTTTGAGTAATATATATCATTGAAGAACAACAATGGTTATTTTCTCA	T	G	intergenic	-
Gm01	1014098	Glyma.01G010400.Wm82.a2.v1	0.158603	T[A/G]TGAGTTGACTTGTATGCAAACTCTCAATTGCAAACTCTGTAGTTTTTGGG	A	G	downstream	-
Gm01	1025273	Glyma.01G010600.Wm82.a2.v1	0.163622	CTTCAAACTAAATATGTTCTCGTATTTTTTGCAAAGCCTTCAGGTCATCT[A/G]TTATTCTGTGCTCACCTTTACTGCTTTATATGTGCACAGCATTCTCAAAC	A	G	intronic	-
Gm01	1031100	Glyma.01G010700.Wm82.a2.v1	0.349388	G[T/C]GTTTGGGTTACTGTTTCTCAATCTTGTAAAATTGAGGAGCTTCTCAGAGA	T	C	exonic	synonymous
Gm01	1036754	Glyma.01G010800.Wm82.a2.v1	0.313473	AAATATGTGAACACCCTTTTCTTGAATAGGCGAGCAAGGTCAACAATTTC[A/G]G	G	A	exonic	synonymous
Gm01	1038693	Glyma.01G010800.Wm82.a2.v1	0.201175	AACTCTCCTACAAAATCACATACAACACAGGTGATGTCCCACCCAATCCT[T/C]A	T	C	intronic	-
Gm01	1049640	Glyma.01G010900.Wm82.a2.v1	0.172636	AGACACCCCCTTAAAGAGACCTTTGGCATGACTCCACAAAGAAGCTAGAT[A/G]AACTACTCCGTCCCTAACTAAATCTATAGGTAGGACCCGACCAGTGAAAA	A	G	intronic	-
Gm01	1054940	Glyma.01G011000.Wm82.a2.v1,Glyma.01G011100.Wm82.a2.v1	0.123371	GAAGTGTTCATTATAGCTACATTTGAATCTAGACTTTCTTGTTTCTCTCT[A/C]TCACCAACCTCCTTTCCATACTGACCACAAACACACACGTTTGACATATA	C	A	intergenic	-
Gm01	1057175	Glyma.01G011100.Wm82.a2.v1	0.358436	G[C/G]TATCGAGTTTTTTTTTCTTAATGCCATGGCTGCTCTGCAATACTTGGAAT	C	G	UTR5	-
Gm01	1061744	Glyma.01G011100.Wm82.a2.v1	0.178908	ATGATGACTGGAAAGAGCAGCCCCTTGGCTTAGGAATGGTTGTTTCTATG[T/C]T	C	T	UTR3	-
Gm01	1075218	Glyma.01G011200.Wm82.a2.v1,Glyma.01G011300.Wm82.a2.v1	0.220867	T[A/C]AAAACTCATTCTAAACTTATAATCAATTCCTTAACGCTAAATCAAACACT	A	C	intergenic	-
Gm01	1080373	Glyma.01G011200.Wm82.a2.v1,Glyma.01G011300.Wm82.a2.v1	0.231402	TTGAAGAAATTGAGCTTCTCGCTTAAGTGTGACATGTTGTGTGCTTAAGC[A/G]AGATAAGTAAGAGAGTAAATTTGGATTCACTGGAGAACCTCGGTTAAGCC	A	G	intergenic	-
Gm01	1088536	Glyma.01G011400.Wm82.a2.v1	0.311074	TGATTCAATTGTTTTGCCTCCTTTATTTACAAAATTCACTGCTTAGGGCT[T/C]ATTGATTGTAAGGCAGTCATTAACTAGTGGTGATTGTGCCGGTGACCTTG	C	T	intronic	-
Gm01	1092652	Glyma.01G011500.Wm82.a2.v1	0.231216	TAATATAAATGAAGGAACAAACTCTTGTTAGAGTTTAGTGAATACCTAAT[A/G]AAGGACTATATCCCTTTAGAGCACCCACTGAGTACTTTCATGGTCAAATA	G	A	intronic	-
Gm01	1097997	Glyma.01G011500.Wm82.a2.v1,Glyma.01G011600.Wm82.a2.v1	0.0434433	TGATTAACACGTAGTGGAATCTTACAACGGTCACGAACAATTAGTTTAAT[T/G]ACATTTCTCAACCAAATCATCTTCTTTCTTATGAGACCTTCGTTTTCTCT	T	G	intergenic	-
Gm01	1103617	Glyma.01G011500.Wm82.a2.v1,Glyma.01G011600.Wm82.a2.v1	0.156894	CTCAGACATAATATCGAAATTCCCAACGGTGGTGTCTTTTCTCCTAGGCT[A/G]A	G	A	intergenic	-
Gm01	1107126	Glyma.01G011500.Wm82.a2.v1,Glyma.01G011600.Wm82.a2.v1	0.0432323	CCGGTGCTAACTTCATCGAATTTCACTATCATGTTTTGCTTGGAGACCAA[T/C]GCTTTCGGGGTCGCAATGGGCATTGTACTTTCTCAGTGAGCTCACCCGAT	T	C	intergenic	-
Gm01	1110469	Glyma.01G011500.Wm82.a2.v1,Glyma.01G011600.Wm82.a2.v1	0.134901	TAAGTGTTTTTGGATGGTTTTTGGTATTGAAATGTCTGTGAAAGCTTTGC[T/C]GGAAAGTTGGGTTTCTTTTATTGCAGAGGAAAACCATACGGATCACTCTG	T	C	intergenic	-
Gm01	1116156	Glyma.01G011500.Wm82.a2.v1,Glyma.01G011600.Wm82.a2.v1	0.109298	TAAATTCAATTGTGGAAAAGAAAAATGAGAAACTTCCTAGCTAGTCCTAG[A/G]AACCAACACCTATTACGTACAGTAGGTCAAACTTTCCACAAAATGACAAT	G	A	intergenic	-
Gm01	1122432	Glyma.01G011600.Wm82.a2.v1	0.19133	AAATTAGTACCAATTATTTTTTCATCCGCTATTCCTTGGCTCATCCTCCA[T/C]GATATTTGAAGCTCTCTTTCTCTAGTTGATTGATTAATTGTTGTAACACC	T	C	exonic	nonsynonymous
Gm01	1125953	Glyma.01G011600.Wm82.a2.v1	0.311293	AAAAGCAAGGTCCGTGTCAACAATTTCTTTATCTCATATAACTCCTTTAT[A/G]ACTTCGGGGGCCTTCAGCTGTACACAATCACTTCTTTCACCGCATTCTCT	G	A	exonic	synonymous
Gm01	1128393	Glyma.01G011600.Wm82.a2.v1,Glyma.01G011700.Wm82.a2.v1	0.184497	C[C/G]AATAGACTAAACTAAGTCAGCAATGCGAATTGAAGACTTGAAAAGTATTG	G	C	intergenic	-
Gm01	1135898	Glyma.01G011800.Wm82.a2.v1	0.17546	ATCCATATTATATTATGCAGTGACCTAATGAAAGCCAACTTGAGCAAAGA[A/G]TGAACCATTTTTAACAGATAACATCTTCAGAAATTAGTCAATAAATTAAC	A	G	exonic	unknown
Gm01	1138561	Glyma.01G011800.Wm82.a2.v1,Glyma.01G011900.Wm82.a2.v1	0.337055	TTGCTGTCGTGAAGAACTACTAGTGAAGCTAAGCAACTCAAATTCAAAGA[A/T]G	A	T	intergenic	-
Gm01	1142527	Glyma.01G011900.Wm82.a2.v1	0.163751	A[A/G]AAGGGAACAATGCTGATCCACATGCATATAACTGATGTTACGTTAGAGCA	G	A	intronic	-
Gm01	1150934	Glyma.01G011900.Wm82.a2.v1,Glyma.01G012000.Wm82.a2.v1	0.123342	TGCAAATAGATTCCACACGATCAATCTATAAGTTTCATTCAAACACATAA[A/T]ATTAAATAATATTAATTAACTTTGTTAGTAAATGTAAATTAATAAATTTT	A	T	intergenic	-
Gm01	1155553	Glyma.01G011900.Wm82.a2.v1,Glyma.01G012000.Wm82.a2.v1	0.334089	GTTTATTGTGCATGGGTTGGGGGGTACCCTTGTACCCCTATATGATTGAA[T/C]TGTTGTCTTTAGACCGGAGTGAGACTGTGATAGTATCAAGCAAAGATTGC	C	T	intergenic	-
Gm01	1157670	Glyma.01G012000.Wm82.a2.v1	0.166734	A[T/C]ATCGAGAGAAAGTTGTTGGATACGGTCGCCAAATTTGAGAATACTCTTGT	C	T	exonic	synonymous
Gm01	1163177	Glyma.01G012100.Wm82.a2.v1	0.18888	CCAGGGTAACAGTGACCGAGTTTTTTGCTTATTCTTCATCACAACCTTTA[T/C]GTATAAATAAGGATAACTATATATGTAAGATAATTTGAAGATGTACATAT	T	C	intronic	-
Gm01	1174219	Glyma.01G012100.Wm82.a2.v1,Glyma.01G012200.Wm82.a2.v1	0.0404273	A[T/C]CTCACAGTATTGTTTCTTTCAATTTCACTTTTATTTCTCTCAAACACAAA	C	T	intergenic	-
Gm01	1177063	Glyma.01G012100.Wm82.a2.v1,Glyma.01G012200.Wm82.a2.v1	0.146909	CAGTATCATCTACTAATCCTGCATCGTTTCTCGTAATTTGATTTTTTGTT[C/G]ATCTGATTAAGTAGTTGTTTTTTCACACCAGGTGGGAAGTTGTTTTCTTA	C	G	intergenic	-
Gm01	1181864	Glyma.01G012200.Wm82.a2.v1	0.320497	TTGTACATTAGAGCATAAAAACCTTTATTGAATGTTCTATAAATAGAGCT[A/C]AAAGCTTACAAGAAACATACACACCCCTTATTCGTTAGCATAACTAACAT	C	A	UTR3	-
Gm01	1186974	Glyma.01G012200.Wm82.a2.v1,Glyma.01G012300.Wm82.a2.v1	0.0527963	GACGTTTTTAATAATCCTGCAATTCTGGATGTTTTTTTTTAATCAATTCT[A/G]GTTATTGTTGAAACTTGAAAATTTTTTTTTACCTTCCATCTATTTTTTCT	A	G	intergenic	-
Gm01	1193079	Glyma.01G012300.Wm82.a2.v1	0.316502	TCATCAACCATATTCAGAAGGTTTGGGTTTTCCAGTGCAGCTGCCACCCG[T/C]TCTTTATCATTTAATTGTTTGTTAACTGCATATATATTTGTGACAAAAAA	C	T	exonic	unknown
Gm01	1195555	Glyma.01G012300.Wm82.a2.v1,Glyma.01G012400.Wm82.a2.v1	0.279465	C[A/G]GGCCCAAGATTCACTTGGTAACTGTTAGTTACTTAGCTCGGAGCATTATA	G	A	intergenic	-
Gm01	1201810	Glyma.01G012400.Wm82.a2.v1	0.264778	TAGGCGGCGTTTTAGTCGTCGAAGAATTGCTTGCTATCCTAATCTGGAGT[A/G]TTTTCAAACTATTATAGAACCTTAGACAAATCATGTGCGTGGAGGTATAT	A	G	UTR3	-
Gm01	1206921	Glyma.01G012500.Wm82.a2.v1	0.270555	AAAACTATGGTGATCTTCTCTGTTTAGTTTAGGTGTGATGTCCTGTTTTA[A/C]T	A	C	intronic	-
Gm01	1217884	Glyma.01G012700.Wm82.a2.v1,Glyma.01G012800.Wm82.a2.v1	0.173875	AATACCCTTGAAATGAGAAACTACAAAAGTAAAAGGACATCCCTCTTTAG[T/C]TAGGTTTGGATTCTCCCTGGTGGTATCTGCTTTCAAATGCCGTAGTGTTT	C	T	intergenic	-
Gm01	1227793	Glyma.01G012900.Wm82.a2.v1	0.116701	T[T/C]AATTCTCAATATTTAATATCAATTGAATTGTATTGAAGATTGTAATAACT	T	C	downstream	-
Gm01	1236921	Glyma.01G013100.Wm82.a2.v1	0.369922	TCCTCACAAACGAGACGAGCAAGTTTAGTCTTCCCTATTCCCGCGACCCC[A/T]ACAATGGTAACCACAGGAAAAGAAACAGCACCGTTTCCACTGTTTTTCAC	T	A	exonic	synonymous
Gm01	1238416	Glyma.01G013100.Wm82.a2.v1	0.278728	ATGCTTGCAGTCTTTTTAATTGATTATTTATTATACTGATCAAGTGACAA[T/G]ATATTCTTTCATATGCATATATACACATTCTAAAAGGATGTCAGTAGTTT	G	T	upstream	-
Gm01	1246618	Glyma.01G013200.Wm82.a2.v1	0.140864	GCCTCAGTATTCTTACGTCGGGACCAGGGTAACAATGACCGAGTTCTTTG[T/C]TTGTTCTTCATCACAACCTTTAGGTATAAACAAGGATCTCTATGCATGTA	C	T	exonic	synonymous
Gm01	1249994	Glyma.01G013200.Wm82.a2.v1	0.335225	TTGCCCAGTGTCTCGGCGTAACCGAACCTTATGGCTTCTGCTAACGTAAG[A/C]ACTGTGTCCATCAATGTTTTGGGCGCCTCGGCTGGCCTCTTTTCAAGCTT	C	A	UTR5	-
Gm01	1254080	Glyma.01G013200.Wm82.a2.v1,Glyma.01G013300.Wm82.a2.v1	0.162151	TTCTGCCTTGCTGGAACGATATGCATTCTGACCACCATACTTAATTAACG[A/T]TTTTCTATGCGCTTACGGTTCGTAATCACATGCACAAAACCCACTACTAG	T	A	intergenic	-
Gm01	1261647	Glyma.01G013200.Wm82.a2.v1,Glyma.01G013300.Wm82.a2.v1	0.213396	TTCCAATGTCATTAAGCAGGGGTATTGACATGTCAATTTGGATTAATTTT[C/G]ATCAAATTTAAGATCTAATCCAATTAAATTTAATCAATTTGGTTCAGTTT	G	C	intergenic	-
Gm01	1266039	Glyma.01G013200.Wm82.a2.v1,Glyma.01G013300.Wm82.a2.v1	0.204335	ATGGAATCCAAAGGCTCACGCTATATACCTCCAAATATAAAATAAAGAGA[T/C]ATTTTCTTTGTAGAATATAATCCAGTAAAGTTGCTTATTGGAGTATTATA	C	T	intergenic	-
Gm01	1270809	Glyma.01G013300.Wm82.a2.v1	0.467351	CGGCCCTTATACGCATTGGCACGCATGCCTTCTGCATTCCCTAGTGGCTG[T/C]G	T	C	exonic	synonymous
Gm01	1272523	Glyma.01G013300.Wm82.a2.v1	0.262961	TTCTGGTCCCTTTCCTGTTTATCATTACTCAAAGTTTATTTTTGTTTCTT[T/C]AGGAAGGCTCTATGGTCTGATTTTGGATTTGCCACCCGTAAAGCTCTTAG	T	C	intronic	-
Gm01	1279184	Glyma.01G013400.Wm82.a2.v1	0.159292	ACTTTCATCGAGACATGAAAAATCACATATCGCACGAGACTAAACATGCA[T/C]TATAACAATTAATCCAATGCTTGGCTCTTTGAATAAATTATCAATATTTG	C	T	exonic	unknown
Gm01	1292616	Glyma.01G013500.Wm82.a2.v1	0.379073	TCTTCCCAATTGATTGCCTCTAACTGCTTTGGACACAACCGTGTGAGACT[A/C]A	A	C	exonic	synonymous
Gm01	1297578	Glyma.01G013500.Wm82.a2.v1,Glyma.01G013600.Wm82.a2.v1	0.287005	G[T/C]TATACAGAGGGAGTCAAGTCAAGGAGGAGGAAGATAAAGTCTCATAACCC	T	C	intergenic	-
Gm01	1304852	Glyma.01G013600.Wm82.a2.v1	0.279592	C[A/G]GTAACCATCCCTCCAGCAACTGCAGTAGATGGAACCTTTCTGCCAAGTGC	G	A	exonic	synonymous
Gm01	1310235	Glyma.01G013700.Wm82.a2.v1	0.29027	T[A/T]GCAATGGTTATCTTCGATTTGGGCTGTTTGACTCCTTTTGGATGTTTATT	A	T	UTR3	-
Gm01	1317157	Glyma.01G013800.Wm82.a2.v1	0.224868	ATTCTAGGTTTTTCCCCATACTTCAGAGGCAAAATTTGCAATGGCTGTTG[A/T]GTGGACAATGTATTTCAGTTAATATATCTTTCCAGTTTGAGGCACAAATT	T	A	downstream	-
Gm01	1324314	Glyma.01G013800.Wm82.a2.v1,Glyma.01G013900.Wm82.a2.v1	0.324749	TGATTTTGCTTGAAGACAACGAAAAGTCAAATTCCCAGGAACTTGCTAAG[C/G]T	C	G	intergenic	-
Gm01	1329079	Glyma.01G013900.Wm82.a2.v1	0.206414	G[A/G]TTTCAGACGAACTTGTACGGCAACGGTAGCACAAAACGTGGCCGTGAGGA	G	A	exonic	synonymous
Gm01	1330858	Glyma.01G013900.Wm82.a2.v1	0.134966	ATGTATTATTCATATTGCTATGATACATTAAGGTACCCCGTGCCACAACC[T/C]GAGTGTGTCATTGTACCCTCGGAAAAACAAAGGTTTAAGGAGACCGGAAG	C	T	exonic	synonymous
Gm01	1335359	Glyma.01G013900.Wm82.a2.v1,Glyma.01G014000.Wm82.a2.v1	0.348485	AGTTAAGCTGTCACGCCCAACCCTTGGAGAATTTAATAGGTCTTTCTTCA[A/C]A	C	A	intergenic	-
Gm01	1341462	Glyma.01G014000.Wm82.a2.v1	0.47684	TTAGCACCAGGAGGCGGAGGCAAAGGCAGTGCCTGTGAGTTGGCCACACC[A/T]CCTTGAACCTCAGGCTCCTTGTAAGGGTCCTTACAACCAGGGCAAATCCC	T	A	exonic	synonymous
Gm01	1346255	Glyma.01G014000.Wm82.a2.v1,Glyma.01G014100.Wm82.a2.v1	0.479548	G[T/G]TACATAGGAATGAATGTCCGCATGAACAATATTCCCGCGTAGCATGTGAA	T	G	intergenic	-
Gm01	1350854	Glyma.01G014000.Wm82.a2.v1,Glyma.01G014100.Wm82.a2.v1	0.034831	TGTTCAAGCAAAATTCATTAACATATTACATAACAACCAAAGGAGAAAGC[T/C]T	T	C	intergenic	-
Gm01	1357334	Glyma.01G014100.Wm82.a2.v1	0.415	ATGTGCATGACTTCATAGTTGTCAGCTATGCAGAGCAGCACCTCATATTG[T/G]ATTTCTGCTAACTGACATTTTTTTTATTGGAAAATGATACTTTCTTTCTT	G	T	UTR5	-
Gm01	1362341	Glyma.01G014100.Wm82.a2.v1,Glyma.01G014200.Wm82.a2.v1	0.264818	AGACAAGAAAAGTCGAGAGAATCGAAAAAGACTAATACACCAAGACAAAA[A/G]GTCAAATGAAGACGCATGACCCCATATTGATTTGCATACACACTTTGTTA	G	A	intergenic	-
Gm01	1367044	Glyma.01G014100.Wm82.a2.v1,Glyma.01G014200.Wm82.a2.v1	0.298922	A[A/G]AATGATGTTTGTTTTCTTGGATCACCTTACAGAGGTGAAATTTGATTGTA	A	G	intergenic	-
Gm01	1370564	Glyma.01G014100.Wm82.a2.v1,Glyma.01G014200.Wm82.a2.v1	0.0457503	TAATGTTGTTGAGCAGAGGGTAATAAAAAAACGAACAATGGGGTGGTGGC[C/G]TTGGCAGTTGACCCTTTCTCGTATTCCGCATAGCAACAAACAGAAGCAAA	G	C	intergenic	-
Gm01	1374300	Glyma.01G014200.Wm82.a2.v1	0.269451	AGTGGAGGGGGCATTATATCATGGCACAATATCGCCAAAGGATATACATG[A/G]C	G	A	exonic	synonymous
Gm01	1378516	Glyma.01G014200.Wm82.a2.v1	0.264002	ATATGATGGGAGAGGGCTGGAACAGAGGAGGAAGGGGGTATCAAATCTGT[A/G]AAGGGAATTCTGTGAGACTTGGACCTCGTGGCAGAGTAGCATATAGCTTT	G	A	intronic	-
Gm01	1386603	Glyma.01G014300.Wm82.a2.v1	0.431577	T[T/C]CTTCTTGCTTTGATTTGTCATGTTAAAGATGTAGCTAGGGATCTAAGTTT	T	C	intronic	-
Gm01	1389286	Glyma.01G014400.Wm82.a2.v1	0.460026	TTCCCACCAGCGCCTTCTCTCCCAAAAGACCTCTCTTTCAAACTCCACCC[A/G]CCTTGCATTTCAAAAATCACCGGTTCGTAATCCAATCCCCTCTCCCAACT	A	G	exonic	nonsynonymous
Gm01	1394659	Glyma.01G014500.Wm82.a2.v1	0.226955	AGTACGCAAGCATGATTGCGCTTCTATACGTCCGCATATAAACCACTAAC[A/G]A	A	G	UTR3	-
Gm01	1405653	Glyma.01G014600.Wm82.a2.v1	0.258232	TTCATGTGTAATGTAACATTTGGCAGTTTGTTCAAGGAATGCCCACACCC[T/G]GATGATAAGCAGAGGCTGAAACTGAGCCATGAATTGGGTCTTAAACCGCG	T	G	exonic	synonymous
Gm01	1412992	Glyma.01G014600.Wm82.a2.v1,Glyma.01G014700.Wm82.a2.v1	0.462473	G[A/G]GGTGTATGTAGCACCATTTGTGTAAGAATAGCAGTTCCTCTCAACTTTCC	A	G	intergenic	-
Gm01	1417066	Glyma.01G014600.Wm82.a2.v1,Glyma.01G014700.Wm82.a2.v1	0.256313	CTCACATATCATATCCTCCTAGTTGTGAGCCCAATGTACGAAGTCAAATT[A/C]T	A	C	intergenic	-
Gm01	1421970	Glyma.01G014600.Wm82.a2.v1,Glyma.01G014700.Wm82.a2.v1	0.191649	TTATTAAAATAATAATGGTACCTTAAGCCATGAACCAATGAAAATTTGAC[A/G]TAGCCCCATAGAGAGAATCACAATGATTGATTCTTAGATTGAGTTGGGGC	A	G	intergenic	-
Gm01	1430369	Glyma.01G014700.Wm82.a2.v1	0.291598	ATTCCAGGTATATGCAAGATTATTTCCCCTTTGAGTGCTTCAGTACCTGC[T/C]G	T	C	exonic	synonymous
Gm01	1433125	Glyma.01G014700.Wm82.a2.v1	0.278227	GTTAAACCACGGGGTGATCTTCAGAGATTTGATAAAAAACCCGTTGTAAA[T/C]GAGAGTGATGATTCTGATTCAGAGATATTTAGGGTAAAACGCCCTTCTTC	C	T	exonic	synonymous
Gm01	1436188	Glyma.01G014700.Wm82.a2.v1,Glyma.01G014800.Wm82.a2.v1	0.273434	ATTATATTAACTCAAAATTTAAAATACCTAATATTACTCATTTTCGTTTT[T/C]CCCCCAACATTTACATTAGTCGCTCGCGGATTAGGAAGTGAAGAAGACTT	T	C	intergenic	-
Gm01	1442545	Glyma.01G014700.Wm82.a2.v1,Glyma.01G014800.Wm82.a2.v1	0.417969	ATTAAGACAGGGAACAAAGCCAAAATTTATGTTAATGGGTTCTTGTCAAA[A/C]TCTTGCATATTATCTTTCAGTCCGTAGTCTAACTAGATATGTGGGGAACC	C	A	intergenic	-
Gm01	1449531	Glyma.01G014700.Wm82.a2.v1,Glyma.01G014800.Wm82.a2.v1	0.341631	GCTTTCTGTAGCCCTTGTGATTCAACAAAAAAAAAAAATTGATTTGTACA[A/G]CATTTGAGGAAATTAGACGGACACCTCCTAATATTTTGTGAGATTGCATA	G	A	intergenic	-
Gm01	1450654	Glyma.01G014700.Wm82.a2.v1,Glyma.01G014800.Wm82.a2.v1	0.387872	TGTGTGAAACTGATGACCCAAATACCCACCTTAATACAACCAATACCATA[C/G]TAATTAAGTCATGTTAACCTCAACTAGCAAGTATATTATACTTGTGCAGT	G	C	intergenic	-
Gm01	1458849	Glyma.01G014800.Wm82.a2.v1	0.15092	GTTTAAAGACAAATTTACCCACGTTAGAAAGCTCCTCTTCAATCCGTCAC[A/G]CAAATAAAATAGGGTAAATCTGAGTTTCCAGTTTGTCCTCATTTTGGGTA	G	A	upstream	-
Gm01	1459721	Glyma.01G014800.Wm82.a2.v1	0.448298	A[T/C]TCCATCCACACACACACCTTCAAAAATCTTATTGATTAATTACCCTTACC	T	C	UTR5	-
Gm01	1473270	Glyma.01G014800.Wm82.a2.v1,Glyma.01G014900.Wm82.a2.v1	0.263745	TCACTTGGAACGTGCTCTGTAGTCCTAGCTTGCTGTGCATGAGAAAAGGC[A/G]AAAGACTTAGCATATTAATGGAAAGAAGCTAATTGGAAAGGCGATTTTTT	G	A	intergenic	-
Gm01	1477790	Glyma.01G014800.Wm82.a2.v1,Glyma.01G014900.Wm82.a2.v1	0.417724	GCTTGTCTGCAAATATATACTGTATATATTACATGTGTTAATCAGATAGG[T/C]CTTCTCAATTTTGTTGGTTAAGGGCTTTCCAAATTCCAATTGTGGTAATC	T	C	intergenic	-
Gm01	1479176	Glyma.01G014900.Wm82.a2.v1	0.369748	AAAAAGGCACGTGTTTGGGCCCAAAGAAAAAGGCATGTATATGTTTTGGC[A/G]AAAAAACAAATGCCAGGAATGTTACAATTAAAAGCATGTATGGTTATAAG	A	G	upstream	-
Gm01	1487966	Glyma.01G015000.Wm82.a2.v1	0.180427	TCCTACCACATAAACACAATATATTAGTCTTTTATCAAAACTAACCTGGC[A/G]TCAGGGCAAGTAACAGCAGCAAGATGAACACCAATGCCATATGTGCACTT	G	A	exonic	synonymous
Gm01	1488983	Glyma.01G015000.Wm82.a2.v1	0.423124	G[T/C]TGCGAAGCTCCACTTAAATGTGCAGCATATCGGGTCGCTCGCTTGCGCTT	T	C	exonic	synonymous
Gm01	1497034	Glyma.01G015100.Wm82.a2.v1	0.485548	TCCTCGCCGTCACTTCGCGCGCTCCCTTCCTCTTCTCCCCAAACCCTAAA[A/C]C	C	A	exonic	nonsynonymous
Gm01	1501520	Glyma.01G015200.Wm82.a2.v1	0.484694	AAAATGCATTCCCACTCTTTCTCTTGACCTACTACCATTTGAAGGTAAGG[A/G]ACCTTCAAGTACAGGACAAGGATAAAACAAACTGTTAAAAACAGAACTAC	A	G	exonic	unknown
Gm01	1502575	Glyma.01G015200.Wm82.a2.v1	0.0531575	ACTCTTTTTATAATTCAAAAAACGCCTAGCTAAGGACCGTCCAATATGAC[A/G]ACCAGCATTTGTCAGCCTGTTTCTATATCCACCCAATCTCATGCGTTTGA	G	A	exonic	unknown
Gm01	1504925	Glyma.01G015200.Wm82.a2.v1	0.490902	A[A/T]GTCAAACGGACACAAAAAGAGGAAAGTCCTAAACACTGGCAGATATTAAA	T	A	exonic	unknown
Gm01	1507492	Glyma.01G015300.Wm82.a2.v1	0.479525	AGTATGGAAAAAATCAAGCTGCAAGTTGCATAAACCAAACTTGCTGAGAA[C/G]TATAAAATAGAGCAATGCAAAAACTCTACTGTCATTATTCATTCAACAGA	C	G	UTR3	-
Gm01	1516776	Glyma.01G015500.Wm82.a2.v1	0.0709378	CTCAGAAAGGACTTGTGCATATTGATCTTCCACTTTTCGTTTCTGATGTT[T/C]TTCTGCACCCTCTACTTTCTCTTTTGTCTTCTGTCCTACTTCCCCAGCCG	C	T	exonic	nonsynonymous
Gm01	1517011	Glyma.01G015500.Wm82.a2.v1	0.494451	ACCTGGAACTTTTGGTCCACTTCTCGAACTCTATCACTCACTACTGTAGC[A/T]CCAGCACTTATTTTCTCGCTAAGCCCAATTTTCTGATCGAAAGATGCAAC	T	A	exonic	synonymous
Gm01	1521991	Glyma.01G015600.Wm82.a2.v1	0.496755	AAAAGCCTCATGTCTGCTCCGCTGGAACAAAAACGTGTGCCGCGGGTCCA[T/C]GTGGACGTGCCGTTAGTGAATTACATACAAGGAAGAAACTCCCTCACTGC	T	C	upstream	-
Gm01	1526821	Glyma.01G015600.Wm82.a2.v1	0.242903	AGTCATAGACTCTGGATTCTATTACAAATCAAATGCTCTTACATACTGAG[T/C]TGCAGATACGATCTCCCTTGCTGATGACTACACTGAATGGTGATTTACCA	T	C	UTR3	-
Gm01	1533882	Glyma.01G015800.Wm82.a2.v1	0.443053	ACTATATACGGCGAATTCACTCGTTTTAGAATCTCGGCCTCGAGGATGCC[A/G]ATGCCATTCTCATTCAAGCGTAAGACCTTCAATGCATAAAAGGAACGGTT	A	G	exonic	synonymous
Gm01	1536847	Glyma.01G015900.Wm82.a2.v1	0.127483	T[A/T]GACGAAGAAGCAAACAGCCTGCAGCTTAACATCGTACCACTGCTGTCCAT	T	A	UTR3	-
Gm01	1541093	Glyma.01G015900.Wm82.a2.v1	0.390441	G[A/G]CTTGAGCTCTCAGACCTTGCTTAAGAGGATGAGTGAAGTGTCACTTAGAT	A	G	upstream	-
Gm01	1550268	Glyma.01G016100.Wm82.a2.v1	0.126557	TCCATATCACCTTGCATGCAAAATCCATCAATTAAAGTTTCATAAACAGT[T/C]GAATCATATTTGCAACTAGAAGCACCAATACTATGGAATATATCCACTGC	C	T	exonic	synonymous
Gm01	1554929	Glyma.01G016200.Wm82.a2.v1	0.249898	ATATTCACTAAAGCAAATGTTACAATCATGCTATTCTTTGAGGAAGTTCT[T/C]G	C	T	exonic	synonymous
Gm01	1563987	Glyma.01G016400.Wm82.a2.v1	0.150243	ATTTCTTCTATTGACATACTTGCAATTTGTTAATTTTTATTGAAGCTTGA[T/C]G	T	C	intronic	-
Gm01	1566581	Glyma.01G016400.Wm82.a2.v1,Glyma.01G016500.Wm82.a2.v1	0.401414	AATGAACAAGCCAAACTTGCCGCCTTAAAAAGCCAGTTTTACTATAAGGG[A/G]AAAAATAATACTGTGGTTGATCCCTAAACTGAAGGCTATAGCAGCCAGAA	A	G	intergenic	-
Gm01	1573326	Glyma.01G016500.Wm82.a2.v1	0.411246	CTATTTAGGCATTTAGCAGTAGATACATATTATTGTTTATTAATAATAAA[A/T]AAATTTGTTGTTTTCGGATGTATCTTAGGAAGCATGTGTTCGGGCGTTTG	A	T	upstream	-
Gm01	1578424	Glyma.01G016500.Wm82.a2.v1	0.463868	GCCACATGCACACACATGCAATGAAGATACATTGAAATTCAATGATAGTA[T/C]A	T	C	intronic	-
Gm01	1581518	Glyma.01G016500.Wm82.a2.v1	0.250606	GTTGTTGCTTCATTTATTGTTGCCTTCATCTTGAACTGGAGAATAACACT[T/G]GTTGTCATAGCCACATATCCTTTGATCATTAGTGGTCATATCAGTGAGGT	G	T	exonic	synonymous
Gm01	1587691	Glyma.01G016500.Wm82.a2.v1,Glyma.01G016600.Wm82.a2.v1	0.243187	AAACACTGCCTAAGTGATACCTTCAAGATATTGACCGGAGAAAAACTCAG[A/C]AAAAGAAGTTCGAGATGGAGGTCTATAAAGTTTAACTCAGAAAGAAAGAA	A	C	intergenic	-
Gm01	1591670	Glyma.01G016500.Wm82.a2.v1,Glyma.01G016600.Wm82.a2.v1	0.202233	ACATCGTCAAATATGAAGTTTGGATATATAGAAAATTCCATCATAAAAAA[A/G]GATATTATGGTCTCAGGCTAGTTCCCAGCACATGCAGCTTGCAGGACCGA	A	G	intergenic	-
Gm01	1600445	Glyma.01G016700.Wm82.a2.v1	0.135228	C[A/G]GAACCGTTTTTCCTCCGCCATTGGATTTTTTTTCTTCTCTTCTAAATGTC	G	A	exonic	unknown
Gm01	1605961	Glyma.01G016700.Wm82.a2.v1,Glyma.01G016800.Wm82.a2.v1	0.188487	GTACATTAAGTGATTGTGAGTTTACATGGTTTTTAATGATTTATCCGCTT[C/G]ATGGATAAAATCTCCCAAGATATAGGTTTATTCCAACAATAAAAACTAAC	G	C	intergenic	-
Gm01	1612642	Glyma.01G016800.Wm82.a2.v1	0.164395	TTCAATTAAGAGCATGGGAGTTGTTACACTATATATTTCATGTTTTATTT[A/T]TTTATTTTGTGATGTTATACCACCTTTCTAATTTCGAGCAATTCAATTAA	A	T	downstream	-
Gm01	1615948	Glyma.01G016900.Wm82.a2.v1	0.133629	AAATGCTCCTTTTGTCTACAGTCACACGAACACACATTAAACCACACTTC[A/G]GACTTGAGCTAAGAAAGCCAATTGAGGGTCGTCACTCATCACCCCAAGTT	A	G	intronic	-
Gm01	1619992	Glyma.01G016900.Wm82.a2.v1	0.167906	ATAATAAGTTTAAAATATCATTAAACAAATTTAGTTACAACTTACAAATA[A/G]CCTATTTTACGGTAAAAGCAAACGCAGCACTCCCAATTAGGCATCAATAG	A	G	upstream	-
Gm01	1623588	Glyma.01G017000.Wm82.a2.v1	0.122793	CCATCGCCAGGGTTCGCGAGAATCGCTCTTCCGTAAAATTCCTCTGCTCT[C/G]ACCGTGTCTTTCTCCACCTGTCAAAATTCAAATCGTTCACTCTCTCTCTC	C	G	exonic	synonymous
Gm01	1631553	Glyma.01G017000.Wm82.a2.v1,Glyma.01G017100.Wm82.a2.v1	0.201675	T[A/G]TGCACAGCCAAATCTGTACATTCTAACGCAATTTAAATTTTGTTGATACT	G	A	intergenic	-
Gm01	1636161	Glyma.01G017100.Wm82.a2.v1	0.14147	GGAGTGATGTTAATTTCTGTCGCAAATTCAAGGTACTACTCCTTACTCCT[T/G]T	G	T	intronic	-
Gm01	1636901	Glyma.01G017100.Wm82.a2.v1	0.255868	GCCCACATCTGCGTCTACGAGGATGTCTCATCCTACGGTCGTTATTTGTG[T/C]TTCAATCACATTATCAACACCCACGACGACGCCGTTCAGCTCGCCCGCAA	T	C	exonic	synonymous
Gm01	1643653	Glyma.01G017200.Wm82.a2.v1	0.220301	C[A/G]CCTTGCAGGAATTGTGGTTATGTTCAAACTGTATTTCAAAGTTCCTCATC	A	G	exonic	synonymous
Gm01	1649746	Glyma.01G017300.Wm82.a2.v1	0.261387	GAACAGTCTTTGTTGTTCATGTATGGAACCCAACTTTTTGGGTTGCCTAG[T/C]GAAGCCATGGTGTGGGAAGAGAATCTTAGAAGTAAGGACTTAGGAGCAGT	C	T	exonic	synonymous
Gm01	1653391	Glyma.01G017400.Wm82.a2.v1	0.14701	CCCAAATCATCCCTAATGGACAGCCCACATAAAACTCAAGCAGAAATGCC[A/T]CAACCAGAACGTCTACATTTGCTTCTTATATTCAAGCCAGAATTTTGACC	T	A	downstream	-
Gm01	1656913	Glyma.01G017400.Wm82.a2.v1	0.145985	AGCTTCTTTACGTTGTCTGTTGGTTGCGTTAGCTCAGGTGTTTCTTCTGT[A/T]G	T	A	exonic	synonymous
Gm01	1663265	Glyma.01G017500.Wm82.a2.v1	0.222222	C[A/G]ATATTAACTTTCTTCTTAATTACATGCTTAACGAAGGGTAACCCTCTAAA	G	A	exonic	unknown
Gm01	1673674	Glyma.01G017600.Wm82.a2.v1	0.242097	T[T/C]GTGATAGCTCCACACACGTCCTTGTGTACTCTTCGCATTTTTACACTTTA	T	C	exonic	unknown
Gm01	1675661	Glyma.01G017600.Wm82.a2.v1,Glyma.01G017700.Wm82.a2.v1	0.149159	TACCGTCTTTAAAAGTCTGACACATAATGGGCAGGGTTCAATTGGGTTGG[A/G]C	G	A	intergenic	-
Gm01	1684490	Glyma.01G017600.Wm82.a2.v1,Glyma.01G017700.Wm82.a2.v1	0.159214	ACTATATATGTTTTATAAATTTAGTTAAAATGATTTTTTTGATAAATAAT[A/C]AAATCAAATGGAGCCGCATAGAGGCGAGTAGATAAAGGTGAAGGAGATGA	C	A	intergenic	-
Gm01	1685303	Glyma.01G017600.Wm82.a2.v1,Glyma.01G017700.Wm82.a2.v1	0.410752	C[T/C]TTTTACTACCAGAAATTCATGGAAGATACTTATAAAGCTCAAGCTTCTTG	C	T	intergenic	-
Gm01	1689934	Glyma.01G017700.Wm82.a2.v1	0.374368	CAGCCTTTTCCAGTTCTATTGGACTTTCTATATATACAAAACGCTAGAAA[T/C]C	T	C	UTR3	-
Gm01	1703275	Glyma.01G017700.Wm82.a2.v1,Glyma.01G017800.Wm82.a2.v1	0.307725	ATAAAATAAAATAAAAAAAATGAGAGTAAATCTATTCCCCTTACAGGTAC[T/C]TTCAATGCAAGAATCACCTAAAAGACCACACTAACAAAATATACTGATGA	T	C	intergenic	-
Gm01	1704192	Glyma.01G017700.Wm82.a2.v1,Glyma.01G017800.Wm82.a2.v1	0.277185	AATTATGATAATTGATGAAGAATTGAATGCCAAAATTATGGTTACTAGGT[T/C]GAGCGGACACAAGGATAAAAAGACCAAAAGCAACTTAAGAAAGGCATATG	T	C	intergenic	-
Gm01	1712946	Glyma.01G017700.Wm82.a2.v1,Glyma.01G017800.Wm82.a2.v1	0.246229	GGAGAAAGAGAGTGTGCATTTAAGTAATAGTAACCAAAAAGTAAAACAAT[A/G]CCTTCTTAAGTGGAAAAGGTGACTAATAAAAGAAGAGAAATAGATGGGCC	A	G	intergenic	-
Gm01	1713650	Glyma.01G017700.Wm82.a2.v1,Glyma.01G017800.Wm82.a2.v1	0.237775	AGAAGGTAATATTCCTTGCTTTATCCTTAATATTTATGCACCTTGTGATT[T/C]GGAGGAAAAGAGGAAACTATGACCAGAAATTGTGGAGCCAAAAAATCAAG	T	C	intergenic	-
Gm01	1722575	Glyma.01G017800.Wm82.a2.v1	0.202972	TCGCGTTTTTCCGGCGCCAGCGACTCCGTCGGCCGCGTCCACAACCTCAT[T/C]G	C	T	exonic	synonymous
Gm01	1725202	Glyma.01G017800.Wm82.a2.v1,Glyma.01G017900.Wm82.a2.v1	0.104803	GAATGTCTGTAATGTGGCGCGGGAAAAAACACACATTTAAACCTCTGGTT[T/G]TGTAGTGTCGGTGCTGTTTTTGGCTTTGGTTGGTTTGTCAATGTGCTAGA	G	T	intergenic	-
Gm01	1728207	Glyma.01G017800.Wm82.a2.v1,Glyma.01G017900.Wm82.a2.v1	0.231224	CTACAACTACATGAAAATGGATATATATACAAATTACAAAGTGCCCAAAC[T/C]CCAACTTCTGCTGGGAAATGGGAATAGCCCTGGGGCCGTTTTTTCTCTAT	T	C	intergenic	-
Gm01	1737100	Glyma.01G018000.Wm82.a2.v1	0.444948	CATTTAACGAAAACTTTGCCAGCATCAGGCCCCTCAGTTTTAGTTATGAT[A/G]CATGTCCAACCTTCACCCATCTTGCAGAATGCGCTGCCCTTGGCCATGTC	G	A	exonic	synonymous
Gm01	1740886	Glyma.01G018000.Wm82.a2.v1,Glyma.01G018100.Wm82.a2.v1	0.212264	T[C/G]CTTACTATTTAAGAAAGAGTAGCTCGTTAATCTTTCGATGGAAATCACTT	C	G	intergenic	-
Gm01	1745873	Glyma.01G018100.Wm82.a2.v1	0.377142	TACTCTTCAATGCACAATAGATGTGCAAGTGTCCCCTTTCGCGTATCAAG[A/G]A	A	G	exonic	synonymous
Gm01	1751962	Glyma.01G018300.Wm82.a2.v1	0.383542	CATGTGTCTGGAGCTGAGCGAACAAAGCAGAAGTAATGCCCTGAAGTAGA[A/T]GAAAGTCCAGTATGCACAACAATGGCATATAAATCATATTTCAATGGTAC	A	T	exonic	synonymous
Gm01	1756491	Glyma.01G018300.Wm82.a2.v1,Glyma.01G018400.Wm82.a2.v1	0.349979	CGAAACATATTAAAAAAAATTAAATAAAATATAAAACACAGAAAACAATA[T/C]ATTTTCAATTCCCCTTAGTGTGACATGCTTGCCAATTGTAGAAATTGCGA	C	T	intergenic	-
Gm01	1756805	Glyma.01G018300.Wm82.a2.v1,Glyma.01G018400.Wm82.a2.v1	0.395611	ACTAAGTCCTAATAACATACGATTGCGAACACATGGAAAGCATATTACAA[T/G]G	T	G	intergenic	-
Gm01	1763840	Glyma.01G018300.Wm82.a2.v1,Glyma.01G018400.Wm82.a2.v1	0.390578	AATTAGGTCAATGATAGGAACAGTTTTTATAACATTGCTTTAAACATTAT[C/G]ATTTTGAAAGGGAGGAGGCATATTGTCTACGCATGTTTCTAACTCACTCA	G	C	intergenic	-
Gm01	1767620	Glyma.01G018300.Wm82.a2.v1,Glyma.01G018400.Wm82.a2.v1	0.124382	AGGTCTCAACCTCTAAATAAAATGGGTGAATTCAATTTGACGAAAACAAG[A/G]A	G	A	intergenic	-
Gm01	1776530	Glyma.01G018400.Wm82.a2.v1,Glyma.01G018500.Wm82.a2.v1	0.272616	CTGCCATGAACAATATAATCTTACGGATTTGTTACCAAAACTGATTAGTT[T/C]CTTCCTTTCCTCATCATATTGGGTATCAGCTGTGAAATCCACTTTCTCCT	T	C	intergenic	-
Gm01	1783216	Glyma.01G018500.Wm82.a2.v1	0.186018	GGTGGTGCTGTGGCCAAGGTTAAGGCCGGTCATCGCCGCAATTATAGCAC[T/C]GGAGACGTTCCTTATCCTCCTGGCAGCCCAGGACCAACATTGGTGCGAAG	T	C	exonic	synonymous
Gm01	1786972	Glyma.01G018600.Wm82.a2.v1	0.156732	GAGGGGTTTCATCCTCAAATTAGATTTTAAAAAATCAGATTCAAAACATA[C/G]AACCATGTGTATGGAACAAGTAGCTCTGCAAAACGGAAACTTTAAGGTTC	C	G	intronic	-
Gm01	1792116	Glyma.01G018700.Wm82.a2.v1	0.448776	TTCCTTATTTCATTTAATGGCTTATTGGTGGATTTCTTTAGCTGCCTCGT[A/T]CTTTGGACTTGTTTCCCGGTACAATGATTTTACTTGGAATTAATTGTTAT	A	T	downstream	-
Gm01	1804191	Glyma.01G018800.Wm82.a2.v1	0.363312	A[A/G]CAACAGAAAATAATAAAAAACAGAACAAAAAAACGACAGTCTCACCCGAA	G	A	UTR3	-
Gm01	1807125	Glyma.01G018800.Wm82.a2.v1,Glyma.01G018900.Wm82.a2.v1	0.166304	GATTATTATTTTTATCATTGTAAACTAAACGAACTAATTTGTATTGATTG[T/C]CCTTTATATTATTTCTCTTAATTTCGGTTTTGTGGCTAATGTGGTGTTAT	T	C	intergenic	-
Gm01	1811985	Glyma.01G018800.Wm82.a2.v1,Glyma.01G018900.Wm82.a2.v1	0.365569	ATTTCGTCCCTGGGAATTTGTAAGAGCAAAATGGCCCACAAGACATTGCC[A/G]AGATGCTTGGGGTTTCCAAGTCCACAAAGTGTTGCGTTATGTCAACTGCA	G	A	intergenic	-
Gm01	1817383	Glyma.01G018900.Wm82.a2.v1	0.419253	GCTCACACAATGAACTCCAAATGGTCCAGCCTAGCAATGAGAGAGATGGA[A/G]GAGTCATGAGAGGGTAGTTTGAGGTCATCCATTTGCCACTTTGGGATTTG	A	G	UTR5	-
Gm01	1821799	Glyma.01G019000.Wm82.a2.v1	0.46603	A[T/G]ATGTGCAATGCAACGCACAAATGCAGAGAGGTTGAGATGACGACAGAGGA	T	G	UTR5	-
Gm01	1826987	Glyma.01G019100.Wm82.a2.v1	0.373944	GATCTTCCTTGTCTCACCCCGCATCATTATTCATTTTGCAACAGATTTTA[C/G]AAGACACCAATTTTTGTGGAGCTATTGACTTGCATATAATTAATAACTAT	C	G	UTR3	-
Gm01	1832965	Glyma.01G019100.Wm82.a2.v1	0.413565	GCAAGGCATTTTCTCTCTAAGGACAGCGCAATGCACTTCAACCCAGGCTT[T/C]TCTAAACTCTCCTTTGTTCTATTTTTTTTCTTTGTACTAATTAATTGTTT	C	T	intronic	-
Gm01	1835364	Glyma.01G019100.Wm82.a2.v1	0.105379	CTTTATCTTACTGAGAAGCGACTGTTTTTCTCTGTTTGTTTTGTCAAGTT[T/C]CTCAATGGCCCCAAGGCGTTGTTTGTTCAAGTATAGTATGTCTACATGCA	T	C	exonic	nonsynonymous
Gm01	1840580	Glyma.01G019200.Wm82.a2.v1	0.338597	GGTGGGAGTACCCCAAATGCGTCACATGCCAAAAGTATGACATTCTTTGG[A/G]TGAGGGCCAACGCAAGGTAACTTTGCATTTGGAATGTACTCTATAGGATA	A	G	exonic	synonymous
Gm01	1844588	Glyma.01G019200.Wm82.a2.v1	0.479244	CCCACAATTAAATAACAATAGTAAATAATGAGAATTAAACATATAATAAA[A/G]CGTTATGCTTGACTACTTCAAATGCATTATCCGGTGGTGTTGTTCTAATT	G	A	intronic	-
Gm01	1851768	Glyma.01G019200.Wm82.a2.v1,Glyma.01G019300.Wm82.a2.v1	0.366997	A[A/T]GACGTTGATAAGTCAAATAGATGTACGTTTCCACTGCTTTGTGTTGCATG	A	T	intergenic	-
Gm01	1857067	Glyma.01G019200.Wm82.a2.v1,Glyma.01G019300.Wm82.a2.v1	0.401575	CTTCCTCAGTGAGGTGCAAGTTAGACGACGACTTGCCGTATATATATAAG[T/G]C	G	T	intergenic	-
Gm01	1862246	Glyma.01G019200.Wm82.a2.v1,Glyma.01G019300.Wm82.a2.v1	0.477972	A[A/G]AAAGTAGCATATATTTGAAAACACCATCAAATAGCCCCTCAGCTTAATTA	G	A	intergenic	-
Gm01	1864331	Glyma.01G019200.Wm82.a2.v1,Glyma.01G019300.Wm82.a2.v1	0.39105	TAAATCACTCCTATCATGTATTTCATTCTGCAAGGATTGGGAAAATAATG[T/C]TCTCTTGCAATTTACCAAACGGGAGGTGGGGGTTTGTTTACTCTCTTCCA	T	C	intergenic	-
Gm01	1867757	Glyma.01G019300.Wm82.a2.v1	0.32127	TTATAAAGTGATTAATAGGCATAAGCACAAGCATAACATAAGTTGGTGGG[A/T]TTAGGAAACTAGTTAAGTAGAGAATCAAAGTTTGTAACTACTAATTTCTT	T	A	intronic	-
Gm01	1874628	Glyma.01G019300.Wm82.a2.v1,Glyma.01G019400.Wm82.a2.v1	0.366763	GTAGGTGTAGCTAATTAGTTATAGGCATACATGAGTTGGCTCACCACCTC[T/C]C	T	C	intergenic	-
Gm01	1881535	Glyma.01G019300.Wm82.a2.v1,Glyma.01G019400.Wm82.a2.v1	0.35202	CCAAAGCAATTCTCATAAAGAAAAATGTAACATTTTCTTAGCATTGGCAA[T/C]GGTAAGTAAGGGAACATCACAAATTTTCAGCTGCTTCTATTGATCAGGTT	T	C	intergenic	-
Gm01	1881895	Glyma.01G019300.Wm82.a2.v1,Glyma.01G019400.Wm82.a2.v1	0.298049	GAGAAGGTAAAAGTCACGGTTAATAGATAAGCTGTCTGAATCCAGCTGTG[A/G]CTTTAATGTTAGACAAATTATATGTCAAATTTAATTAATATTTCAATCAT	G	A	intergenic	-
Gm01	1887463	Glyma.01G019400.Wm82.a2.v1	0.151101	TGACTGACGGTAAAATGAGAATACATACCTAAACCAATGGCATCAGAACC[T/C]TTCATAATTTTCAGCCTTTTGCAAGTGTCAATGAACATTCTGCAACAAAA	T	C	exonic	synonymous
Gm01	1894647	Glyma.01G019400.Wm82.a2.v1,Glyma.01G019500.Wm82.a2.v1	0.233347	T[A/G]CCTATCCTACCCCTCTACGCTTTCCAGCTATCACCATTTCTCATTTTTCA	A	G	intergenic	-
Gm01	1897499	Glyma.01G019400.Wm82.a2.v1,Glyma.01G019500.Wm82.a2.v1	0.389421	GTCCGTGAAAGTCTAACAGGCACCTTGGACTTCCCACAAGATGTCTATTA[T/C]CACTGAAATTAAGACTAAAGAAATCTTACTTATCACCACCCTTAATAAGA	C	T	intergenic	-
Gm01	1905530	Glyma.01G019500.Wm82.a2.v1	0.388362	A[A/G]GCATAATAAAGCAGCTTTTGTTAACGCTCATCGCTGTCAGTCACGACCAA	G	A	upstream	-
Gm01	1911115	Glyma.01G019500.Wm82.a2.v1,Glyma.01G019600.Wm82.a2.v1	0.0395339	TTTCACTTGAATATTTATTTTTATTTGAAAAATACCAATTCGAAAGCCAA[T/C]T	T	C	intergenic	-
Gm01	1924759	Glyma.01G019500.Wm82.a2.v1,Glyma.01G019600.Wm82.a2.v1	0.0518057	TAACATTGAAAGTAACTAAAAAAAAAAAACCCACATTCTTTTCCTCCCGC[T/G]AGTAAGGTTTTCTTGGTCTGCCACACTCATTCTTTCTCCTCCCCTCTCTC	T	G	intergenic	-
Gm01	1932118	Glyma.01G019600.Wm82.a2.v1	0.343687	GTAAAGAACAGGGTAATGCATGAGAAATATATCAATCAATTGCGCTGTAG[A/G]GAATCTAGGAGAAGAGCAGCCGCTACGAAAATAATTGGTGAAGGAACCAG	A	G	exonic	synonymous
Gm01	1935741	Glyma.01G019600.Wm82.a2.v1,Glyma.01G019700.Wm82.a2.v1	0.234451	ACTCCCAACCATCACCCTTGTTGAGAATAGGTGATCTTCCTTGTAGGTCT[T/C]CCATCAATTGTTGTATTAGTTCACTTTCCCATTGAAACCTCCCTTTCCTC	T	C	intergenic	-
Gm01	1945038	Glyma.01G019700.Wm82.a2.v1,Glyma.01G019800.Wm82.a2.v1	0.384567	CTATATATGCTTATGCTTATCTCATTTGTAATAATTGAGGTTTATTCTTT[T/C]T	C	T	intergenic	-
Gm01	1950146	Glyma.01G019700.Wm82.a2.v1,Glyma.01G019800.Wm82.a2.v1	0.0750714	G[T/C]AATTGAAAGTAGCTTCAAGTTTCATCATATATTCCTAGACATGCAATATT	T	C	intergenic	-
Gm01	1956610	Glyma.01G019700.Wm82.a2.v1,Glyma.01G019800.Wm82.a2.v1	0.0857633	ACACAACGCTTTTGTCCCTACAGTCAATCATGACACTTTAATTTGGAAGA[A/T]G	A	T	intergenic	-
Gm01	1959705	Glyma.01G019700.Wm82.a2.v1,Glyma.01G019800.Wm82.a2.v1	0.0819175	AAAAAAGAAACTGAAGGGAAAAACATAAACTAAGAAGAAGAATAACATGA[A/G]AAGAAAGATAAGAGAGAAACCACGTCATTGGTGATTAAAGTACGAAATTA	A	G	intergenic	-
Gm01	1965992	Glyma.01G019700.Wm82.a2.v1,Glyma.01G019800.Wm82.a2.v1	0.2055	CATGCATCCGCATGGATGTAGTTTTACACTATTTTAACGAAAAACATTCT[A/T]C	T	A	intergenic	-
Gm01	1970443	Glyma.01G019800.Wm82.a2.v1	0.258065	AGCCCAATAGACAGAAGCAACAATCCGAATTGTAGACCGAGTCATTGCAC[T/C]G	T	C	downstream	-
Gm01	1976376	Glyma.01G019800.Wm82.a2.v1	0.053015	TGACGGTTCTTATCAACAGTTGCAAGGAACTGAAGCTGTTTTTTTGCTAC[A/G]A	G	A	exonic	synonymous
Gm01	1980008	Glyma.01G019900.Wm82.a2.v1	0.354793	TCACCAGGGGTGAAAGCAGTTGCCAATGCAGAGAATCGCTCCTCGGGATC[A/T]A	A	T	exonic	synonymous
Gm01	1986631	Glyma.01G019900.Wm82.a2.v1,Glyma.01G020000.Wm82.a2.v1	0.0377965	GGGGATTGGGTGCTGGTAAAACTCTGACCTCGCCGTCAAACCACTGTCAC[T/C]G	C	T	intergenic	-
Gm01	1987591	Glyma.01G019900.Wm82.a2.v1,Glyma.01G020000.Wm82.a2.v1	0.352287	GAATTTGTGTCACTTAAGCGATACCATACTATTACTTAAGCGCCCCTTGT[A/G]TATGCTCTCGGATCCATATCCAGCTTAAGCAAGCCTTAACTTGAAACTCT	G	A	intergenic	-
Gm01	1994447	Glyma.01G020000.Wm82.a2.v1	0.485802	GGGCTATTGATGAACCAGTACCAGACCAATGATACCTTTGGGTTTGGGTA[A/T]CTTGATGGTGCACGGATTACCGGTTTAGATATCTTGAATAGTCTACATAT	A	T	exonic	stoploss
Gm01	1997147	Glyma.01G020000.Wm82.a2.v1,Glyma.01G020100.Wm82.a2.v1	0.366875	AAGCAATTGATCTGAAACATTTAGGGTAGCAAGAGTCTCATCCTCTTTAT[C/G]GATATGGTAATGGCTGGTGACCTCCTTGAGCTTGGTGACAGGAGCACCCT	C	G	intergenic	-
Gm01	2006014	Glyma.01G020100.Wm82.a2.v1	0.21643	CTTTCTGCAATACAGCATGAGAACCTGGTGCCTCTTCTTGGTTACTGTAA[T/C]GAAAATGATCAACAAATTCTCATGTATCCTTTCATGTCCAATGGTTCTTT	C	T	exonic	synonymous
Gm01	2013781	Glyma.01G020300.Wm82.a2.v1	0.218674	AATCACTTGGGTTTTCTCAGAAACTCTGTGGTCAACATCATAGATCGACT[T/C]A	C	T	exonic	nonsynonymous
Gm01	2018552	Glyma.01G020300.Wm82.a2.v1	0.375361	TTGTTAAAACTTTCTCTTTTATCATCTTCAAGAGAAACTCCATTAAGAAC[A/C]GCCTCCTTTATTTGGCCTGCAAAGGCAAAAGTATTTTGTTATTTGGTAAA	A	C	exonic	synonymous
Gm01	2021832	Glyma.01G020300.Wm82.a2.v1,Glyma.01G020400.Wm82.a2.v1	0.218393	CACGGCCATATAGAAAAATAATTACTTGAGAGATCATCAAACTACAATTT[T/C]GATCAGAGTCAGAAGTGTTAAGTGCAAGCTTTTTCGTCGAGTAAAAGAAA	T	C	intergenic	-
Gm01	2031176	Glyma.01G020300.Wm82.a2.v1,Glyma.01G020400.Wm82.a2.v1	0.383974	AAAAAAACAATAAAATCTTGATTATGTTATGTGTTTTATTACAAGGAAAT[T/C]ATTGCAAAGGGACACTAAAGGAGAGAACGGAGGAGAAGGAAAGGTTTTTG	T	C	intergenic	-
Gm01	2035861	Glyma.01G020400.Wm82.a2.v1	0.101087	ACCTATGTCATTTCAATATGATCCTGTTAGCTACTCCCAGAACTTCGATG[A/T]GGGCTGCCATCTTGATGAACCTAGGCCAGGGTTGCAAGATGTTAAGTGGG	A	T	exonic	nonsynonymous
Gm01	2036525	Glyma.01G020400.Wm82.a2.v1	0.378141	CAGGAATATGATGTATGGTTGATATATTTATGACTTCTAAAAGTCACTGC[A/G]C	A	G	downstream	-
Gm01	2040291	Glyma.01G020500.Wm82.a2.v1	0.112858	CCATATGAAAGTGGAACAAATGCATTTCTGCTTGTTGTGGCCATATCTGT[T/G]GTACCAAAGACCTGGGACATCAAGCCTCATTGTTAAGCAATCTGTGCTTT	T	G	exonic	synonymous
Gm01	2044894	Glyma.01G020500.Wm82.a2.v1	0.0222445	TGGACATCAAATCAACCTTACTCATCAGGCTATATTATGGATTCTGATAC[A/T]T	A	T	intronic	-
Gm01	2049900	Glyma.01G020500.Wm82.a2.v1	0.420933	T[T/C]TGTTATCTTATTCTTTTTGTTGCTTAGATTCGAATTAGCTTTTAGATTAT	T	C	intronic	-
Gm01	2066649	Glyma.01G020600.Wm82.a2.v1	0.211052	GCTTTGAACTTGACTAGATCTACCACATTTAACATGAAGGAAATCCGTGT[A/G]CATATAGGTTTTGTCTCTCACAGGTCGTCTATAAAAGGCTTTTATGTATT	G	A	downstream	-
Gm01	2069215	Glyma.01G020700.Wm82.a2.v1	0.447637	AGTCACAACAACAACCCCCATCCCCAATGTCAGCATACGAAACCGTTGGC[A/T]TTGACTTCTCTTTTTTCGACAAAGATGATCCAAACGTACTTTTGATCGGC	A	T	exonic	nonsynonymous
Gm01	2082796	Glyma.01G020700.Wm82.a2.v1,Glyma.01G020800.Wm82.a2.v1	0.229076	TGAGATAAAAAAAATGATTTGTTATTAATATCAAATATAAATTAAAACAA[C/G]AAATGGATGCATTTGGAAATTTAAATTATGAAATATTTGGAAATTTAAAA	C	G	intergenic	-
Gm01	2087413	Glyma.01G020700.Wm82.a2.v1,Glyma.01G020800.Wm82.a2.v1	0.458514	C[A/G]TGCTCCATAATTCATCTAGGAGGCACAGGTTCGTAGCATTTTCTCATATC	A	G	intergenic	-
Gm01	2097384	Glyma.01G020800.Wm82.a2.v1	0.498741	CCATTAAGCAAGACCTTACCTCTCATGTTGGCCCAACTACTCTTTCCGTA[A/G]GTTCAACCTGTGACCTCATAAAGCATGAATAAGTCTTGATTAATGGAACC	G	A	intronic	-
Gm01	2099616	Glyma.01G020800.Wm82.a2.v1	0.236481	CAGGAAATTACACATTACAAGTGGGGTTGGCATCCGCCAATAATGCTAGA[T/C]T	C	T	exonic	synonymous
Gm01	2105415	Glyma.01G020900.Wm82.a2.v1	0.272431	TCAGGCTTCACTCCATGCTTAGCAGCAAAATCAATCATTTCTTGCGTCTC[T/C]T	T	C	exonic	synonymous
Gm01	2109816	Glyma.01G020900.Wm82.a2.v1	0.160451	TTGCACGAGAAAAGTGACAAGGGTCAAACCATGTTCTTAACGAGTGGTGC[A/C]AAGTGCCAACATGTGTCAATAAGTAATTTGTTGAGGCTGAGGTGTTTGTT	C	A	upstream	-
Gm01	2112962	Glyma.01G020900.Wm82.a2.v1,Glyma.01G021000.Wm82.a2.v1	0.317588	AGAAGCTGCTACAACTGATGCCTATGTTCTTAATAGGTGTCCAACACAAA[T/G]G	T	G	intergenic	-
Gm01	2122839	Glyma.01G021000.Wm82.a2.v1	0.485863	TATATAACGATTGAAATGGCAGCACAAGCTGAAATTGAGCATCCTAGGAA[A/G]GCATTCGGATGGGCAGCTAGGGATTCTTCCGGTCTTCTCTCCCCTTTCAA	A	G	exonic	synonymous
Gm01	2131817	Glyma.01G021000.Wm82.a2.v1,Glyma.01G021100.Wm82.a2.v1	0.272037	TGGGTAAGTGTACTTTAATCGTCAAAACCCCCAAATAAACCTTAAACATT[C/G]AACAATAAATTATTAGAGAAAAATCAAGGCTAGGTAATATATAAGCTAGA	C	G	intergenic	-
Gm01	2136021	Glyma.01G021000.Wm82.a2.v1,Glyma.01G021100.Wm82.a2.v1	0.317957	GAATTATTCACGGATTTAAGACCGGCAGTGACAGCTAATACGGAGTTTTT[T/C]TTTCCCATTCGGAATGGCTTTTGGCCCACTTACGTCACTAAACATGCATG	T	C	intergenic	-
Gm01	2141091	Glyma.01G021100.Wm82.a2.v1	0.165595	GGTTGTAGAAAGAACAAGAAGGTGAAGTCATCAAGGCTCTCATGTGACTC[A/C]AAAGACTCTGGTTCCTCCTCTTCAGAACTTGGTGGCCTCAAATTCCTTCA	C	A	exonic	synonymous
Gm01	2149568	Glyma.01G021200.Wm82.a2.v1	0.122878	GACACATGAGCACGTGCATTAATTTAAAACAATCCACTTAAAAGAGGCAA[T/C]G	T	C	intronic	-
Gm01	2152263	Glyma.01G021200.Wm82.a2.v1	0.437037	TTTCAGATACCTTGATCATCTTTTGGTGTATAAACTCTGTCAAATCTGAA[A/T]G	A	T	exonic	synonymous
Gm01	2157353	Glyma.01G021200.Wm82.a2.v1,Glyma.01G021300.Wm82.a2.v1	0.1389	A[T/C]GTCATATACCCAAATTTCTATAGACCATTAGACCACTGTTAAAAAACACA	C	T	intergenic	-
Gm01	2161960	Glyma.01G021300.Wm82.a2.v1	0.105284	AGGAGTAAGTTTTGTATATGTCCTGGTGGATCACAGGTTAATAGTGCTCG[T/G]ATAGCAGACTCTATCCATTATGGGTGTATTCCTGGTAAGATCATCCGTTT	G	T	exonic	synonymous
Gm01	2169266	Glyma.01G021300.Wm82.a2.v1,Glyma.01G021400.Wm82.a2.v1	0.109172	TCATGTTTTCTTCCTTCTTTATTTTCTTTCTTCTCATTTTCTCTTTTATC[A/C]AACCGACCATATGTTATAGCAAATGCCAAAGAGGGTTCTATTGGAGGTTT	A	C	intergenic	-
Gm01	2173301	Glyma.01G021400.Wm82.a2.v1	0.249795	GGTGAAAGATTATCCCTGATTCTAGAAGTAATTTTATATAGGGCATTTTG[A/T]ACACATCTGTACTCTCCAGTGATCTGCACAAAATCTCTCTCTAAGTATAA	T	A	exonic	synonymous
Gm01	2182609	Glyma.01G021400.Wm82.a2.v1,Glyma.01G021500.Wm82.a2.v1	0.461324	AAAAAAAAAATCAATGTGAACAAATCGAATTCTTAATGGAAAAACCAATA[A/T]GGTCTTAAAGAAAAGGCACAATTAAAATATTGATTAAAATATTTTCTTGA	T	A	intergenic	-
Gm01	2186202	Glyma.01G021500.Wm82.a2.v1	0.106712	TCAGAGGGGTACAATCCTCTGTGACCTGTCCCGTCGCTACTTCACTCACT[T/G]TTGAGCTCCCTACTCATGCCGTTGCCATGTCTTCTACACAGCTGGTTTCA	T	G	UTR5	-
Gm01	2193430	Glyma.01G021600.Wm82.a2.v1	0.150425	TCAGGCCCAATAACTTTCCCATTCCCTTCAGCTCCAAATTTCCCACTCGA[T/C]ACCCCTCCTCCATGCTCCACACTACCAATATCAGGCCTAACCCCGAGCCT	C	T	exonic	synonymous
Gm01	2195303	Glyma.01G021600.Wm82.a2.v1	0.159329	GTTGTGCTTTGTTTTATATGTACAGCAAAGTTGGCTTCTAATGGGCGTGC[T/C]ACCGTCACATTTTTTGCTAATGCAATGATAGGAAAAAAAAAGTGTTTAAA	C	T	upstream	-
Gm01	2199877	Glyma.01G021700.Wm82.a2.v1	0.472142	GGTTCCTCTTACTCTAGTTTTGACGATTTGATTCAGTACATAAAATCAGC[A/T]AGCAAGGAAAAAAATTAATTAATACTAGCGGAATTGATTAAAATTTCTTC	A	T	exonic	synonymous
Gm01	2211277	Glyma.01G022100.Wm82.a2.v1	0.47099	CGCCACATCCAATTGGCGGTGAGGAACGACGAAGAGTTGAGCAAGCTTCT[A/C]GGAGATGTTACCATTGCTAACGGCGGTGTTATGCCTAACATTCACAACCT	A	C	exonic	synonymous
Gm01	2217044	Glyma.01G022300.Wm82.a2.v1	0.471624	AATTCTGCTCGGGAAGTGGCTTTGTTGGCTAACCGTAGTGTGAGTTCCGG[T/G]GGTTCTTCTTATTCCAATTTGGACGGCTTGATCCAGTACATAAGATCCAT	G	T	exonic	synonymous
Gm01	2217918	Glyma.01G022300.Wm82.a2.v1	0.458351	T[T/G]TAGCATTCTAGGAGGTGGCCAGGTTTGCAAATTACGATGTGGTAACACAT	G	T	downstream	-
Gm01	2222793	Glyma.01G022300.Wm82.a2.v1,Glyma.01G022400.Wm82.a2.v1	0.226185	CTTTAGCCAGGATGACACAAAACCTTCACATGGTATAAAATCAAGTGATT[C/G]TTGTTTTTTATTTTATTCATGGCTTAATGTGATTTTTTATTTATTATGTT	G	C	intergenic	-
Gm01	2236587	Glyma.01G022400.Wm82.a2.v1	0.197186	TTCAGTTCCGTCTCGCCGGAGAAGTCGCCGGCGGTGACCGGAAAAGAGGT[T/C]CCCAAGGAAGGTTACGTGCAACAGTTGAAGTCCATGATCGACGTTTTCAA	T	C	exonic	synonymous
Gm01	2239069	Glyma.01G022400.Wm82.a2.v1	0.275602	ATTATGCTTCTAGGTCAAAGTCTACATTCCACGGATGTTGGTGAGCCTTT[A/G]AGATTTGCCCTTTTAGTCCGATTAAGCTAAATTGAATACTACTATATCCT	G	A	intronic	-
Gm01	2244908	Glyma.01G022400.Wm82.a2.v1,Glyma.01G022500.Wm82.a2.v1	0.218711	T[T/C]CTTACTATGATAGATTCAACTACGATTATACATGCAAATGTAATTTGTCA	T	C	intergenic	-
Gm01	2246694	Glyma.01G022500.Wm82.a2.v1	0.260737	CCACAAGGGATTGAAGCAATTGGCTGATGAATGGCTGAGAAATTGATGCT[A/G]CCACTCACGTTACCACACTGTGGATTCTGCTGCTGACTGCTGCTGTTCAC	A	G	exonic	synonymous
Gm01	2251531	Glyma.01G022500.Wm82.a2.v1	0.496203	CGGGCTCGGGCTGGCGGAAAAAAATTGAAGGATTTGTTTGATAGGGTTCG[T/C]TTAGGGGATTGATGGTCACTTACGGAAATGCCCTTGGAGGGTTCTTTTCT	C	T	upstream	-
Gm01	2256486	Glyma.01G022500.Wm82.a2.v1,Glyma.01G022600.Wm82.a2.v1	0.264876	C[T/C]ATCTTGCCCTCTCTTATGGAATTCGGGAGGAATGAACACAACTTTCGTTG	C	T	intergenic	-
Gm01	2261043	Glyma.01G022500.Wm82.a2.v1,Glyma.01G022600.Wm82.a2.v1	0.444059	TTTCTGTAGTTGTTTGCTACCTATAAAAACTTTTCGTGTTGGTGATGATG[T/C]C	C	T	intergenic	-
Gm01	2268082	Glyma.01G022500.Wm82.a2.v1,Glyma.01G022600.Wm82.a2.v1	0.143092	AATGAAGCCATTCCAATATTTGTACTATTGTATATGTTGGAGAATATAAA[A/T]TTTGATTGGACCGGGGTACAAGTTGTGTACGTTCAGAATCACAATCCCTT	T	A	intergenic	-
Gm01	2271445	Glyma.01G022500.Wm82.a2.v1,Glyma.01G022600.Wm82.a2.v1	0.342803	TCACTTGGGCCGGGTATCATTGTGGCACTATAATAAGCTTTACACATTTC[A/C]ATTTACAATATGACGAGAAAAGATTATTTGTGTTCTAACTTCTAAGTTAA	C	A	intergenic	-
Gm01	2279361	Glyma.01G022500.Wm82.a2.v1,Glyma.01G022600.Wm82.a2.v1	0.497731	A[T/C]ATGGGTGTCTTTTGGTTGTATTTCCAAATTGCCCCTTGGATGAAGCACAA	T	C	intergenic	-
Gm01	2283471	Glyma.01G022600.Wm82.a2.v1	0.123218	GATTTGTCAAAAATATTGCCTAACTTTGTCTCCTCCTACTCAGAGTACTG[A/C]GGAAAAAATTGAGATCCTGAAAAATAAGCTTAATGAAGGTCAGAAGACCA	C	A	exonic	nonsynonymous
Gm01	2288627	Glyma.01G022700.Wm82.a2.v1	0.0280674	G[T/C]AGATTGACTATACTGTAAATTAGAGAGGCCCAATGCTGCAGTAAGAGCCC	C	T	exonic	nonsynonymous
Gm01	2290385	Glyma.01G022700.Wm82.a2.v1	0.488405	CTGAAGAATGCTAAACCTACAGCAGCAACAGTTGGGGCAACCACAATTGG[A/G]TTGATTAACCTAAAAGTGTAAAGAATTAACAGATTAGACTCAAGTGTTTA	G	A	exonic	synonymous
Gm01	2298243	Glyma.01G022800.Wm82.a2.v1	0.377754	T[T/G]CCTAATTTTTCATTCATTCACACATACCCTCGTAAAACCTCGAAGCTTCA	T	G	exonic	unknown
Gm01	2300408	Glyma.01G022800.Wm82.a2.v1	0.469803	ATGGAACTATATGACTTAAAACACAAAAAGAAAGGGAAAGCAAAAGAGGG[A/T]CAAGATGCTGGTCCATCATCTGCTTCGAATGCTGACGAGTTTGATCCTGG	A	T	exonic	synonymous
Gm01	2304616	Glyma.01G022900.Wm82.a2.v1	0.0993151	GTTTTCAATGCTGATGTTATTTGTTCTTGGATGTCACACAAAGATGAGAA[A/T]C	T	A	exonic	synonymous
Gm01	2312328	Glyma.01G022900.Wm82.a2.v1,Glyma.01G023000.Wm82.a2.v1	0.117708	TGATATTTTTATTATCATATGCCACTGTGCTTCCTTGCTTTTCAAAATTA[T/C]T	T	C	intergenic	-
Gm01	2315975	Glyma.01G023000.Wm82.a2.v1	0.486581	AGTTTGAAAGCGAACAAAATAACTCAATGAAAACAAAATCATACACAATT[T/C]AAGAGTACGTTCTGAATCTTACCAGAAGAAAATTCATTTGGAAGGTTCTT	T	C	intronic	-
Gm01	2321205	Glyma.01G023000.Wm82.a2.v1,Glyma.01G023100.Wm82.a2.v1	0.140536	A[T/C]AGATTGGATTGTCGTGACTCCCACGAATTTGCAATGAAGGGATTGGTGTC	T	C	intergenic	-
Gm01	2323487	Glyma.01G023000.Wm82.a2.v1,Glyma.01G023100.Wm82.a2.v1	0.46359	TTAGTTCTTTCTCATGGACAAGTGGAGTATTTGTATATTAGTTGAAATTT[T/C]GGCATACAAAATTGAACGTCAAGACAAAGCCACCAACAGAGAAAGAGAAA	T	C	intergenic	-
Gm01	2330841	Glyma.01G023100.Wm82.a2.v1	0.325581	ATGATAATGCATTCTCCCACGGGGATAAAGAAACTTGAAACCTTTTCTGA[T/C]ATAAGGTCACCATTTAAGGAGCTCGACAATTAGTTGCTTGCAATAGGGAA	T	C	exonic	synonymous
Gm01	2335066	Glyma.01G023200.Wm82.a2.v1	0.324537	A[T/C]TGGAGCCATTAATCCTACCTTCAGAAACTAGCCAGATTGTTAAGGAACGG	T	C	exonic	synonymous
Gm01	2339655	Glyma.01G023200.Wm82.a2.v1	0.320392	TTTCGGCCCCATCCTCATTAGTTGGCCTATCAATACTTTCTCCCCAAAAA[T/C]G	C	T	downstream	-
Gm01	2344523	Glyma.01G023300.Wm82.a2.v1	0.33094	TTTATCTCAGAACGCTCTTCAGATGAAGCAAGGCTCTTCTTGTCTTCCAT[T/C]CGAGGAAATAATTCCCTCAAAGTTGAAATCCTTGCCTCTCCACCATAGAC	C	T	exonic	synonymous
Gm01	2352015	Glyma.01G023300.Wm82.a2.v1,Glyma.01G023400.Wm82.a2.v1	0.185454	AGAGCATTTGCGCCATTGTTACCCTCTCCAAGAGTGTGGGTAAATTTGAT[A/G]T	A	G	intergenic	-
Gm01	2357574	Glyma.01G023300.Wm82.a2.v1,Glyma.01G023400.Wm82.a2.v1	0.157552	CCCCACCAAAATATAGAGTACAGATGTTCTTTTTAAGAGGATTACAGATG[T/C]TATAAATTATTTAATATTTTACCCTATGATTTGGTTAATTAACATTAAAG	T	C	intergenic	-
Gm01	2365329	Glyma.01G023400.Wm82.a2.v1	0.291513	ATTCACACATACACACACACAAGAAATGCCTGTTAGATGGTACAATATGA[A/G]TTATTTTGATGTAATTAACTTGGTTATGGTCCAGTCCTCATGAGATTTTG	G	A	intronic	-
Gm01	2371021	Glyma.01G023500.Wm82.a2.v1	0.258177	CTTTAAGGCATTTATACTACTCACTTAAGCAATTTACTTTGGGTTTTCAA[C/G]TGAGTCCAAAGTTATAATATGGAATGTATAATAGTTGCTGTATGTTCTCT	C	G	intronic	-
Gm01	2378119	Glyma.01G023500.Wm82.a2.v1,Glyma.01G023600.Wm82.a2.v1	0.0912231	T[A/G]TCAGAGCACCAGTACTTGACCTAATGCCCTCCTTTGCTATATTCACTCAT	A	G	intergenic	-
Gm01	2381212	Glyma.01G023600.Wm82.a2.v1	0.0732354	TGCCGTTGGCGAGGAGAAACTCCACCTCCTCCTTGGTTCCTCCGCATTCC[T/G]TGGCTTCCAAAGTTGAGGGATTAAGAGAAAAGGTTAAGGTAATGCGTTTT	T	G	exonic	nonsynonymous
Gm01	2388475	Glyma.01G023600.Wm82.a2.v1	0.0742092	T[A/T]GGCAACTGATTTCTTGTTATCTCTGATTTGCTCCGGGAACACAGATGTAG	T	A	intronic	-
Gm01	2392452	Glyma.01G023600.Wm82.a2.v1	0.0758911	CATATTACATGTTTCCAGTTAGTACATATAGTGGTTGCTACTTGCTAATG[C/G]TAAGTCTGTCATATTGCTGGTGGTAGCACTACAACTACAAGTGTGCCATC	G	C	intronic	-
Gm01	2398365	Glyma.01G023600.Wm82.a2.v1	0.0759724	TTACTATCATCTTTGTACCTATTTGCGGGATGGATTATGTATGCGTGTGT[T/C]T	T	C	intronic	-
Gm01	2401053	Glyma.01G023600.Wm82.a2.v1	0.0761176	C[A/G]TTTCACTTGATAGAATATTGAAGCAAGTCAAGGTGGTTTCTTTTTTCTTA	G	A	exonic	nonsynonymous
Gm01	2405387	Glyma.01G023700.Wm82.a2.v1	0.0419723	CTTAACCAACCTTTCTCCATTCATTCATTACTTCACTTTTTTTTTTATTT[A/T]TTTATTTTCTGTTAGTGGCTGCGAGAGTTTCCGACGACCAACCTGCGATA	A	T	intronic	-
Gm01	2414071	Glyma.01G023700.Wm82.a2.v1	0.0475522	TCCATACATACATTGTGCTTTTTTGGCTGAGAAAGAGTTTCTCCATAAGT[A/G]GCAAGGCAAAAGGTACGTGGTGGTCATCGAAGTTAAGAACAAATTAGTAG	G	A	exonic	nonsynonymous
Gm01	2414989	Glyma.01G023700.Wm82.a2.v1	0.0810317	TCAAACTAGAGCAATTGTGTCTTACAGAATATAGTTTAAGGCCAAGAAGG[A/C]AAAATGTAGCCTATGCATATTCAAATGATACTGAAAGTGATTCAAACAGT	A	C	downstream	-
Gm01	2422926	Glyma.01G023700.Wm82.a2.v1,Glyma.01G023800.Wm82.a2.v1	0.0802269	TTATGCACAATTTTATCATCTACACTTCATTTGGTTGAGTGCAATTTGGG[T/C]AAGAAATTCATATAAGAACCGAAATTTTTATCAAAATCTAACCCCTTTTC	C	T	intergenic	-
Gm01	2426934	Glyma.01G023800.Wm82.a2.v1	0.0762643	CGAACCCCGACAAGCTCCCGTTCTCCGACGAGGCCCTCGCACGTGTCCAG[A/G]ATGCCTGGCACGTGCTCTCCCACCCCGAACGCCGCGCCCTCCACGACCGC	A	G	exonic	unknown
Gm01	2430805	Glyma.01G023800.Wm82.a2.v1	0.0445607	TCTTACTAATTCTTCATGGAAAATTCAATATCAAAGAAAGAAAGACAACA[C/G]AGAAGACTTGCTGACCCAACATTGCTCTTTTTCAAGTCTTCCTAACCCAA	C	G	exonic	unknown
Gm01	2434409	Glyma.01G023900.Wm82.a2.v1	0.0839343	CTGAAGAGCTGAAAAGTGAACTTTCACTAGAAGAATCCACCATTGTATTT[C/G]TTCCCCCATACTGGAATCTCCATTCTTCTGGATATGCAAAATCATTTCTT	G	C	exonic	nonsynonymous
Gm01	2440189	Glyma.01G023900.Wm82.a2.v1	0.0843349	C[A/G]AACATTTTGAGGCAGATTTGGAACAGCACTAACTTTTGCGGGTAAGGTAT	A	G	exonic	nonsynonymous
Gm01	2443822	Glyma.01G023900.Wm82.a2.v1,Glyma.01G024000.Wm82.a2.v1	0.0526424	TAATCAACATCAATGAAAACCTTTTGTGTGCTTAGAGAGGATGTATCTTA[A/G]AGACTATAACACTCAAGTTAATATTCGACAAAGTAGCAATAGGGGTATGC	G	A	intergenic	-
Gm01	2451466	Glyma.01G023900.Wm82.a2.v1,Glyma.01G024000.Wm82.a2.v1	0.0982253	TGCGGCTGTATTGTAGTCATCATCTGAACCAATCCTTCCCAGCATCTAGG[A/G]CACATGGAAGGTCACAAGGCATGTATAAGGAGGAACTTTTTGCTAAGTTT	G	A	intergenic	-
Gm01	2457420	Glyma.01G024000.Wm82.a2.v1	0.0757699	TTGATTTGAAAGGTGAAAATGTTGCAAGAGTATGGTATTCATGAAGTTTT[C/G]TGAGATCTAGAAATAGGTGGCGATATTAGTGACGATTGTGTCTTTCTCAC	C	G	downstream	-
Gm01	2466596	Glyma.01G024100.Wm82.a2.v1,Glyma.01G024200.Wm82.a2.v1	0.0777551	TTGTAGAATAATTAGTATTGATCATGCATATGGCGAGTGATCGAAAATGA[T/C]GAGGGAGTGGAAACTGAGTAGAATGCTGATATTTCAGTATTCGCAAGATG	T	C	intergenic	-
Gm01	2468216	Glyma.01G024100.Wm82.a2.v1,Glyma.01G024200.Wm82.a2.v1	0.0195043	A[A/G]GTTTTCTTGTTAATGTCCGCTAATGATGTTTCTTGATTGACATTAGCTAG	G	A	intergenic	-
Gm01	2476217	Glyma.01G024200.Wm82.a2.v1,Glyma.01G024300.Wm82.a2.v1	0.0379196	TTTTTATAGTTTCTAAAATAATAATAGTAGCCCAAACAAAAGGTGACTAA[C/G]GTTATTTTTGATTGACTTCGATTGAGACTAATTTTTAGTTAATATTGGTT	C	G	intergenic	-
Gm01	2480483	Glyma.01G024200.Wm82.a2.v1,Glyma.01G024300.Wm82.a2.v1	0.040202	A[T/C]TGACCTACTTCTTGGAACAGAATGTGAGGTGGTGTTGGTATGTGTTTGAT	C	T	intergenic	-
Gm01	2481668	Glyma.01G024200.Wm82.a2.v1,Glyma.01G024300.Wm82.a2.v1	0.0416166	GGCCTTGACATGTTTCTTGTAGAACTCAATCACCTTTGTTAGGATCTTCC[T/C]C	T	C	intergenic	-
Gm01	2487131	Glyma.01G024300.Wm82.a2.v1	0.0878543	CTCCTAATTCTTCCACTAAAAAAAAATCTACTATCTTTGGTGTTTCCTCA[T/C]CGGCTTATCTCCTCCATTCAAGCGTCCAGGCGGCTGCCGCTGTCATTCCG	T	C	downstream	-
Gm01	2493464	Glyma.01G024400.Wm82.a2.v1	0.0380588	AAATTTAGATGTATTAATTGAACATGAGGCAAATTCTAATGTCCCTGGAC[A/G]TGATAGAGATGAGTCAAGTTCTTCGGAGCCTGAAGTCTTAAAAGATGGGA	G	A	exonic	nonsynonymous
Gm01	2498731	Glyma.01G024400.Wm82.a2.v1,Glyma.01G024500.Wm82.a2.v1	0.0465799	TGGAATTGGAATTGAATTGAAAGCCGGAGGCTGGTTGTATTCGGATTCGG[A/T]A	A	T	intergenic	-
Gm01	2503662	Glyma.01G024500.Wm82.a2.v1	0.241725	TGAAAATTATACAGATAACTTTCAAAAAAACACTTATTGCGTTTCTTTGC[A/G]TATGATACAGTGACTTGGAAGATGCCCTGTATGTAAGTTTAAATATTTAA	G	A	UTR3	-
Gm01	2506785	Glyma.01G024600.Wm82.a2.v1	0.212078	TCAGTAATAGTAAAACACAATCACACCATTTGCTCCAAAAGCTGCTTAAC[A/T]GACAAAAGTGAGACACAATTGACGCCATGCAACCCAGGAAGACAAAACAT	A	T	intronic	-
Gm01	2510676	Glyma.01G024600.Wm82.a2.v1,Glyma.01G024700.Wm82.a2.v1	0.135179	AACTGATCCAGTAGGAGCACCTATAGAGGTTTGTCAAAGGTCAATCATGT[A/G]A	G	A	intergenic	-
Gm01	2517267	Glyma.01G024600.Wm82.a2.v1,Glyma.01G024700.Wm82.a2.v1	0.137805	C[A/G]AACCAATCAGACCCCTATAGCGGGTAGTTTCCAATCAACACATCTCTTAA	A	G	intergenic	-
Gm01	2521016	Glyma.01G024600.Wm82.a2.v1,Glyma.01G024700.Wm82.a2.v1	0.150642	GGCTATCCCCAACTAGGTAATAAGTTGTATGAAGAAAATGATAAAATGCG[A/G]GGCTCTTATTGTAAATATAGTTAATCAAGTTTATTTTTTTAATATTATTG	G	A	intergenic	-
Gm01	2526970	Glyma.01G024600.Wm82.a2.v1,Glyma.01G024700.Wm82.a2.v1	0.0888982	AAGTATGTTTAATCAAAATACATTTTTCTTAATATAATTCTCACTCACAC[A/T]TTTATTATTTATTTAATTTTTTGCTCAAGAATTATATTAATTATCATAAT	A	T	intergenic	-
Gm01	2531497	Glyma.01G024700.Wm82.a2.v1	0.124699	AATCCAAACCCTACTAAGAGGAGCAAACCAGATGGACCTTCTAATGGAAC[A/C]T	C	A	exonic	synonymous
Gm01	2543721	Glyma.01G024800.Wm82.a2.v1	0.448358	ATAACCAAAAAAGAAGAAAAAAATTGCAGTTAAAACACATCAACGAAGGA[A/C]A	A	C	intronic	-
Gm01	2544201	Glyma.01G024800.Wm82.a2.v1	0.493017	CCAGGTTGGATCCCGATACAAAAACATTTAACAAGACAGATTAAAGTGTA[T/C]A	C	T	intronic	-
Gm01	2552496	Glyma.01G024900.Wm82.a2.v1	0.487008	CTTATAAGCTTTTAAGTAAGTGTTTCCATTGTTTGCATGAGTATTTGCAA[T/G]ACAATTACTCATTATCTAACAATTATTACTTTATATCCGCATCAACCATT	G	T	downstream	-
Gm01	2557680	Glyma.01G025000.Wm82.a2.v1	0.491261	TGTCCATAAAAAAAGCATAATATCCTGCTACTATAATTGAAACATCACAA[T/C]CCCCCCATAGTTTTGAATTAGGGAGGTTACAAATTAAGTAGCACGGTTCT	C	T	downstream	-
Gm01	2562801	Glyma.01G025000.Wm82.a2.v1,Glyma.01G025100.Wm82.a2.v1	0.0775424	AATCAATTAGATTATGAACTCTCAACTTTTCCATTCTCAATTTCTAACTT[A/G]C	A	G	intergenic	-
Gm01	2573204	Glyma.01G025000.Wm82.a2.v1,Glyma.01G025100.Wm82.a2.v1	0.487987	ATACTTTTGGTTTTGTGGTATGACAATGCCATAATAAACTGGTTTAAATG[C/G]TTGTGGCCACTGTTATGGTACGATGAAAACACTATATATCACACTGTTCC	G	C	intergenic	-
Gm01	2582953	Glyma.01G025000.Wm82.a2.v1,Glyma.01G025100.Wm82.a2.v1	0.340255	TACAAAGTAGTCAACTAAACCATAACAAAATCATCTTGATGGTACATGGA[A/G]G	G	A	intergenic	-
Gm01	2594891	Glyma.01G025000.Wm82.a2.v1,Glyma.01G025100.Wm82.a2.v1	0.468459	CAAGAAAAATAAAAGATGAAGGAGAAGTGGAGTGAGTGTGAGGCAGCAGA[A/G]GAGAAGAAGCGGGTGAGAGAAAAATAGTGGTTGTGTGTTTATGAGAAGCT	G	A	intergenic	-
Gm01	2604600	Glyma.01G025100.Wm82.a2.v1,Glyma.01G025200.Wm82.a2.v1	0.0504065	ACAATATCAATTACATGTTTTGAATCCTTAGCACTCCAAACCAATTCTCA[A/G]CAAATGGACAAAAGTGAACAACAAAATAATAATATTACATAACAGGAGAA	A	G	intergenic	-
Gm01	2606732	Glyma.01G025100.Wm82.a2.v1,Glyma.01G025200.Wm82.a2.v1	0.0529815	GTAGGAATGTGAAAGTAGGAATGAAAGTGTTGGACCGATTCTAAACTTAC[A/G]TACTATGTGACTCTTGTGGACCACCAATATTCCAACAAAAAGGTCCTTGA	G	A	intergenic	-
Gm01	2615613	Glyma.01G025200.Wm82.a2.v1	0.0443012	T[A/G]ACCTGCCCAAGCCCATTAACTTTCGGCCTGGTCCAATGCTAATTTTAATG	A	G	upstream	-
Gm01	2616403	Glyma.01G025200.Wm82.a2.v1	0.395668	CCACATCTGCTTTAAAAGCCTGTACTTTTGAACCTCTCTCGTGATCACTC[T/C]TCTTCCTTTCTTTAAATTTGTTTCCTTCACACTTTTCAGAACACCCAGAA	T	C	UTR5	-
Gm01	2622011	Glyma.01G025200.Wm82.a2.v1	0.0558082	TTTGAATTTAGCATCAATTTTGACTGACAGCAAGCAACATATTTAAGATA[T/G]A	T	G	downstream	-
Gm01	2627347	Glyma.01G025200.Wm82.a2.v1,Glyma.01G025300.Wm82.a2.v1	0.137315	T[A/T]GCTTCCTGTACTTTGAAAACTACATCCTGCACCATTTAAATATTTTGGTT	A	T	intergenic	-
Gm01	2634727	Glyma.01G025200.Wm82.a2.v1,Glyma.01G025300.Wm82.a2.v1	0.429134	G[T/G]GACTTCTTAAAGCTTCCTGGATTTTCACTAATAGTATTGTATTCTTTCTG	T	G	intergenic	-
Gm01	2638535	Glyma.01G025200.Wm82.a2.v1,Glyma.01G025300.Wm82.a2.v1	0.111269	CCTTATGTGATTCTGTAATGATATAGATCACACATAATATAATAAAGTTG[T/C]TGCCCTTTGATTGATGAGCACAACTAGATATATACCACCATATATATGCA	C	T	intergenic	-
Gm01	2641876	Glyma.01G025200.Wm82.a2.v1,Glyma.01G025300.Wm82.a2.v1	0.112132	ATGAGCTGGATTAGATGGACTTGTACATAGAGATGAACCCTTCTCACTCT[T/C]ACATATAAAACTCTCTTTTCTACTCTTTTTTAATTATTTTACCCATATTA	T	C	intergenic	-
Gm01	2647479	Glyma.01G025200.Wm82.a2.v1,Glyma.01G025300.Wm82.a2.v1	0.0500215	T[T/C]CTACTGTGTAATTTTTGTTGTGTTTTCTAGATTTTTGTGAATGTATGTAA	T	C	intergenic	-
Gm01	2650236	Glyma.01G025300.Wm82.a2.v1	0.121834	T[A/G]TCACATAGCCATTCACGAAGGGTGAGGGATGATGTTTCTTGCAATGGCAA	A	G	exonic	unknown
Gm01	2658553	Glyma.01G025300.Wm82.a2.v1,Glyma.01G025400.Wm82.a2.v1	0.11291	ATAAAGGAAATTCATAGTTATTAAAATTAATGAAAGTCATACACTTGTCT[A/G]CACACTCATGCTAAGGCTTGACTTGAGTTAATTTTTATTTTTATTTATTT	G	A	intergenic	-
Gm01	2670230	Glyma.01G025300.Wm82.a2.v1,Glyma.01G025400.Wm82.a2.v1	0.0993789	CAAAATTTTGTAGCAGGAGCATATTTCCTTTTATGTAAAATGTACTGCTA[A/T]TTTCTTTCTTCTTTATATAGGCATTAACTTATTTTTGTGTAGCATTAACC	A	T	intergenic	-
Gm01	2674798	Glyma.01G025300.Wm82.a2.v1,Glyma.01G025400.Wm82.a2.v1	0.115557	TAGCTCATTTTCTTAATTGAGAATTTTTATCTTTGGAACTAATGAGTCTA[T/C]TATGCTTCCTGTGTGTCAAAGACTTGCTTTCCGATATTACATTGTCCAAC	T	C	intergenic	-
Gm01	2678784	Glyma.01G025300.Wm82.a2.v1,Glyma.01G025400.Wm82.a2.v1	0.116843	GGACTAAAATCAAAAGTTTGTTGACAAGAATCTAGATGTCCTAACCAAAC[T/C]ATAAGAAACTTGATTGGGTGTGAACTGAATAAAAGAGTTTTGAAGAGCTA	C	T	intergenic	-
Gm01	2684397	Glyma.01G025400.Wm82.a2.v1	0.151955	CACTCTAACCCTTCTTTGCTTTCTTCTTCCACTACTCATAACTTTCACGA[T/C]CAGTTTTACAGCAAGGGTGCTTCTACTTTTTCGTCTTTACCTGGTGTTTC	T	C	exonic	synonymous
Gm01	2692504	Glyma.01G025400.Wm82.a2.v1,Glyma.01G025500.Wm82.a2.v1	0.155214	ATGGTCAAAGCTTGATAGATGAAACCCATTTGTTGAGGCTTTGCATGTTT[T/G]C	T	G	intergenic	-
Gm01	2701730	Glyma.01G025500.Wm82.a2.v1	0.393047	TATTCCTCACAAGCTTGTGAAATCTTCTGAACCACCAATGAGGATGAATG[A/G]TTATTACCATCATAACTGTGATCACTCAAATCAATTATGGGAATTGAGTC	A	G	exonic	synonymous
Gm01	2711029	Glyma.01G025600.Wm82.a2.v1,Glyma.01G025700.Wm82.a2.v1	0.0340909	ATTAACATAGAAGAAAAACATTATAATATAATAATTAGCATATATAATAT[A/T]AAAAATACGAATTTACTTTCATATTTTAGTATTATAATAGTCCTATTTTG	T	A	intergenic	-
Gm01	2715745	Glyma.01G025800.Wm82.a2.v1	0.357735	CGCCGTAGCTACAGAGGAATTTGAGAGTGGATTTCGGAGGTTCGGAAGTG[A/G]A	A	G	exonic	nonsynonymous
Gm01	2717886	Glyma.01G025800.Wm82.a2.v1,Glyma.01G025900.Wm82.a2.v1	0.334445	G[A/G]CCTAATAGAAAGAGGAGTGAAATGATTCTAACTCTTAGCTCCTTTTGTTT	A	G	intergenic	-
Gm01	2728761	Glyma.01G025800.Wm82.a2.v1,Glyma.01G025900.Wm82.a2.v1	0.274856	GCTATGTGGACAACGATTCAAGATTTAAGCACAGAACATATTAAATGCAC[C/G]AGTTGCTTGCACCGTTTTAGGAAGTTTGCTTCACTTATTTCAACGAAAAG	G	C	intergenic	-
Gm01	2740601	Glyma.01G026000.Wm82.a2.v1	0.26771	GAGGAGGAGTGTGATGATGTTTAGCGGAGAAGGAAGAACAGAGAATCGCA[A/T]G	A	T	UTR5	-
Gm01	2744769	Glyma.01G026100.Wm82.a2.v1	0.284234	GATATATGGATTAATTTTGCAGGTGGCAGAATGTAGTTTTGGCAATGATG[T/C]GATACTCATTAGTTTTTCCCAGTTGCAGGTTGTGTTTTTTGCAATTATGG	C	T	UTR3	-
Gm01	2750322	Glyma.01G026200.Wm82.a2.v1	0.174283	G[A/C]CCAAAATAAAAATTCAGTCTTTATCATAGATCAAAACATATTTAAGTCTT	C	A	intronic	-
Gm01	2751291	Glyma.01G026200.Wm82.a2.v1	0.0442751	TACTTTAGTTATGTTTATAGTATTGTTTAATTTTTGGTTCAATAACTGAT[A/G]T	A	G	intronic	-
Gm01	2760458	Glyma.01G026300.Wm82.a2.v1	0.356791	TAAAAGGACCAAAAGTAGAGACCATTTGATTATGTTTGTCATCACCTAAG[A/T]GAGTGCATCATTTTAATTAATTAAAAATCTTCAATAACAAAGTTTCTTGT	T	A	UTR3	-
Gm01	2769176	Glyma.01G026500.Wm82.a2.v1	0.161401	GCGCGCCAACTGTTAGCTAGATGCATAGCGTGATCACGTGAAACTGATGA[A/C]AGCCGATGAAGAACTGCGTTCTTGACATGAGCAGCACCTTTTTCTCCAGC	C	A	exonic	synonymous
Gm01	2770717	Glyma.01G026500.Wm82.a2.v1	0.112489	TAGACACAACCTAAAGTATGTCCGAAAATACCAATAAACATAGACAGAAT[A/C]AAAAAAGTGCATGTGATAAGGAAGATTCCCTTCCATTCTCTCCTACGAAG	A	C	intronic	-
Gm01	2784173	Glyma.01G026600.Wm82.a2.v1,Glyma.01G026700.Wm82.a2.v1	0.0430719	CTCCATGTTTGTGAGGTTGCATGTTTGCCCACAACCTCCGATATTCTTAT[A/T]TTAACATGTTTGGTGAAATTTTAAGTACCCAAATTCATGTTACATGTTTG	T	A	intergenic	-
Gm01	2788964	Glyma.01G026600.Wm82.a2.v1,Glyma.01G026700.Wm82.a2.v1	0.202391	CATTCGGGTAGATCCATTATTGATACAAAGATAAAGTTGCCCCATCCATA[T/C]AAAAAGAAGGAACAAATTGTTTCCTATTTGTAGTATTATGTTAATGAGAA	C	T	intergenic	-
Gm01	2796048	Glyma.01G026600.Wm82.a2.v1,Glyma.01G026700.Wm82.a2.v1	0.203297	T[A/G]CGCCAATGCCATTCACAAAAGCCTACACTAGTGACTATTTTAGTGTAAGT	G	A	intergenic	-
Gm01	2800862	Glyma.01G026700.Wm82.a2.v1	0.463793	T[A/G]TATTTTTTCTTCTTCTGGGAGTAAGGTTGTTACATTTAAACACATGACAG	A	G	downstream	-
Gm01	2801633	Glyma.01G026700.Wm82.a2.v1	0.163109	TGCCAGTGGCTTCCAAAAGTTTGAGGCAGTAGAAAACATCTGGAACCTTT[C/G]CAGCCTGTTTAGCAGCCTCTAAAGCTCTTGGCGGCAAACGTATTTGAGGG	G	C	exonic	nonsynonymous
Gm01	2805945	Glyma.01G026700.Wm82.a2.v1	0.118373	AATTCTACAATGTTATAAAACAAAGTAGTTGACATATGAATACCTAAACC[A/G]CCCGAGGTCAATGAAAGATAGTGTTTAGCTCTTGCAATTGCATCAGCAGG	G	A	exonic	synonymous
Gm01	2812811	Glyma.01G026700.Wm82.a2.v1,Glyma.01G026800.Wm82.a2.v1	0.467837	CCTTAATTGTGACAATAGTGGTAGTGTGCATTTATCTCAAACTAATAAAA[A/G]T	A	G	intergenic	-
Gm01	2820581	Glyma.01G026800.Wm82.a2.v1	0.287946	ATTTATGCGTTGCCAAAACTGTTCATTGCTTCATTTACCCTTGTCCTTCC[A/G]T	G	A	exonic	synonymous
Gm01	2823920	Glyma.01G026800.Wm82.a2.v1	0.281007	GTATCATTGGAGTTGCATTGGCGGAAGACTTTGCTGGTTGATGTTGCTGT[T/C]C	T	C	downstream	-
Gm01	2827712	Glyma.01G026800.Wm82.a2.v1,Glyma.01G026900.Wm82.a2.v1	0.124343	GACGCAACGTTTTAGTTTGTGACAGCAAATGGTCGAGGTTCACATATAAG[T/C]TGCATTGCAGACTAGTAGGGTATTGGCACATTTTGGATAAACATTGTGAA	T	C	intergenic	-
Gm01	2836721	Glyma.01G027000.Wm82.a2.v1	0.468076	AACTGTTGCACAATTGGCAAAGTCCTAGGATCTTCCAATATATGCGAATC[T/C]GTAATGAGCAAAGTTCTCTTTCTCTCCACCATATCCTTGTAGAAGAGGTT	T	C	exonic	synonymous
Gm01	2841187	Glyma.01G027100.Wm82.a2.v1	0.257236	T[A/G]ACTTTTGCCGCTCGTCTACATTCAAGTGGCATTAAACTAGAGCTAGAGTG	A	G	upstream	-
Gm01	2845096	Glyma.01G027100.Wm82.a2.v1	0.286151	AATTGAATTCAAGGTTGAAAGTATTATGAAAATGATATCCAGAGAATTCT[T/C]TGGTGCACTTTTATTCAGAGAGACCTAACTCTAGTAGACTTAATACTCTC	C	T	exonic	unknown
Gm01	2848645	Glyma.01G027200.Wm82.a2.v1	0.293478	GCAACTACAATTTCATGATCAAAGTTTGAAGGCTTAGAAGGTGACATTTC[T/G]T	G	T	UTR3	-
Gm01	2852920	Glyma.01G027300.Wm82.a2.v1	0.300781	GAGTTTATTAAGACCGATGCTTATAGAATGGAAGTTACGCAGAGACCTCC[T/C]ATGGCTGTGACTAATGCTGTGTCGTGGCGCAGCGAAGGGATAAACTATAA	T	C	exonic	synonymous
Gm01	2860838	Glyma.01G027400.Wm82.a2.v1	0.127888	CTAGTTAATTCCTTATTTGTCTGCATGAAAAATGATATTAGACACACTAT[T/G]TGGAGAAAGAAATTATAAAAAATAAGAAGAAAAGAAAAAGAATACACTAG	T	G	intronic	-
Gm01	2869008	Glyma.01G027400.Wm82.a2.v1,Glyma.01G027500.Wm82.a2.v1	0.0602894	G[T/G]TGTTCAATTGGCAAGCGAGGATGAGTCATGGATATTGTGTTTAGTGTTCC	T	G	intergenic	-
Gm01	2872418	Glyma.01G027400.Wm82.a2.v1,Glyma.01G027500.Wm82.a2.v1	0.126265	C[A/G]AATCAATTTTAACTCACCTGCCGTACTTGGTGGACCTTTTCTGTGTTCTG	G	A	intergenic	-
Gm01	2877051	Glyma.01G027500.Wm82.a2.v1	0.182556	ATAGGAGGAAGATCATTAGCCTGATTGGGCTTGGAAATTTCCTCTCGGAC[T/C]TCAACATTCACATTATTAACCTTGTGAAAATATTCATTGAGAGCCTGTGA	T	C	exonic	unknown
Gm01	2883332	Glyma.01G027500.Wm82.a2.v1,Glyma.01G027600.Wm82.a2.v1	0.0494949	T[A/G]TTACTACAAGGAATTGATGACAGAAATGGCAGAAGGGAGCTCTGGGTCTT	G	A	intergenic	-
Gm01	2885465	Glyma.01G027600.Wm82.a2.v1	0.223477	CAACTCCATCCAAATGTGAATCCAGACCAGCCAAAAAAACATAAACCCGT[T/G]G	G	T	UTR3	-
Gm01	2892164	Glyma.01G027700.Wm82.a2.v1	0.159054	AAACAAAGATGCAGAGACTAGGGCGTGAGTCCGACGGAACTGCTTCAGGT[A/G]CGACGGCGTGTTGAAGCTGCAGGCTTAGAGTGCGACGGAATTGCTCCGTG	A	G	UTR5	-
Gm01	2894777	Glyma.01G027800.Wm82.a2.v1	0.13773	GTGATGGATTATAGTAACTTTTTTTGGCACTGATTTATGAGACTTTCGTG[T/C]GGGTTGTTACATTTATATCTATTTTAGACACATTTGGATTTTTTTAACAA	C	T	downstream	-
Gm01	2899500	Glyma.01G027800.Wm82.a2.v1	0.151374	G[A/G]CCTTTAGGCCTTTCTGGAGGATCCTGCACATGCATTAATATCTCCACTTT	G	A	exonic	synonymous
Gm01	2904021	Glyma.01G027800.Wm82.a2.v1,Glyma.01G027900.Wm82.a2.v1	0.167683	TCCCCTTTATGTGTAGCTCTGAATTTTTAAATCCAATTTTTTTCATCTTA[T/C]TTCTCAGAAAAGATCTGGCTCATATTCACTAACATCAGCAGCATAAAAAA	T	C	intergenic	-
Gm01	2911927	Glyma.01G027900.Wm82.a2.v1	0.136958	ACACTGGATGGCCTGATTGATGAACTTGAATGTTAATGAAGTTGGAAGAA[T/C]A	C	T	downstream	-
Gm01	2913978	Glyma.01G027900.Wm82.a2.v1	0.105551	AATGCCAAACAAGACTTATGAGAAACTAATAGAAATTTAGTTTTTATACA[T/G]A	T	G	intronic	-
Gm01	2924247	Glyma.01G028000.Wm82.a2.v1	0.0138043	GTGTGCTTTGCACAGTACAAGACACGTGTCCTTAGGTGCTCTCAATTTCA[T/G]A	G	T	exonic	unknown
Gm01	2932636	Glyma.01G028100.Wm82.a2.v1	0.141586	GGTTCAAATGATGCAAAAAAGTTGGCAAAAACACTTCAGAACAATAACTT[A/G]AACTTCAAGTACTCTACATTGGACAAGGCCACTGAATCTTTTCATGAGAA	G	A	exonic	synonymous
Gm01	2934941	Glyma.01G028200.Wm82.a2.v1	0.147415	GCTTTGAATGATAATGCACTGAAATATAGCAGTTTATAATTTATCAATCA[T/C]GATAGAACCAACATTTGAGAAAAATCAAATGAAGTAAAATGAAAACATGA	T	C	UTR3	-
Gm01	2940395	Glyma.01G028200.Wm82.a2.v1,Glyma.01G028300.Wm82.a2.v1	0.135522	G[T/C]TTTCACTTTATTCCCTATGATGAAGATGAACTTCCATTTGGGCTTATGGT	C	T	intergenic	-
Gm01	2945397	Glyma.01G028200.Wm82.a2.v1,Glyma.01G028300.Wm82.a2.v1	0.170487	TCTTTGGCACTTCGAGAGATAAAATTTGGAAGAAAATTCACAATTGGATA[A/G]G	A	G	intergenic	-
Gm01	2949810	Glyma.01G028300.Wm82.a2.v1	0.154503	TTTTACTTATGATAAATGTTATTAACTTTTATAATAAATATCTTAAAAGT[T/C]ATATTAGCAATAATTTTTAATTAATTGATAATGTAAAATTTGTACACTGT	T	C	intronic	-
Gm01	2957045	Glyma.01G028300.Wm82.a2.v1	0.0946166	G[A/G]CGATTTTGGCCTTCATGACGGTGGTGGTTGCCACGTCATCTTCGTCCTGC	G	A	exonic	nonsynonymous
Gm01	2983037	Glyma.01G028300.Wm82.a2.v1,Glyma.01G028400.Wm82.a2.v1	0.099798	GTTTGGTAATGAACATATACAGTGTCCCATTATGGGAATAAGAGTGCCAG[T/C]GCCTAGTGATGTAATGATATATGATTAGGCAACGACTCATCTCTAACAAC	T	C	intergenic	-
Gm01	2986166	Glyma.01G028300.Wm82.a2.v1,Glyma.01G028400.Wm82.a2.v1	0.114821	ACAAATTGAAAATTACGAAGCTAGCTAGTTTATGCTGCATAGCACTGCCT[A/G]ATAGACTCTTCCAGTTGATTTGGGGAAGAAAAGGAAGAAGGGAAGAAGGA	A	G	intergenic	-
Gm01	2997987	Glyma.01G028400.Wm82.a2.v1	0.0559764	AAGGTTCGCAATTCAAAACTCAAGTGCCTCATCTACTAACTAACATAAAG[T/C]GATATAATCCGATTGATAAATAATTATGTTGCTTAAATATTAGAAATTTT	C	T	upstream	-
Gm01	3002824	Glyma.01G028600.Wm82.a2.v1	0.0810865	GCGGTCCGTTCTTCTGCTGTCTTGTACTCCATTCTGTATATAGAAGGATG[T/C]CCATCTTTTCTGTAATCTGTAAGCCTACTAATGTTCATATATATCACTGG	C	T	exonic	synonymous
Gm01	3007026	Glyma.01G028600.Wm82.a2.v1	0.232741	GCTTTGTGGTTCACACTTCACAGATCAGTGTTTGTTTTGAATGAAAACTG[A/T]GCTGAGATGTGATAAGGGAAAAAGGGGTTTCACAGTTTCACTGAACGTGG	A	T	UTR5	-
Gm01	3009677	Glyma.01G028600.Wm82.a2.v1,Glyma.01G028700.Wm82.a2.v1	0.103281	AGGACAAGTGTGTCAGAAAATTGTCACACCACAATATGAAACCTATTTGT[T/C]G	C	T	intergenic	-
Gm01	3016789	Glyma.01G028700.Wm82.a2.v1	0.243611	ATGTTCTTCGAGTTGAAATGGTCTGTTGCAGCTCGAAGCTCTTTGAATGA[A/G]AACCTTTTTAAATGACCAAGACGCACCTCTGGATCATAATGTTCTGCCGA	G	A	exonic	synonymous
Gm01	3020541	Glyma.01G028700.Wm82.a2.v1	0.0712179	ATTCTGCAATTTGCAGCTCATCAACTCATGGTCCATCCTGCTAACCTGTG[A/C]CTCTTTCTTTTTTAAAAAAAAAAAACTCTATGGAGTTAATTTTAAATTTT	A	C	upstream	-
Gm01	3027350	Glyma.01G028700.Wm82.a2.v1,Glyma.01G028800.Wm82.a2.v1	0.0992586	TTCTGTTCAATTTCACCTTAGAAAAACAAAGGATAATTTACTTGCTAGTT[A/G]AATAATTAATAGGTTTTCTTTACTTCTATTGTGTCTTTATAGCTAGTCCA	A	G	intergenic	-
Gm01	3031009	Glyma.01G028700.Wm82.a2.v1,Glyma.01G028800.Wm82.a2.v1	0.473836	AAACCCCATTGGATACCCTGATATAGGTCTGTTTGTTAGGCCATTTTGGG[A/C]A	A	C	intergenic	-
Gm01	3038334	Glyma.01G028800.Wm82.a2.v1	0.443343	CACACGTGCGAGCGGGGGTCGTAGGCGTGGAGAGTTGTCACGTGCGAGTG[A/G]CGGAGGCTCTGGGTGAGGACTATGAGCCATGGCTTGATGGGTCTGACGTG	G	A	exonic	synonymous
Gm01	3042090	Glyma.01G028800.Wm82.a2.v1,Glyma.01G028900.Wm82.a2.v1	0.0396019	CAGGAACGACTAATGGCTTGTAATAATCTTTTGTCTTATAAATGGGGAAA[A/T]AATATGTAATTATGGGGACGATTATCATCAGTCAAAATTATCTTCTTTTT	A	T	intergenic	-
Gm01	3047764	Glyma.01G028800.Wm82.a2.v1,Glyma.01G028900.Wm82.a2.v1	0.0491376	AGAGATGTCTGAACCCCAAACCACCATACTCTTTTCTCATAGATAAGCGA[T/C]CCCAGGATAGCTAATGTATTCCTTTTGCATTGTCATTTTGATTGCCCCAC	C	T	intergenic	-
Gm01	3054964	Glyma.01G028800.Wm82.a2.v1,Glyma.01G028900.Wm82.a2.v1	0.0907781	AAAGAGGGAAGGGTTTGGTGGGAGGAGGTGACAATGATAGGCGAAAGGCA[A/G]TTGAGCGTTTGCGATAGAGGAAGAAAGGTTGGGACAATTAAGAAATGAAG	A	G	intergenic	-
Gm01	3061409	Glyma.01G028900.Wm82.a2.v1	0.196914	TTAGCTATGAATTTGGTGTTAAAATAAGAGAAACACACCGTATCAGCATA[A/G]ATGACACTAGCACCTCCCCCAGCTACCATTGTCCAAATTCGGCCCTTTGG	A	G	exonic	synonymous
Gm01	3076113	Glyma.01G028900.Wm82.a2.v1,Glyma.01G029000.Wm82.a2.v1	0.120114	TTTCCGTATGATAGCCAAAGTCTGAGGTTTGAATGCAAAGATTTGTGTCA[A/G]A	A	G	intergenic	-
Gm01	3085481	Glyma.01G029100.Wm82.a2.v1	0.152642	A[A/G]GAGAAATAATATATGCAAAAAAATAAAACCAAAAAAAAATCACCATGCAA	A	G	intronic	-
Gm01	3086823	Glyma.01G029100.Wm82.a2.v1	0.135645	ATAATAAGTTTGACTCAGTGAAACACCCTAAAAGTGTTAGGTAGAGACAA[T/G]ACATACAAATAGAGGGTGTTGACTATCTAAAATGCCAATTAAACAAGTTT	T	G	intronic	-
Gm01	3093227	Glyma.01G029100.Wm82.a2.v1,Glyma.01G029200.Wm82.a2.v1	0.119675	CATTCAAAAGTTCAAGAGCCATTACAAGTATGTTGTCAATTTGAAGAAAA[A/G]C	A	G	intergenic	-
Gm01	3099830	Glyma.01G029200.Wm82.a2.v1	0.125759	ATGTGAACCCAATTGCAGTTGTGTTGCGGTGATGGACAGTTAAAAAACTT[T/C]GATGTTGCGGGCCCTAATCACGTTTCGGACCATTTATTAAAAACCCTTGT	C	T	UTR3	-
Gm01	3109519	Glyma.01G029300.Wm82.a2.v1	0.170569	ATAATTAACAAGAACGTTATTTTTTGTAACATTAAGGTTGCCACTAAATC[T/C]TTTTCCTAATGAAGAAAATATGCTCTTGGTAATGAAAACGAATTAAGTAG	C	T	UTR3	-
Gm01	3112663	Glyma.01G029300.Wm82.a2.v1,Glyma.01G029400.Wm82.a2.v1	0.0968777	ATCCTAAAATGAGCTAATTAGATAGTTCTACATTTAGTTAGGATTGTATT[C/G]AAGTAGGATTTTAAAAGATTATTTTAGCACAATTTTTTTTTTTGTAAGTT	C	G	intergenic	-
Gm01	3124480	Glyma.01G029400.Wm82.a2.v1	0.45299	AGATAAACAACTAAAAATAGTTCAACTGTTCTGTCTCAGCAACCCCATAT[T/C]T	C	T	exonic	unknown
Gm01	3131131	Glyma.01G029500.Wm82.a2.v1	0.333127	TTTGACTTTATTGGTAGTGGATTGCGTTGCAGTTTTCCATTTCCTCCTCT[T/C]GTGACCATCAAAACACATGTCCCTGAACATCAAGATAGCTTTTTGTTGTC	T	C	UTR5	-
Gm01	3137305	Glyma.01G029600.Wm82.a2.v1	0.219527	CACGAGAGGCCACTGACGTTCCTCAAGTACAACAGGGACGGCGATCTCCT[T/C]TTCTCCTGCGCCAAGGACCACAACCCCACCGTCTGGTTCGCCGACAACGG	T	C	exonic	synonymous
Gm01	3142173	Glyma.01G029700.Wm82.a2.v1	0.227051	C[A/C]AATTGAGAGAAAAAAGAGATAAACTTTCACTTTCTTGTCTTGAAATTGGA	A	C	UTR5	-
Gm01	3145082	Glyma.01G029700.Wm82.a2.v1,Glyma.01G029800.Wm82.a2.v1	0.0498994	TGCCTTGATCATCTTAATTCATGAATCCAAACCAAGTGAATGGTGAGAAT[A/C]AATCAAAATCAACCACACTTCTCCTAACACAACTGTCATTCCACACTACA	C	A	intergenic	-
Gm01	3150979	Glyma.01G029800.Wm82.a2.v1	0.104529	AAAAATTTTCAGGATGAACTGAGAGATGCAGTATTGCTTGTGTTTGCCAA[T/C]AAACAAGATCTTCCTAATGCAATGAATGCTGCTGAGATTACCGACAAGTT	C	T	exonic	synonymous
Gm01	3154347	Glyma.01G029900.Wm82.a2.v1	0.112767	TTGCACTCATTTGTAAGAAAAACCTTTTCATATCGTGATTCAGGAACATC[A/G]CAATCTTCAGCTACTAATTGAATTGCAACATTCTGGACAAAAAAATTGAA	G	A	exonic	synonymous
Gm01	3162266	Glyma.01G030000.Wm82.a2.v1,Glyma.01G030100.Wm82.a2.v1	0.408075	AGGTGTCCACATTTAGTGTCGGACAAGTGCAAGAAGTCAGAAATTTCGGT[T/G]TAACATAGCTATGAACTTAAAGAAAAAGGAAGTGGGAATAACATGGCCAG	G	T	intergenic	-
Gm01	3163407	Glyma.01G030100.Wm82.a2.v1	0.365471	TGGAAGATGGTTGAGGCTGCACTTAAAGGTGTGTTTGAAAATTTGAGTTC[T/C]CTCATTGGAAAAGAGCTGGGACTATTTCTGGGTTTTGATCAAGACTTGAA	T	C	exonic	unknown
Gm01	3168053	Glyma.01G030200.Wm82.a2.v1	0.496305	AATATCTCAATGTCTTCATTATACTGGCCAGAATCATAAACAGTGCTCTG[A/G]CCATATTTCACCCCATTTGATAGATCATATAGTTGGTTGCCGCTATCTAA	G	A	exonic	synonymous
Gm01	3174244	Glyma.01G030200.Wm82.a2.v1,Glyma.01G030300.Wm82.a2.v1	0.0856193	TATTCAAACACACCATAAATTTGATAGGTTACAGCTTACAAGACCCGAAG[T/C]C	C	T	intergenic	-
Gm01	3178757	Glyma.01G030300.Wm82.a2.v1	0.494095	CAGATTCGTCCGATTTTTCCGATTTTCAACCAGGATCTTCTGTTCTCCGA[T/C]GATTACGACGGCGGAGAAGGTCTCCGGCAGCCGATAAAGGTCTTCGTCGA	C	T	exonic	synonymous
Gm01	3183721	Glyma.01G030400.Wm82.a2.v1	0.496038	C[A/G]TCCGTGGACTACAACCCTTTCTTAACATAGCATTTTTATACTCGGAAATA	G	A	UTR3	-
Gm01	3187423	Glyma.01G030400.Wm82.a2.v1	0.41729	TTTGTTACAGTGAAGTTTTTCTTTTATCAACTGAGATGAATGATTCAGTT[T/G]CTGAGATGCACGTGCACCTTGGAGAGAATTTACCACTGAATCAACCAAAA	G	T	UTR5	-
Gm01	3196159	Glyma.01G030500.Wm82.a2.v1	0.036147	GTTTCCCTGATATTGGGTGGACATGCTTTGTATTTTTCAGGAAAAATCCT[T/G]ATCTATATGGTGAGCTTGCCAAAGGCCAGAGCCCAAAGGTAAGCCATGTT	T	G	exonic	nonsynonymous
Gm01	3199919	Glyma.01G030500.Wm82.a2.v1	0.129434	GTGAACGTATCACTTGGTAACCTATTAACATATCCATTTGTTAGAGATGG[A/G]GTTGTTAACAAAACTCTGGCTTTGAAAGGAGCACATTATGATTTCGTTAA	A	G	exonic	synonymous
Gm01	3205972	Glyma.01G030600.Wm82.a2.v1	0.153082	G[A/G]GATCCGAAACTGAAACTGAGACTGAGACTGAGCGACGCAAACGTCGAGGT	G	A	UTR5	-
Gm01	3209150	Glyma.01G030800.Wm82.a2.v1	0.184739	AGACTGGAATGATCATATTCACTGCCAGAAATGATCAAGGTATATATGTT[A/G]CTGCTTTCACAATGTTTCCAAGTGCCCCTATTATTAGTTTTCCTCACTGC	G	A	intronic	-
Gm01	3215603	Glyma.01G030800.Wm82.a2.v1	0.174879	GTTTTGTTATGCTATCTATTGACATTTTAGATTATGTGCACCTTCATCTA[A/C]CATGGATTGCATGTATCAGAATATTATGTATGGCAGAGATGGGTGTTTAT	C	A	UTR3	-
Gm01	3216946	Glyma.01G030800.Wm82.a2.v1,Glyma.01G030900.Wm82.a2.v1	0.0401533	ACTGTTTTTTATTTATGATTTTCCATACTTCACTAATTTTGCTTCAAAAT[T/G]ACCCAACATTTCAGCTCAATAGTATATTACTGACCAGGTCTAAGGCATAA	G	T	intergenic	-
Gm01	3220830	Glyma.01G030800.Wm82.a2.v1,Glyma.01G030900.Wm82.a2.v1	0.444282	ATATGATACCTGAGTTCCTCTAAATCCTAATATCTGTCTATGATTGTTAC[C/G]AATAAAAAAATCATTTATTATATTAAGACTTTTGTGGCTGTTCTTTCTCT	G	C	intergenic	-
Gm01	3227039	Glyma.01G030800.Wm82.a2.v1,Glyma.01G030900.Wm82.a2.v1	0.0699429	CCTTTGTCGTTCCACATGTGTGTTTCATTACCTTTCAGCTACTATTGGGA[A/G]ATTCCATTCTCAAGAATCTGTGGCTAATTCTTCTTTCTTATTAGTATTAT	A	G	intergenic	-
Gm01	3236228	Glyma.01G030900.Wm82.a2.v1	0.156531	C[T/C]AACGCCGCCAACGACACCTTCAAGGGATACGGCGTCGACATGAACAACCC	C	T	exonic	synonymous
Gm01	3243570	Glyma.01G031000.Wm82.a2.v1	0.0984236	G[A/G]GCTTCCTCGTTTAGGATATTACCTATTGGTGTTGAGGTTGATATGAATGA	G	A	exonic	unknown
Gm01	3249741	Glyma.01G031200.Wm82.a2.v1	0.110324	AGCATGGGTCTTGGATAAATCACGGTTATGCATGGGATGATTGGAGAACC[A/G]A	A	G	intronic	-
Gm01	3258582	Glyma.01G031300.Wm82.a2.v1	0.13485	GGCGGGTTTCAACCGGTGTCGTCGTCGCCATTGATTCGAGGGAAGGTTGG[T/G]AGAGAGGGGACTACTCCGGGCTCCGGTGTGAGGTCCTCTGTTGGTGGAGG	T	G	exonic	synonymous
Gm01	3259965	Glyma.01G031300.Wm82.a2.v1	0.146332	CAAACATGGGTAGGCTCCTGAGAACCAGTACCAACCAAAAGGAGATTTTG[C/G]AGAAGAAAGGTTCAACTCCACTTACAAAAATGCCTCTGGAACCGATTGTT	C	G	exonic	nonsynonymous
Gm01	3268514	Glyma.01G031400.Wm82.a2.v1	0.158424	CCAACTGGTGATGGTTCTGTAAATTTAACTTCTGAACAACCTGTTAAAGC[A/C]CGAGATGGAGACTCTGTTGTGGATACAGAGAAGAATGGTAAGGCAAAAAG	C	A	exonic	synonymous
Gm01	3271670	Glyma.01G031400.Wm82.a2.v1	0.110863	TCTTTGTAGGGCTGTTGGCCCATCTCTAACCAAGGACCAAAAAGGCAAAA[A/C]CACTTGTAAGTCATTGTTTGCAAGAAGTGGATGTTGCGGCAGTTATTTCA	A	C	downstream	-
Gm01	3273682	Glyma.01G031400.Wm82.a2.v1,Glyma.01G031500.Wm82.a2.v1	0.115895	C[A/T]TCTCAATCATAATCCTGTCACTCACTTTCTTATCTGTTATAGACCAACTA	A	T	intergenic	-
Gm01	3278892	Glyma.01G031500.Wm82.a2.v1	0.0991553	GTTCAAAGCCAAGCAGGGTTCTTCAAGGATGTAACAACAGCCTTCACTTG[T/C]AAGTAGTTCTTGAGACTGTATTCTCCTTTTTCTCTTCCTTGGCCACTCAT	C	T	exonic	synonymous
Gm01	3283644	Glyma.01G031500.Wm82.a2.v1	0.458027	TGGTCGACCAGCCTTTATGATTGAACGTTGAATAAAGGGAAAGACTATTA[T/C]GGTGGCAACCTCAGCCTTTATCTGTTTCCTTCGATTTCCATATTCCAAGG	C	T	upstream	-
Gm01	3290574	Glyma.01G031500.Wm82.a2.v1,Glyma.01G031600.Wm82.a2.v1	0.464393	TATCATTACAACTATATAATATAAAAAGCCAAAAGGGCGTGGTAGCATCG[T/C]TTTGTGATGTAAGGTCTGTGTGAGATTCTACCTCTCCACTACGTCGGTGA	T	C	intergenic	-
Gm01	3294572	Glyma.01G031600.Wm82.a2.v1	0.45	A[T/C]CCACTTCCACTCATTATAACAAACTAATAACAAATAACAACATGTTTAAG	C	T	exonic	unknown
Gm01	3299216	Glyma.01G031700.Wm82.a2.v1	0.351252	CTCTACCTTCAATTTTTAAACTTTCTCAAACCCTTTTCAGGAACCGTGTG[T/C]A	T	C	intronic	-
Gm01	3305594	Glyma.01G031700.Wm82.a2.v1,Glyma.01G031800.Wm82.a2.v1	0.0395062	A[A/G]AACTAAATGACCCAAACCTACTGCAATGTCTAATAATACACTCAGATGTA	G	A	intergenic	-
Gm01	3309737	Glyma.01G031700.Wm82.a2.v1,Glyma.01G031800.Wm82.a2.v1	0.418936	CAAAAACCACCAAAGGGGCAAAAGGTGAGCTTTTCTGCGAAATAAATTAG[A/G]AAGGCAAAGGAAACAAGGGAAAATGAAAAATTAAGGATTTTCTCACCTTA	A	G	intergenic	-
Gm01	3312604	Glyma.01G031700.Wm82.a2.v1,Glyma.01G031800.Wm82.a2.v1	0.439061	CCTTTAGTGTTTTGTTCGTCTTCAAAATGGCGGCACATATTCTTTTGAGA[T/G]GGGTTTTTTGGTGTCTACATGATAGATTTCCATGGGCCAAGGAGGAAAAA	G	T	intergenic	-
Gm01	3320942	Glyma.01G031700.Wm82.a2.v1,Glyma.01G031800.Wm82.a2.v1	0.431013	CTTTGCAGAATTTTCTAAGTTTGATTAGGTTTGATAAACTCCAAAAGGCC[A/T]ACCTTTTGGTAACATATGGAGACAGGGTAGAACATGAGATCAAATAATCC	T	A	intergenic	-
Gm01	3326034	Glyma.01G031700.Wm82.a2.v1,Glyma.01G031800.Wm82.a2.v1	0.0347933	AATCATTTGGAGCAATAGAAAAAGTATTTTAATGAGGTCCAAAGATTAAA[A/T]GATATAATTATTTTTTATGGGATTTAAACAATGTTGACATACAAATTAAT	T	A	intergenic	-
Gm01	3327543	Glyma.01G031800.Wm82.a2.v1	0.397457	CTAGCTTATAAGTTCTTCTCTCTCCCTCATAATAATCCTTCACTTTCTCT[A/T]TTAAAATACACGCAAACCACGGTTTAGAAAAGAGAAACATACTTGTACAA	A	T	upstream	-
Gm01	3333159	Glyma.01G031800.Wm82.a2.v1	0.102259	CTTATCAAGTTCCTGCAAGGAGCATGGGTGCCTATAGCATTGGCACTTGT[C/G]TTTCTGACTTGCATGTGTGCTTGGCACTATGGCACACTCAAAAAGTATGA	G	C	exonic	synonymous
Gm01	3339611	Glyma.01G031800.Wm82.a2.v1,Glyma.01G031900.Wm82.a2.v1	0.360117	TGTGGCTTCCATTCATCACACTATGGCGTTACCAACTTTATTAGTAGTTG[T/C]CAATTGGGTGAAGGAATTACTGATCAAACAAGTGAGTGATCAAATTTAAT	T	C	intergenic	-
Gm01	3345138	Glyma.01G031900.Wm82.a2.v1	0.395528	A[T/C]CGCTCGTTGTGGCAGGCTTATGTTTCTGCAAACAAAATATTTGCGGACAA	C	T	exonic	synonymous
Gm01	3348646	Glyma.01G031900.Wm82.a2.v1	0.0593607	AACATCGCATATATGAAGATAATATTGTAAGAATCTTTCATCAATGGATA[A/C]A	C	A	downstream	-
Gm01	3353983	Glyma.01G031900.Wm82.a2.v1,Glyma.01G032000.Wm82.a2.v1	0.14145	C[T/C]AACGCATAACAAAATTCTTTGTGTAATTAATCCCTCCATCAATATTGTGG	T	C	intergenic	-
Gm01	3358270	Glyma.01G031900.Wm82.a2.v1,Glyma.01G032000.Wm82.a2.v1	0.0710483	TTTCAAATTAATTACCTCCTTTTGGTCAATCCCCTGCCGTAGTTCAGTAT[A/T]TGTGCTTGATTTGTGGACCCTATAGTTGTTTGCACTGAAGAAGGGGAACC	T	A	intergenic	-
Gm01	3364210	Glyma.01G032000.Wm82.a2.v1	0.010839	TTTTTTCTTTTTTTTGTTAGTTTTTGGTTATGTGGAATTGAAATGTTGCA[A/G]C	G	A	splicing	-
Gm01	3369316	Glyma.01G032000.Wm82.a2.v1,Glyma.01G032100.Wm82.a2.v1	0.359887	ATTTATACTCTTAAAATCCTATATATACTCATCTAATGAACTTTGGACTA[T/C]TTCATCTACTCAATTACAAAATATTGTAAAATCTAGGATTAGGGATGAAA	C	T	intergenic	-
Gm01	3370189	Glyma.01G032000.Wm82.a2.v1,Glyma.01G032100.Wm82.a2.v1	0.378969	G[A/G]TTGGGTTAATACATCCTCCTAGCTGTTGGGCTTGTGGACATGTGACTTTT	A	G	intergenic	-
Gm01	3374705	Glyma.01G032100.Wm82.a2.v1	0.457816	CTGGTTTTGTAGTTGAGTAGGGCTTTGCGTTTCGGAGAATCTTAAATCAT[A/C]TCTGCATTTTTATTTAATTGAATTTACTGCTCCTTTAGTTGTACGTTCAC	A	C	intronic	-
Gm01	3381025	Glyma.01G032100.Wm82.a2.v1	0.112585	GCTTATAGATTATCTGGAAGTCAGTGATCTTGATTTCAGAGGGGACCTTA[T/C]TGCCAAAATTTGCTCCATTGTAGCAAAGTGAGCCATAAGATTCTGAATGG	C	T	exonic	nonsynonymous
Gm01	3387603	Glyma.01G032100.Wm82.a2.v1	0.0208668	C[T/C]GAAGAAAATTCGACGAATTTTAGCTAATAGTAATACTAATATTATCTAGC	T	C	downstream	-
Gm01	3392727	Glyma.01G032200.Wm82.a2.v1	0.0464271	CTCTTTTTCCTTACAACCTCTACTAGCTTATAGCTTTTCATAAACTCTCT[C/G]TGAGCAAAACAGGTGCTTGATTCTGGTCATGGTAAGATAATCATTATAAA	G	C	downstream	-
Gm01	3398729	Glyma.01G032300.Wm82.a2.v1	0.478563	GATCACGAGAGGCTGATCCCTCCAAAATCAAGCCCAAAAAAGATGAGAAT[T/G]G	T	G	UTR5	-
Gm01	3403339	Glyma.01G032300.Wm82.a2.v1,Glyma.01G032400.Wm82.a2.v1	0.245892	C[T/C]AGCTCTCTAAGCGACTCTTACATGTAATAAATACGTCCAACAATGTGAAA	C	T	intergenic	-
Gm01	3409509	Glyma.01G032400.Wm82.a2.v1	0.351534	ATTGTTGAGTTAGAACCCGACAGTTCTAATGATATTGATGAGTTACAAGT[T/C]AAAGGAACTAATCATAACAATGAAGATGACCAGACTAAGAAATTGCAGGA	T	C	exonic	synonymous
Gm01	3415915	Glyma.01G032500.Wm82.a2.v1	0.472487	TTTTTTGTTTTGGTTATTTGCAGTCACTTGAGACGGAGTATGGATGCAAG[T/C]TATGCATTGGGCCTTGCACTACAAGAGGAGAGGTTTGTGTGTGTTTTTTT	T	C	exonic	synonymous
Gm01	3422064	Glyma.01G032500.Wm82.a2.v1	0.0478595	GTAGCACTGAATCACTGATACTTGTATAAATTTCTTTAGCAAATTTCTCT[T/C]GTCTTTGTATCCTGGTTCCCAGTTAAGGAAAAACAGAAAGTTTTTGCAAA	T	C	intronic	-
Gm01	3423176	Glyma.01G032500.Wm82.a2.v1	0.349753	TATTTAATTATGTTGAGTCTGCCACACGCATTCTTAAGTAAACTTCGAGC[A/G]TGTTTGGTTTGTTGATTTCTCTCTCTATTTTCACTAATAATTGAAAAAAC	A	G	intronic	-
Gm01	3428470	Glyma.01G032600.Wm82.a2.v1	0.268635	TGATGGAAGTGATGTTGATGTTGGTGTTGGTGGTACCCTCCTCCTGGCAA[A/G]GAGCTGCTACTCTCACCTATGTCAAGTTCTGGCCTGTACACCTCTTCTTG	G	A	exonic	synonymous
Gm01	3432982	Glyma.01G032700.Wm82.a2.v1,Glyma.01G032800.Wm82.a2.v1	0.118219	AGAATTTTGGGTTTCAGTTTTGGATAGACAAAATGAGATTAAAAAAGAAA[T/C]T	C	T	intergenic	-
Gm01	3440465	Glyma.01G032800.Wm82.a2.v1	0.202327	AGCTTTGCCTACCCACTATAGTAGTCTTCCACGACCCAAAGGAAAAAAGG[T/C]AAGTGTATGAACCAAAACAAAAGCCACTTCCTTATGTTACTATCACACTT	T	C	splicing	-
Gm01	3443671	Glyma.01G032800.Wm82.a2.v1,Glyma.01G032900.Wm82.a2.v1	0.0712827	C[T/G]TGGCATGATATCAATGGGTCTTGGCTTAAGAAGAGAAAAATACATATTAA	G	T	intergenic	-
Gm01	3446646	Glyma.01G032800.Wm82.a2.v1,Glyma.01G032900.Wm82.a2.v1	0.104933	TTTTTGGCAATCTCGTTTCAGGGCGATCTTAATTGACTAGCTATTCAACT[A/G]GTACAAAAAATATGGAACTGTTAATAGAGGGGGACCAAGCACTCCACTTT	G	A	intergenic	-
Gm01	3455420	Glyma.01G032900.Wm82.a2.v1	0.130756	T[A/C]TCTTTTTCTTTCTTATTTGTTCTTCCTTTGCCCTTGTTGGTAAGTCTATT	C	A	UTR5	-
Gm01	3460607	Glyma.01G033000.Wm82.a2.v1	0.383361	ATGATAATAATGCATGTGCAGGCGACTATTCTGGATCTGTGAGATTTTCA[A/C]A	A	C	exonic	nonsynonymous
Gm01	3460900	Glyma.01G033000.Wm82.a2.v1	0.461952	T[T/C]GGTTTTTTCACAGCTGCAATGTTACATAGTCTTGTATGGAAATACAATAA	T	C	UTR3	-
Gm01	3483340	Glyma.01G033100.Wm82.a2.v1,Glyma.01G033200.Wm82.a2.v1	0.464523	GTGTTATATCTTCTATTGGATCCACAATATCAAGTAGATCTGAGATATGG[A/C]A	A	C	intergenic	-
Gm01	3492519	Glyma.01G033200.Wm82.a2.v1	0.44852	C[A/T]TTCCTTGGTGTCTAAATTGGCTTATCACTAATACTTTTTACAAGTTTTAA	A	T	intronic	-
Gm01	3507398	Glyma.01G033400.Wm82.a2.v1,Glyma.01G033500.Wm82.a2.v1	0.361995	TGCACATCTCCCCTCAACCTTCATCCAGCTGCAAATCATATTATAAGTCC[A/T]A	A	T	intergenic	-
Gm01	3512231	Glyma.01G033400.Wm82.a2.v1,Glyma.01G033500.Wm82.a2.v1	0.169882	TTTTTTATGAAGATATTAGTAATTTTTGGGACCAAGATCTCAATATATTT[T/C]C	C	T	intergenic	-
Gm01	3516288	Glyma.01G033500.Wm82.a2.v1	0.418167	CATCCATCTCAATGAGGCAATTTTTTTTTATGGTGAAACGCCTCACCCTG[A/T]T	A	T	intronic	-
Gm01	3519064	Glyma.01G033500.Wm82.a2.v1	0.497714	AAGAAGGGGCCTGTATATGTTGCTATGTTCAGTCCTTTAGGGATTGTCAT[A/T]GCACTTGCCATGGGGATTGTATTTTTGGGAGATGCTTTATATCTTGGAAG	A	T	exonic	synonymous
Gm01	3526698	Glyma.01G033700.Wm82.a2.v1	0.120766	CTTCTCGCGTTCGTTTTTCTGCTACTAGCAACCACAATCCGCCACAGGTT[A/C]GTTGCCTCAGATCCAAAGTTCCAAACCACTCTTAGGAACATGTCTGTTTT	C	A	intronic	-
Gm01	3536222	Glyma.01G033800.Wm82.a2.v1	0.145174	TTTTTGGTATAATTCCCCTTTTTCATTTGCAGGTCAGAGCGTCCTCCTCT[T/C]ACATTCTCTGCACTTTGCAGTTTCTTCTTGCTTGCATTCTTTGGGTTGGT	T	C	exonic	synonymous
Gm01	3541771	Glyma.01G033800.Wm82.a2.v1,Glyma.01G033900.Wm82.a2.v1	0.233981	ATGTAGTCATATCCTATCTAAATCATGTCCTTGTATTAGGAAACGACTTT[A/G]TAGTTTGACCCGCCAGTCATAACTAGGAAGTGGCAAGTCATTAGCTAAGC	A	G	intergenic	-
Gm01	3546944	Glyma.01G033900.Wm82.a2.v1	0.115276	GATGGAAGAAGTACATTGGAGATATTTTAGCAGCCAAGCTAAAGTCTTGG[A/G]AACAATAGTGTCAATTGGTGGAGCATTTGTTGTGATACTGTACAAGGGTC	G	A	exonic	nonsynonymous
Gm01	3552730	Glyma.01G034000.Wm82.a2.v1	0.422532	AAAAGATCTAATGAAAGAAAAACGATATTTTTTAAGGAAATAAACATAAA[T/C]AAGACTTAATCTTTTAATGTAATTAGCATCCCCCACATGGTAAACCTGTG	T	C	downstream	-
Gm01	3554079	Glyma.01G034000.Wm82.a2.v1	0.185076	A[T/C]GAACCAAATTAAAACCTAAAACATAAATAAAGAATCAAAATTCTATTTTA	C	T	intronic	-
Gm01	3561373	Glyma.01G034000.Wm82.a2.v1,Glyma.01G034100.Wm82.a2.v1	0.41386	T[A/G]CAATGTGTAAATTTTATAGTTTGACAACAAAATTCACAAAAATGTATAAG	G	A	intergenic	-
Gm01	3565445	Glyma.01G034100.Wm82.a2.v1	0.255177	TTGAGCAGACTTGACCACCCAAATCTTGTTTCTTTGATAGGCTACTGTGC[T/G]GATGGAAAGCATAGGTTCCTAGTATATGAATATATGCGTAGAGGGAACCT	G	T	exonic	synonymous
Gm01	3569153	Glyma.01G034100.Wm82.a2.v1	0.392638	TACCAACTCCCCGGAAAATGTTCCCTAACCTACTAACATTAATATTTTAT[A/T]AGGGCATATGATTGGGGCATGGTTCAACAGATTCCATATGTCACATTCAA	A	T	UTR3	-
Gm01	3573249	Glyma.01G034300.Wm82.a2.v1	0.117332	A[T/C]TGCCGCGACATCAAAGAAGAGAGAAGAGGTTAAGAGAGGGTCATGCGAGA	C	T	splicing	-
Gm01	3579405	Glyma.01G034300.Wm82.a2.v1	0.125458	T[T/C]TTTTGTTTTTGCATTTGTCAAATGAAAGTTGGAAGGTGTAGAGAGAGAAG	T	C	UTR5	-
Gm01	3590881	Glyma.01G034600.Wm82.a2.v1	0.215485	T[A/G]GAAACAGGCAGAAGGATCCTCTATGATCTCTCCAATTTACTAACTAATTG	A	G	UTR5	-
Gm01	3599273	Glyma.01G034700.Wm82.a2.v1	0.0399177	TAGACCATATATATACGATGACAGTGAATAATTTTGAACTCGTCCCGGAT[T/G]TTTGGTCGGTGTTTTCTAATATTATAAATATTTGTAGATATTTTAAAATA	T	G	downstream	-
Gm01	3601592	Glyma.01G034700.Wm82.a2.v1	0.271779	CTTTCTTTCAAGTTGACACAGGTGGTACTATTGTATAAAGGATTTCTTTT[T/G]G	G	T	exonic	synonymous
Gm01	3606435	Glyma.01G034800.Wm82.a2.v1	0.0102574	AAAGCTACATGCTTGTTGCTAATGAGTTGGAGAAAAGTGTTAGGGTCAAA[T/C]CTTGGAAGATGGCATTCACTTGGTTTCCATCTCCAATTAAGGTACCCCAA	C	T	exonic	unknown
Gm01	3612992	Glyma.01G034900.Wm82.a2.v1	0.119733	TATATTGTTAATTTTCACACCAGAAATGTTTTTCTTAATGTACAATTGAT[T/C]G	C	T	downstream	-
Gm01	3615428	Glyma.01G034900.Wm82.a2.v1	0.363178	TTAACAAGATGAAATTAATTACGCATGCACATACCTGTAGAAAAAGAAGA[A/T]G	A	T	exonic	synonymous
Gm01	3621591	Glyma.01G034900.Wm82.a2.v1,Glyma.01G035000.Wm82.a2.v1	0.129138	AGCCAATAGCAATCCCTTATAGCTTGCATTCATCAATCATAAGGATCAGG[T/C]CTTGCAAAATATTTTAATGGGTCTTGTCTGCTATTGGCCCCAAAATAGTT	C	T	intergenic	-
Gm01	3627505	Glyma.01G035000.Wm82.a2.v1	0.443691	GGTGCGCTTATTGTTGCTTCAACCCTCCAAATTGTTGTTGGCTTCAGTGG[A/C]CTTTGGCGCAATGTCGTGAGGTTGGTTCCTGTCTAGATACTTAAATTGGT	A	C	exonic	synonymous
Gm01	3630743	Glyma.01G035000.Wm82.a2.v1	0.178674	AACATGAACATCTTTTTTTCCCGGCGGCTTCTTTCTTGCGAAGCTAATAG[A/C]CTAATATAGTTAGTTCCATATCATTACATTACCATTTTATTTCTTTTTGT	C	A	UTR3	-
Gm01	3637824	Glyma.01G035100.Wm82.a2.v1	0.171026	CTTTTGGTGTTGACTCTCAACCTTTGGGTTGGCTGATTCAAACAAAAGAT[A/T]TTCATGCAAAAGTATATAACATAATTTTTTGATAATTGTTCATGCTATTA	T	A	intronic	-
Gm01	3639287	Glyma.01G035100.Wm82.a2.v1	0.429276	G[A/T]TTTTAGGAATATCCAGGAATGATTAGAGAGTTGATTTGCAAAAGGGCATA	T	A	UTR3	-
Gm01	3645975	Glyma.01G035200.Wm82.a2.v1	0.174574	G[T/C]TTTGCCTTATTCTTCTCTCTCTGAATTTTCTGGTTTATCATTTTTTGGAC	T	C	exonic	unknown
Gm01	3649612	Glyma.01G035200.Wm82.a2.v1	0.104832	AAAATATAATTATTTTTCACAAAATTATATGGGGCCGTATGGATACTACA[A/G]CACCCGTTACCTGGGTAAATTTAAAAGTCTATACCCGTCTTGTATCCAGT	A	G	exonic	unknown
Gm01	3655396	Glyma.01G035200.Wm82.a2.v1,Glyma.01G035300.Wm82.a2.v1	0.185391	CTTACGCTTTCGTTGTGCACTTGCACAATAAAAATGTACTTCCATTCCTT[T/C]GTGTATTTTTTTTTTCTCCCCAAATTGCACAATGAAAACACATTTTCGCT	C	T	intergenic	-
Gm01	3658135	Glyma.01G035200.Wm82.a2.v1,Glyma.01G035300.Wm82.a2.v1	0.0571367	ATCATGTCATGGGTAGTAGTACAACTTATAAAACCTGTAACCTCAAACAT[A/T]G	A	T	intergenic	-
Gm01	3673845	Glyma.01G035200.Wm82.a2.v1,Glyma.01G035300.Wm82.a2.v1	0.15896	GCTTGATCCCTACATTTTTCATTGAGTGGGTTTAGGGATGGCCAAATACG[A/G]CTTCAATGTAGGATGCGAGTTGAAGTGGATTAGTCCAAAAAGTCTAAATT	G	A	intergenic	-
Gm01	3678971	Glyma.01G035300.Wm82.a2.v1	0.423547	GTGGATGGTGCAGTGCTTGTGATCCAACACCCTTGTGGGAAGATAGAGAG[A/G]TTGTATTGGCCAGTCACTGCAAGTGAGGTCATGAGGACTAATCCTGGCCA	A	G	exonic	synonymous
Gm01	3688461	Glyma.01G035300.Wm82.a2.v1,Glyma.01G035400.Wm82.a2.v1	0.0333066	C[A/G]AAGGGGTATCGTATCCTCTATTGGTAGGTTGAGGAACTTCGCAACTCGTG	G	A	intergenic	-
Gm01	3693815	Glyma.01G035400.Wm82.a2.v1	0.0532985	TATGTGTTTCAGAAGATTTCAGCTTGAGGAGAATGATAAAAGCTATCATC[A/G]AAGCAGCATCTGGGCATGCTTGTGAGGATTTGGATCTTGAGCCACAACAA	A	G	exonic	nonsynonymous
Gm01	3696571	Glyma.01G035400.Wm82.a2.v1	0.259984	TACAATCTTTATATATTTGTATTGTTTGTTCCTTTGTTTATTCGGCCTCT[T/C]ATGGCTCTTTTAGTTATATCTTTATATCACATGTCTTTTTTATCAATGTA	C	T	UTR3	-
Gm01	3705921	Glyma.01G035400.Wm82.a2.v1,Glyma.01G035500.Wm82.a2.v1	0.215221	ATCTAACCTACGACTTTGAGGACAAAGTCAACTTTGAAGGGGTGAGTATC[A/G]A	G	A	intergenic	-
Gm01	3711304	Glyma.01G035400.Wm82.a2.v1,Glyma.01G035500.Wm82.a2.v1	0.158776	CCTCTCCTCTTTCTCTTGTCTATTCCATCTTTTCTAAGGTTTTCATTGCG[T/C]T	T	C	intergenic	-
Gm01	3719793	Glyma.01G035600.Wm82.a2.v1	0.169665	TCTCCATTTGATATAACTCACCGGCGGCAACGGTCGAGAATTCAAGAACC[T/G]A	G	T	exonic	synonymous
Gm01	3725264	Glyma.01G035600.Wm82.a2.v1,Glyma.01G035700.Wm82.a2.v1	0.194795	C[T/C]TGAATACACCATGGAATTGCAAGTGGAGCACTTGAAACTCGGCACGACAC	C	T	intergenic	-
Gm01	3738623	Glyma.01G035700.Wm82.a2.v1	0.231432	TTTGAGAAGAAGCCGAGGGGTTTTGGCGAAGGGAAAGTTTACGACACTTC[A/G]GTTGAGGATAAGCTGCTCGAGGAAATGCGCCAGAGTAGAATAGCGCAGGC	G	A	exonic	synonymous
Gm01	3740425	Glyma.01G035700.Wm82.a2.v1	0.450574	ATTATTATTTCAGAGTAATTGCTCTGCCAATGGACAAAATCCACTCTACA[A/T]CTGAATGACCAGCTAGTTACAAATCAAACCCTATGCTCAGCTGTGACATA	T	A	intronic	-
Gm01	3744368	Glyma.01G035700.Wm82.a2.v1,Glyma.01G035800.Wm82.a2.v1	0.22518	GAAAATGCTGTAATAGTGTCATATATGCATTTTTGCTTTCGACGCAGATT[T/C]T	C	T	intergenic	-
Gm01	3753061	Glyma.01G035700.Wm82.a2.v1,Glyma.01G035800.Wm82.a2.v1	0.413339	ATTTGGGTGATTGGTACCATCATCACCATCATGGAATTGCTGATATATAA[A/G]A	A	G	intergenic	-
Gm01	3755433	Glyma.01G035800.Wm82.a2.v1	0.432872	GGCTGGTCAGCTTGTTCACTACAATCAAGGCTACGCTTGCAGATGCTGAA[T/G]AGAGACAATTCTCAGACAGATCTATAAAGGATTGGCTGCAAAAGCTTAAA	T	G	exonic	unknown
Gm01	3762050	Glyma.01G035900.Wm82.a2.v1	0.197561	TGTAAATAGAGAAAAATTGTCATCTTCAATTGGTCATTTAAAACATCTAA[A/G]GTACTTGAATCTTTCTGGAGGTGACTTCAAAACTCTTCCAGAATCTCTAT	A	G	exonic	unknown
Gm01	3764241	Glyma.01G035900.Wm82.a2.v1,Glyma.01G036000.Wm82.a2.v1	0.148654	TGCACCCCATGTTAGCAGTGTTTCAACTTCCAACAAGAAGGAACAAATCT[A/C]G	C	A	intergenic	-
Gm01	3772778	Glyma.01G036000.Wm82.a2.v1	0.156326	C[T/G]GGAGCCGTTTGTTCTGAAGGAGGCAAGGAAGAGTTGCACGTTGTTGTTGG	T	G	exonic	synonymous
Gm01	3777493	Glyma.01G036000.Wm82.a2.v1,Glyma.01G036100.Wm82.a2.v1	0.253719	T[T/G]GATTAGCAGCACACATCAGTGTCGGCTAAAAGGTGTTTGATTATTCAAGC	G	T	intergenic	-
Gm01	3783636	Glyma.01G036000.Wm82.a2.v1,Glyma.01G036100.Wm82.a2.v1	0.439819	ATTTGTGGAGGGGGAAATTCTCCTTGCACGCAAACAGTGAAATGAAGGTT[T/C]C	T	C	intergenic	-
Gm01	3793961	Glyma.01G036200.Wm82.a2.v1	0.447261	GAAAATAAGAATAGTACCCTTATTGACTTGTTGCTCTCAAGTGCTTTAGC[T/C]AATGCATTAGCCCCCAAAGCCCCACCATAATTGCCACTAGAATAGTGATG	T	C	exonic	synonymous
Gm01	3799760	Glyma.01G036200.Wm82.a2.v1	0.180769	CTTTAGTTATAATTCTGTTGGATTTTATTATGGATGGTTATTTTTAGATT[A/G]TGTTTGCTTACTCTTAGATTTTGAATTGGTTGTTTACAACTTTGTGTGGT	G	A	intronic	-
Gm01	3803269	Glyma.01G036200.Wm82.a2.v1	0.445532	CCTTCCTCCAAGAGTTGTTGGTGATGACGGGCTTTTACTCCATTCATAAT[A/C]TCAAGCTTCAAGACAACCCCTCTCTGCTGATGTCTACCTCAACCTTTGTT	A	C	intronic	-
Gm01	3807731	Glyma.01G036200.Wm82.a2.v1	0.192997	AAATTAATGTAAGATAATTATTTTTCCTTTTATTTATCCATTCACTTCAA[A/T]AGTACCCACACTTTAAATAGTCATGTCAATAGAGTCTGCAATAAAGCAAG	A	T	intronic	-
Gm01	3813789	Glyma.01G036300.Wm82.a2.v1	0.420016	CCCATTTAAACCAATTATGTTGAAGGCAGAAGCAACTAAAGAATTATATA[C/G]CTTCAATCATCTGATCGAGGGCATTGCTAGTATGGCTTCAGGAGTCAAAT	G	C	UTR5	-
Gm01	3818076	Glyma.01G036400.Wm82.a2.v1	0.441077	TTAATGAAAAAAAAATAAGGAATTAAGTCCACATGATAAGCAAGTCAAAC[A/C]GCCTAAAACTTAAATTTTGGAAGATGGGTGTGATAAGCATTTAAGCAAGT	A	C	downstream	-
Gm01	3825106	Glyma.01G036500.Wm82.a2.v1	0.423077	CTGACTACTTCTGTCAACGCCCAGCCACAACATGAAAGTTAAGAAGACTA[A/C]TTTCTCCTATCATCTACACCACAATCCCTTGAATACAATAGATTATAGCA	A	C	intronic	-
Gm01	3830123	Glyma.01G036500.Wm82.a2.v1,Glyma.01G036600.Wm82.a2.v1	0.184801	CATTTCCAATATCTAGTCCTATTTGGACATGCATTTCACAAAGTATCCTG[A/C]C	C	A	intergenic	-
Gm01	3834176	Glyma.01G036500.Wm82.a2.v1,Glyma.01G036600.Wm82.a2.v1	0.0341955	ATAAAAATTAGAAAATAAATAATCATTTCAATAAGTTAAACCAAACGTGT[T/C]CATATATTTTATTTAACTGTAGGAAACCTACGTCATGTTCAGATTGACGA	C	T	intergenic	-
Gm01	3835534	Glyma.01G036500.Wm82.a2.v1,Glyma.01G036600.Wm82.a2.v1	0.115385	AAGCATATCTGAAACTAAAAATAAAACAATAAAATACTTAACAAAAGTTG[A/T]ACTGCATCGGAAAAAGATTGAACTCAACAAAGTGGAGCATAGTATAATAA	A	T	intergenic	-
Gm01	3841555	Glyma.01G036500.Wm82.a2.v1,Glyma.01G036600.Wm82.a2.v1	0.215187	A[T/C]AAAAATGGGCTCCACTAATATAGCCCAGATCACATCCAATGTCCAATGAT	T	C	intergenic	-
Gm01	3853868	Glyma.01G036500.Wm82.a2.v1,Glyma.01G036600.Wm82.a2.v1	0.406031	AAAGAAACGAAAAAGCCATAACTCTAGCTTGCATTGGGTCATATTATATT[C/G]TTCCTATAGGTGGAATCAAAACTGAGACTGAATTTGTCAATTCAATTTGT	G	C	intergenic	-
Gm01	3858234	Glyma.01G036500.Wm82.a2.v1,Glyma.01G036600.Wm82.a2.v1	0.174636	ATTTAAAAATTCTCTTTAATTAATCATAAACTAATAAATATTAAGAAATA[A/G]TTGCATTCAAGCATGTGTCCGGCGGCTGGTTACAAAAAGGATTAATTAAA	A	G	intergenic	-
Gm01	3860287	Glyma.01G036600.Wm82.a2.v1	0.120408	GTAATTTTTTTACAATGATACTTCAAATTAAACTCATAATTGGTGTCTTA[T/C]A	C	T	UTR3	-
Gm01	3875801	Glyma.01G036700.Wm82.a2.v1,Glyma.01G036800.Wm82.a2.v1	0.262027	TATAAAATAAAATAGTCTTATCACTCTAACTTTCTCCTCTTATTCATTGC[T/C]CACTTGCACACCTTCTCTCTCACACCATGAACAATTAACCAAAAGACAAA	C	T	intergenic	-
Gm01	3878518	Glyma.01G036700.Wm82.a2.v1,Glyma.01G036800.Wm82.a2.v1	0.2671	A[T/G]GACTTTGTCCTATAGATGTTTTGCATCAACTTTGAAGGGTATACAGTGAC	G	T	intergenic	-
Gm01	3887494	Glyma.01G036700.Wm82.a2.v1,Glyma.01G036800.Wm82.a2.v1	0.289212	A[A/G]AAGAGGTTTTATAAATCATATTCACGTTTGAAAAGGCACCTACAACCTTC	G	A	intergenic	-
Gm01	3891163	Glyma.01G036700.Wm82.a2.v1,Glyma.01G036800.Wm82.a2.v1	0.291667	A[T/C]TGTCCGGACTCTTTCATCATAATGTATTGGGCTAGATTGCACACCATGTT	C	T	intergenic	-
Gm01	3897887	Glyma.01G036700.Wm82.a2.v1,Glyma.01G036800.Wm82.a2.v1	0.118053	A[A/G]CACACCAAAGAAAGGTTGAGGCCATAGCTAGCACAGCACTTGTTCTATAC	A	G	intergenic	-
Gm01	3914758	Glyma.01G036700.Wm82.a2.v1,Glyma.01G036800.Wm82.a2.v1	0.109504	TTTATCCTTGTATGTTTTCTGTATTCATCTCTGAAATTAAGAGTGTTATG[A/G]CAAGGATGTTAAGCTAGCCGTGTATATAAGGCGAATCCTCTTTAACCAAC	G	A	intergenic	-
Gm01	3923111	Glyma.01G036900.Wm82.a2.v1	0.143262	TTCGGATATGACATGTTGTCGTCGGTGAAGTTGTAGTCAATGTTAATGTC[T/G]GGGACGCCACATCGTAGGAACGACATTTGCTGAAGAGTCTCGTTGTTTAG	G	T	exonic	synonymous
Gm01	3927724	Glyma.01G037000.Wm82.a2.v1	0.324579	ATCGAAGGCCTATCTTTCTTCAAAGGGTACTTATCTAACTTCGGCTACCT[T/C]CAATCCTCCGAGCCATTCAACGATTATTTGGACGAGGAAACCATAACAGC	C	T	exonic	synonymous
Gm01	3931925	Glyma.01G037100.Wm82.a2.v1	0.122024	ATACTCAACCAACCCGCACTCTCCTCCCTCTTGGAATTATATTGCTCGCA[A/T]GTTAACCCTCACTTTCCTCTATATATTACTATTTCTCAATACTTAGACTC	A	T	UTR5	-
Gm01	3940656	Glyma.01G037100.Wm82.a2.v1,Glyma.01G037200.Wm82.a2.v1	0.0428047	GAATGGTTGGAGAGGGAACTGGACAACATTTTTATAGGTTCATGAAGCTG[T/C]ACGTCAATTTTCCTAGGTTTCAAAGGTCAAGAAAGTTTGAAGATCATAGG	C	T	intergenic	-
Gm01	3940916	Glyma.01G037100.Wm82.a2.v1,Glyma.01G037200.Wm82.a2.v1	0.0350202	GGGATGAGGGGTGGAATGGCCAGGAGATAAAAGTGAATCAATATAATATG[A/G]AGTGGCAAGGATTCGTGATCTCAGCTTGGTTCCAACTATTCTAAGGAGTG	G	A	intergenic	-
Gm01	3947231	Glyma.01G037200.Wm82.a2.v1	0.199102	TGTGTCCCCACCGGCCACCGCGGCTGGCCGTCAAAGAAAGAATAATGCGC[T/C]ACCGTGTGGAACGTCGGTGAATCCGTGGTGTTTGTCTTGCCGGAGTTCAT	T	C	exonic	synonymous
Gm01	3954143	Glyma.01G037200.Wm82.a2.v1,Glyma.01G037300.Wm82.a2.v1	0.125611	AAATCAATTTAGCACATGCATGGTTGAACACATGCAAGCCATAGTCTTGT[A/C]T	C	A	intergenic	-
Gm01	3958211	Glyma.01G037300.Wm82.a2.v1	0.205882	G[A/G]TCACGGATAACAGACAAATCAGAAAATGGTAATGCCGGAGAAGAGACGTA	A	G	UTR3	-
Gm01	3961836	Glyma.01G037300.Wm82.a2.v1	0.0533066	GACAAACAAACAAAGACTTCACACAGAATGACGAAACGATAGTCTCAATT[T/G]CACAAACAACACACAGTTGAACACCGACCAACACAGTCACAGACACTATA	T	G	intronic	-
Gm01	3969232	Glyma.01G037300.Wm82.a2.v1,Glyma.01G037400.Wm82.a2.v1	0.0350591	C[C/G]ATAGTTACGTTTTGTTATTGTAGCTTTATACACAAATTAGTTGAAGGAAC	G	C	intergenic	-
Gm01	3974237	Glyma.01G037400.Wm82.a2.v1	0.136732	CGAGTGAAAGTGCAACATCTCAACTTAAAGCAAATGCAATTTTAAAGGGA[T/G]A	G	T	intronic	-
Gm01	3975892	Glyma.01G037400.Wm82.a2.v1	0.0491271	TTCGACACTCTTCAATTGCTGTTGCAACCTATCGCACTCGTGTTTGTGAC[A/G]ACTCCAGTGTGCAATCTAAGGGACGAAACGCGAAGCAATGAAGCTATGTA	G	A	exonic	nonsynonymous
Gm01	3980389	Glyma.01G037400.Wm82.a2.v1,Glyma.01G037500.Wm82.a2.v1	0.0649695	ATGTTACTTCTTTTGGCCTATGTGTATAAATCTTCTTTGGAAAGGTTAAA[T/C]CAAGTAGCTAGGATTTGGTGGGTACCATGAAAACACGGTTAGGCTTGCTC	T	C	intergenic	-
Gm01	3987321	Glyma.01G037500.Wm82.a2.v1	0.0217039	GATTTGAAGGTGGATCTAATTATCACAGACTACTGCATGCCCGAAATGAC[T/C]GGTTACGAGTTGCTCAAGAAAATCAAGGTTAATTTAAATATTCGAATCAT	C	T	exonic	synonymous
Gm01	3987402	Glyma.01G037500.Wm82.a2.v1	0.0247064	AATTTAAATATTCGAATCATAAACAAAATCTTCATTTTATCGCGTTATTT[A/G]TGTAATGTTAAGTAAACACTTAATTTGATGCAGGAATCGACCATGTTCAG	A	G	intronic	-
Gm01	3987522	Glyma.01G037500.Wm82.a2.v1	0.037247	ATGTCTTCCGAAAACATTTTGCCGCGCATAGACAGGTATTAATGTATTTT[T/C]GTTACTACATGGCTACATTTTTATTTTGTAAGACTAAGTTATTGAGCATA	T	C	intronic	-
Gm01	3988026	Glyma.01G037500.Wm82.a2.v1	0.30697	AGACGGCTTAAAATGACCAGCACCGATTGACTCTCTGTTATGTCATCTAC[A/C]GCAGCATTTCTCTTTTTGCTCTTAAGAATATTTATTATTATTATTATTAT	C	A	UTR3	-
Gm01	3993434	Glyma.01G037500.Wm82.a2.v1,Glyma.01G037600.Wm82.a2.v1	0.106327	GCAGATTGGTGGGATTGCAGCTACCATAATGGCAAAATTGAAGCAAGTTT[A/T]GAGAGGCTTGATTTGTGGATGAAATTAGCCAAGTCACCACTCAGCCACCA	T	A	intergenic	-
Gm01	3996037	Glyma.01G037500.Wm82.a2.v1,Glyma.01G037600.Wm82.a2.v1	0.0366197	AAGCCTGGCAGTATATGATAGCACTAGTTTCCCTTCCCTTAACATCATTG[T/C]CACACAAAAATACGCCACCCAAATTATAGACACAAGGACGGAAGCATCTT	T	C	intergenic	-
Gm01	4010735	Glyma.01G037700.Wm82.a2.v1	0.405875	ATGGTAATAAGTACCACCTCTTTCCAGGGAGGCCAATGTTGAATCAGTTT[T/G]GATTAGACTTCAGTTCAGGGATCATAACGAAAGGACATAGAATGATGATG	T	G	UTR5	-
Gm01	4016236	Glyma.01G037900.Wm82.a2.v1	0.302533	GCTTCTGAATAGTGGAAGAACGCGCCGTCGTCTGCGGTGGTGGGAAAAGA[A/G]C	G	A	exonic	synonymous
Gm01	4022056	Glyma.01G037900.Wm82.a2.v1,Glyma.01G038000.Wm82.a2.v1	0.427988	TTTCACGAATTCTTTTTTCGTACTATTAGTTTTATTGTTAATCAAATTGC[A/T]GGATTTCGCCATAAGAATATTGAAGATCAAAAGGTAAGAGTTAACATAAA	A	T	intergenic	-
Gm01	4025726	Glyma.01G037900.Wm82.a2.v1,Glyma.01G038000.Wm82.a2.v1	0.358564	AATGCATGAATCCATCCTTCATCATACATTGTCTTGTGTTATTAATCTTT[T/C]ACACTGGTGTCAGTGGTTCCTCCTATATGTTAGATGATCCTAATTTGAAT	C	T	intergenic	-
Gm01	4031953	Glyma.01G038000.Wm82.a2.v1	0.430853	ACCTCGAGGAGCGTGCCACCGCGGCCGAGGAAGGTGCAGTGGTCGCGGTA[A/G]GCGGTGATGATGGAGTCCATTTTTGTGATGGCGGCCTCCATGCCGACGGC	G	A	exonic	unknown
Gm01	4037498	Glyma.01G038100.Wm82.a2.v1	0.039153	CTATTCCAATCTCTCACTATTCTTCATTGCTGCAAGCACTAACAATGGTA[A/T]CCATCAGCCCCATCTATTGACTATCAGTATCATAGTGAACCAGGAAATGT	A	T	intronic	-
Gm01	4046291	Glyma.01G038300.Wm82.a2.v1	0.391367	TATTCAATACGATATATGTTCTCGTCATGGAGAAGAACACGGGCATTTTC[A/G]TGATAAACGATGTCAACAAATTTTCCGGGTTTTCTCGATTTCTCATATGC	A	G	exonic	synonymous
Gm01	4046934	Glyma.01G038300.Wm82.a2.v1	0.343497	GTCTACAACCATACATATATTCACACACCCCCGAGATTGACACCCATCCA[C/G]CTTTTCAAAACCTACATAAAAGGTTCCTCACTTCCTCAAATTTCAAATAG	C	G	intronic	-
Gm01	4055620	Glyma.01G038300.Wm82.a2.v1	0.39252	ATGCAGATGAGTAGAATGTTAGCTTGATGAGCAACTATAAAACTTGTAGG[C/G]A	G	C	intronic	-
Gm01	4056880	Glyma.01G038300.Wm82.a2.v1	0.389645	ATATACAAATAATTGAGCAGGAGGCGGGGAGGACAAAGAATATGGTACAA[T/C]ATGATCAAACCTTTGAGCCTTGAAATCTTTCATAACCTCCAAAAAGTCAT	C	T	intronic	-
Gm01	4064858	Glyma.01G038300.Wm82.a2.v1,Glyma.01G038400.Wm82.a2.v1	0.0311005	TAAATCTGGATCATCAATATTTTTTAACCAAATCAACCAAATTGTTTCTC[T/G]CTGTGAGCCATAATTTTCTTTAAAAAAGAACCTTTTGTGATCTTAACGTT	T	G	intergenic	-
Gm01	4067783	Glyma.01G038300.Wm82.a2.v1,Glyma.01G038400.Wm82.a2.v1	0.033646	G[A/G]ACAAAATTAGATAAATTAGGTTATTTCATACGAGGGATTGTGGTTATAGT	A	G	intergenic	-
Gm01	4070595	Glyma.01G038300.Wm82.a2.v1,Glyma.01G038400.Wm82.a2.v1	0.0341138	T[A/G]GTGAAATCATGCCTAAACCAAAAAAGAGATAGATAGGGAAATATAACATG	A	G	intergenic	-
Gm01	4080419	Glyma.01G038300.Wm82.a2.v1,Glyma.01G038400.Wm82.a2.v1	0.185881	AAGTAGAACGAAGAGGTATTGGTGCATTGTTGTTGTCGCAGTACACCAAC[A/G]C	A	G	intergenic	-
Gm01	4087582	Glyma.01G038300.Wm82.a2.v1,Glyma.01G038400.Wm82.a2.v1	0.388727	TATTCCTATCACATTTCAGTGTAACGAGAACATTGGTGATAATAAACAAC[T/G]ATGGAGATGCAGATATATATATCCAGATTCCTCTATATATATGGTTGGTT	T	G	intergenic	-
Gm01	4092615	Glyma.01G038400.Wm82.a2.v1	0.364022	TTAAACGTTCTCTCGCGCTTCCACGGCGAAGCGCTTTCGCCTTTCATTTC[A/G]AAAATGCTCGCCACCGTGCTCCGGCGGCTCCGCGACACCGACTCCGCCGT	G	A	exonic	synonymous
Gm01	4099980	Glyma.01G038400.Wm82.a2.v1,Glyma.01G038500.Wm82.a2.v1	0.344756	CATTGATTCTTTTAGATACATAGTTGCAAATTGGACCTAGAGGGTCCTAT[T/C]ATGTCAATAAAAAATAGTCACACCGTGATAGAAGTTAGAGGTTTCCACGT	C	T	intergenic	-
Gm01	4107667	Glyma.01G038400.Wm82.a2.v1,Glyma.01G038500.Wm82.a2.v1	0.0379483	AAAACTCAACAGACCAAACCAAAAGCAGGATTAGAGCTTGTTGATATAGA[C/G]TTTTAATTCCAAGAAATTATACAAGTGGAAAGGTATGAATTTCACCACCC	C	G	intergenic	-
Gm01	4111503	Glyma.01G038400.Wm82.a2.v1,Glyma.01G038500.Wm82.a2.v1	0.0395321	TTTGTATTTTTGTTGGTTTATGTTGTCGGGGGCACATGGTGGTTGTGTTG[T/C]T	T	C	intergenic	-
Gm01	4117729	Glyma.01G038500.Wm82.a2.v1	0.325374	CCCGAACGGCACAAATCCATTGTGCGGCCGGATTTGCTTGACATCAGTCT[T/G]CTGAATGTGGTGCACCATTTTCAGCTGAGGGTGGGGTTTAGGTACCACAA	G	T	exonic	synonymous
Gm01	4124216	Glyma.01G038500.Wm82.a2.v1,Glyma.01G038600.Wm82.a2.v1	0.314982	AAGATTATTGACTCCAACATACTCTCAATGGTCGATAATCCTTGTTTGTT[A/G]TCTTGTATGTCGTGTCAAATGTGATGACATCGCAAAGTATCCATAATCAT	G	A	intergenic	-
Gm01	4129901	Glyma.01G038600.Wm82.a2.v1	0.327428	ATACTGTCCCCCAGATGAAACACCACCACCAATACTTCGTCGACAACAAT[T/C]CACGTCCATAGGTACAAGTGAAGCACCTAATCTTTCCTTTCCCACGGTAT	C	T	upstream	-
Gm01	4133309	Glyma.01G038600.Wm82.a2.v1	0.403986	GGTAGTCAATAGTGAATGGAATTTGTTGTGATTCATATGTATTTGATTTA[T/G]CATTTTTAGGGATATGTTAATCTATATATACATGTTTTATCATTGCCCAT	G	T	UTR3	-
Gm01	4137806	Glyma.01G038600.Wm82.a2.v1,Glyma.01G038700.Wm82.a2.v1	0.244923	GTTGTCTTTGTTTTTCCTACATGGATCGAACAAAATGCACATGGCAAGTG[C/G]AGCAGCAATCCGTAATAAAAGATATTGTGGCCAAAATTCGTGTGTGCATT	C	G	intergenic	-
Gm01	4144706	Glyma.01G038600.Wm82.a2.v1,Glyma.01G038700.Wm82.a2.v1	0.362444	TACATAATACTAGCCAACTTTGTTCTCATGTATTGAAATGTTATTCTTTG[T/C]AGGTGCTTTGGTTAGGACAAATGAAAGTATTGTCATCTTTAATTGGTGAT	T	C	intergenic	-
Gm01	4147485	Glyma.01G038600.Wm82.a2.v1,Glyma.01G038700.Wm82.a2.v1	0.116436	GTTTTCAAACAAAGTCATGCACTGTCCAATTTCTCGTGTTTCATTCCCCA[A/G]C	G	A	intergenic	-
Gm01	4152554	Glyma.01G038600.Wm82.a2.v1,Glyma.01G038700.Wm82.a2.v1	0.100769	ATAACCATGCGTGGCCTCTTTCGGTGTCTCCTTTAAGTGTACAAATAGGT[T/C]G	T	C	intergenic	-
Gm01	4158247	Glyma.01G038700.Wm82.a2.v1	0.0995976	TCATAATATTGAATTTCCCTAATCCAAAAGAAGTTTTGTGAAGCTTTTAA[A/G]AGATTTAAACCTCTTTTTATGTCTATGTTTAGGATTGCACTTATAAGCTC	A	G	intronic	-
Gm01	4165571	Glyma.01G038800.Wm82.a2.v1	0.123897	GGACAGGAAAAAAGCAATCTTCACCTATCAATTCTACTTTCAACAAATGT[A/T]AGTTCGGTGCCAAAACAAAACCAGGAGCTCAAAAATTGCCTTTTATACAA	T	A	intronic	-
Gm01	4166554	Glyma.01G038800.Wm82.a2.v1	0.409167	GTTTCGATTCGTTTCGCTCAGATCCGAGATCCGAGGCTCCTGACGGATCG[A/G]T	A	G	UTR5	-
Gm01	4177477	Glyma.01G038800.Wm82.a2.v1,Glyma.01G038900.Wm82.a2.v1	0.248225	AGAAAATTTATTTGACTTGACTTGGTTTAATTTGTTTCGATCTGATATTT[T/C]GGGGGCTTTCAAAATCAAATTTCAAATAGAAAAGAAAAATCTTACATTCA	C	T	intergenic	-
Gm01	4181897	Glyma.01G038900.Wm82.a2.v1	0.432143	G[T/G]TTAGTTATATTTAATGATGTGTATACAAGTTTGGTGGGTGATAGGTTGGT	T	G	downstream	-
Gm01	4190199	Glyma.01G038900.Wm82.a2.v1,Glyma.01G039000.Wm82.a2.v1	0.0350948	TAAGTGGAGTTGATCCCACTCCTAACCCCAGGGATAAATTTGATACAACT[A/G]GAGTTGGGGCTTATAACCAACAGTACACTTGAAATATATATAGAATAACA	G	A	intergenic	-
Gm01	4197341	Glyma.01G038900.Wm82.a2.v1,Glyma.01G039000.Wm82.a2.v1	0.035014	CACTAATCAATCTGATGATTCATCTTTAGAGCCACCAATTGATCTTGTCA[T/G]ATCGGCCTCCAATAATGATTCTGATCGCTCAGCCTCACAACAAGTCATTC	T	G	intergenic	-
Gm01	4203831	Glyma.01G038900.Wm82.a2.v1,Glyma.01G039000.Wm82.a2.v1	0.115586	C[A/G]ATCTAGGGTCCTAAAAGATTTGTGACCCCAATTGACATGCACATCTTTCA	A	G	intergenic	-
Gm01	4208696	Glyma.01G038900.Wm82.a2.v1,Glyma.01G039000.Wm82.a2.v1	0.161705	T[A/G]CGAGGTGTATCTTACAAAACTCTTATAAGAGATAGACCTATTGGGCCCAA	A	G	intergenic	-
Gm01	4211156	Glyma.01G038900.Wm82.a2.v1,Glyma.01G039000.Wm82.a2.v1	0.123077	CAATAATTTCCCCACAAAATAATTAGTTGTGACTACTTAAGACAAACACA[T/G]ATAGCAGCAGCAAAATTAATTTCCAAGTTTTCGGGAGATAGGAAGCTTCG	G	T	intergenic	-
Gm01	4216742	Glyma.01G039000.Wm82.a2.v1	0.139507	AAGTATGTGCGGGATAGAGAAGAGAAAGCAAAAGAGGTTGTACTTCAGGC[A/T]AAGAACTTTGAATCAATGGTTTCCTTAAGATTGCTTCAAATTAATTATTC	T	A	exonic	synonymous
Gm01	4219803	Glyma.01G039000.Wm82.a2.v1	0.448424	CTCATTTTTCTGCCTCCTCTTCCATCTAGCCTTGAAGAACTTAATCTTGC[A/G]AACTGTATTGCAGTACAGTACATGCATGATATTTCAAACTTGAAGCTCTT	A	G	exonic	synonymous
Gm01	4227849	Glyma.01G039000.Wm82.a2.v1,Glyma.01G039100.Wm82.a2.v1	0.101251	ATCGAAATATAGTTTCAACCAATGTTGAGCCAAAATAACCTAGCCAATGT[T/C]AGAAAAAATAGCACTGAACAATGTTGGCCACAAAAATCTTGATCTACATC	C	T	intergenic	-
Gm01	4230907	Glyma.01G039000.Wm82.a2.v1,Glyma.01G039100.Wm82.a2.v1	0.0370818	TAGTATGGGCTGAAAAAAGGACAAGCCAAGATCACTCAAATTAGACGGAT[C/G]AATGAATCTCACGTATACTACAGGCATGTCGTGTAATACTTCTATATGCT	G	C	intergenic	-
Gm01	4235628	Glyma.01G039100.Wm82.a2.v1	0.482887	ATCAGATTCTTGCAGAGCATGTTTAAGAAGGTGTCTAAGCGGGCAAAGAA[A/G]GCATCTCGCTCTGTTTTGCCCACAGTGATATCGCCCCAGCTCGTGAGTGC	A	G	exonic	synonymous
Gm01	4239955	Glyma.01G039200.Wm82.a2.v1	0.173209	CATTCTGGCGATGAACCTCGGCTATACTCTCTTGTAGCTTGGGAAGCAAA[T/C]G	C	T	exonic	synonymous
Gm01	4243201	Glyma.01G039200.Wm82.a2.v1	0.354305	CTCAGTGGGAAAGAGAAAGGAAGAAGAGTGGCATTGAAGAAGGGAGAAAG[T/G]GAGAACGGAGGGTTGTGCGCAGAGACTAGTATAAGAGTAGTAGTATCTAT	T	G	UTR5	-
Gm01	4248178	Glyma.01G039200.Wm82.a2.v1,Glyma.01G039300.Wm82.a2.v1	0.035153	AGTGCTACTGTCTAATCCTAAGAAATAAATAAGAGTGAATCTTCCAACTT[T/C]G	T	C	intergenic	-
Gm01	4253366	Glyma.01G039200.Wm82.a2.v1,Glyma.01G039300.Wm82.a2.v1	0.03214	TAAAATTGATGAACTTAATGTCTTAATGTATACCCACACCTTGAAATTCT[C/G]TAATTATTATCTTCCCACTACTAGAAAAAAACTTTTCTAAGACGGTCAAA	C	G	intergenic	-
Gm01	4263412	Glyma.01G039300.Wm82.a2.v1,Glyma.01G039400.Wm82.a2.v1	0.0319421	TGGGTATATTTTATTCATAAAAAACATAATTTAATGTTCAACCAATATTT[A/T]TTCTCCATGGATGGAATATGTTTTAGTTATTTATGGACATATAAAATATA	A	T	intergenic	-
Gm01	4268279	Glyma.01G039300.Wm82.a2.v1,Glyma.01G039400.Wm82.a2.v1	0.302642	AACTATTAATGCTAATATTAATCTTATCTTTTACGTAATAGAGTTTATCC[A/T]ATCGTCCATTCACACTCCTACTTTACCAGCATTATAGTAATGAGTTCCTT	T	A	intergenic	-
Gm01	4274835	Glyma.01G039400.Wm82.a2.v1	0.301498	GCAATAAGTGTTGGTGTTCAACAATGCAAATAGGTTACTTACCTGATCAA[T/G]ATTTGTTTACTCAGACATCCTATTTTGATTTTTTTTTAACAGACATCCTA	T	G	UTR3	-
Gm01	4278487	Glyma.01G039400.Wm82.a2.v1,Glyma.01G039500.Wm82.a2.v1	0.0424154	AAAGAGAAAAATGTAAAGCAAATATTAGAGATAGATATGTTTAAAATTGA[A/G]A	G	A	intergenic	-
Gm01	4283174	Glyma.01G039400.Wm82.a2.v1,Glyma.01G039500.Wm82.a2.v1	0.13752	A[T/C]TAGTCAGACTCAGAGGAATTGCTGAGAAATAAATAAGTGTGCCGTGTGCG	T	C	intergenic	-
Gm01	4290765	Glyma.01G039500.Wm82.a2.v1	0.266558	CTTTTTATGGTGAGTTTGCCAATTGTTTTTGTGCTTTTGGGGTAGTTGGA[T/G]AATTGGAGTTTTACACACTGGGGAATGTTGTTGGTGGAGTTGATCACTTT	G	T	intronic	-
Gm01	4292947	Glyma.01G039500.Wm82.a2.v1	0.215394	AAAGTTGACCATATAGCTCGGTTTGTGGAACTTCCTGTTATGAGTTCCTC[T/C]GCGAAATTTCCTCCCATACTAGTTGTAAACGTTCAGGTACTCCTACTTTT	C	T	exonic	synonymous
Gm01	4296062	Glyma.01G039500.Wm82.a2.v1	0.474026	TCTATAGGCAGTAAATACTAGTTGAGTGCTGCAGGGTGTGTTTAGTAGAG[A/C]G	C	A	downstream	-
Gm01	4301471	Glyma.01G039600.Wm82.a2.v1	0.453298	AACATTATGAGCTGAGAGAGTTGGCCTATTGATTTTGGTATTTGGCCAGA[A/G]AAGGAGTTGTCACTTAGGTAAAGCTCTGTCAAAGAATGCAAATTGCCCAA	A	G	exonic	synonymous
Gm01	4306329	Glyma.01G039700.Wm82.a2.v1	0.488257	C[A/G]CGCGGGAGAAGCTCATCTGCCAGCAACATTGCATTAGCCAGCAATGCTAT	A	G	exonic	unknown
Gm01	4316514	Glyma.01G039800.Wm82.a2.v1	0.499375	ATGAAGAGGGGTAGTAGTAAAGTAGACCCCTTTGTGCTACCCAACAGGCT[C/G]ACACTGCTTCAGATTTTCATGGTGGTGATGCTCCTTTACCTTCTCTTCAT	G	C	exonic	unknown
Gm01	4320607	Glyma.01G039800.Wm82.a2.v1	0.165584	CATCAACTAAAATTCTGCAACTTATTTTTTGAGCTTGCAGTGATATTCTG[A/G]T	A	G	exonic	unknown
Gm01	4325695	Glyma.01G039900.Wm82.a2.v1	0.469237	AGGAGAAGGAAAATGGAGAGAAGTGAAGGGTAAGTGAAATCCATTGTTGT[T/C]GTGAAGCTGAGGGATACGGAAAGTGGTGAAGCAAGAAGATGAGGGACTAA	T	C	UTR5	-
Gm01	4330534	Glyma.01G039900.Wm82.a2.v1,Glyma.01G040000.Wm82.a2.v1	0.0310621	C[A/T]AGGACATGAAAAACAAGGAAGCCTTTCCATAGGGCATACCATTGAGCGAA	T	A	intergenic	-
Gm01	4336734	Glyma.01G040000.Wm82.a2.v1	0.37021	CCAGTTCTACTCCATGGAGATAAAGTCATATGTGAATCTGCAATCATAGT[A/T]GAGTACATAGATGAGGTTTGGTCCAACAATGCTCTCTCCATCCTTCCACA	A	T	exonic	synonymous
Gm01	4340384	Glyma.01G040000.Wm82.a2.v1,Glyma.01G040100.Wm82.a2.v1	0.228883	CGTAATCGTTAATGTCTATGTGGTCGTTAATCGGCCACACAAATATGTTA[T/C]GTGTGATGTCACATGTGATCTTTCTAACTAGGACTACACGTGGATTTTAA	C	T	intergenic	-
Gm01	4345782	Glyma.01G040200.Wm82.a2.v1	0.256033	AAAAGCCTCGTTCCATAGCAAATATAGCCCCAACAAAACAAACACAACTT[A/T]GCCCCCTTGTAAAACTTCTTATTGTGATGTCTAAAAGCGAAGACTTGAAG	T	A	UTR5	-
Gm01	4353055	Glyma.01G040300.Wm82.a2.v1	0.224805	GTAAATTTTTAAAAAAAACTACACCCTGTTGGTACTTTTGCCAGCAACTT[T/C]T	T	C	UTR5	-
Gm01	4358684	Glyma.01G040300.Wm82.a2.v1	0.0382127	TAATCATTTTAACGTTGATGCCCTCATCAAAAAAGCTTCTTTCTTGCAAG[A/G]CTTTTTAACCAACTTCACCAATATAGAACCTCCCCTTCACCATTATATTA	A	G	UTR3	-
Gm01	4365225	Glyma.01G040300.Wm82.a2.v1,Glyma.01G040400.Wm82.a2.v1	0.197279	TTCAACCCCAATGTTCGTTGTACAATTCACTAATTAATACCAAGGTTTAT[A/T]TATGCCGCGTCTAAGTATTGTATGACTACATGAGATCATTTTCGTTATCT	T	A	intergenic	-
Gm01	4370147	Glyma.01G040400.Wm82.a2.v1	0.176737	GGGATTAATAATAAGGTTCGCCTGAGGAGCTGCCACGGGAGGCTCTTAAC[T/G]GCGACAGAGACGCCGTTTCTGCTAGGCATGACGGGGAAGACGGTGCTGCA	G	T	exonic	synonymous
Gm01	4375727	Glyma.01G040400.Wm82.a2.v1	0.232823	ACTCCCTAACCCCTAGTTAGACGCACTCAACACTGAACACAAACTAAACC[A/G]T	A	G	intronic	-
Gm01	4379302	Glyma.01G040400.Wm82.a2.v1	0.275175	GAATAGGGAAACCTACACTGAACCGATTCTCCAGAACTAGGAAATAATTT[T/G]T	T	G	downstream	-
Gm01	4382825	Glyma.01G040500.Wm82.a2.v1	0.33579	A[A/T]GACAATTGTTAGTTTTGTTGTTCATTCTCTTGGTTTTCATTTTCTTATAT	T	A	UTR3	-
Gm01	4391604	Glyma.01G040600.Wm82.a2.v1	0.117683	CTCAGAATCATGTTTGATGTTATTTTTCCATCAAGGCTGACCACACAACA[A/G]AAGTGTGATCTGAGAAGGATTCTCAGTGATGTTTATTACTAAGCCAATAT	G	A	exonic	synonymous
Gm01	4394983	Glyma.01G040800.Wm82.a2.v1	0.356095	A[T/G]CTAGTTGCATAGTCATCTACTTTTGTGGAACCACCAATGAGCTGTTACAC	T	G	upstream	-
Gm01	4401560	Glyma.01G040900.Wm82.a2.v1	0.356709	TCCCTTTTCTTCAAGTATTCTTGCCTCGAAAAATTTCTCAAGGTTTGAAT[A/G]TCATCATTCTCTGCAGCATTAGATCTTCGAATGGCCTCTTCTTTCTCCTT	G	A	exonic	synonymous
Gm01	4403751	Glyma.01G041100.Wm82.a2.v1	0.137207	GTCTCTTACAAAATAAATGACAATTTGTTACCCCATACATTCTTTGAACG[T/C]C	C	T	UTR3	-
Gm01	4406568	Glyma.01G041100.Wm82.a2.v1,Glyma.01G041200.Wm82.a2.v1	0.342182	GGGGCCATTTGGATTTGAGTTAAAGGGTTGCTATTGGTCTCATAGAAATT[T/G]CTTTTGGCCCCTACCTTGGGACTAATAGCTTTTTCTATTATGTGAATGTT	T	G	intergenic	-
Gm01	4414767	Glyma.01G041100.Wm82.a2.v1,Glyma.01G041200.Wm82.a2.v1	0.301042	ATTACGTCGGTGCTAAACCTGACACCATAGTTGAAAATCCATCTTTCAAA[T/G]A	T	G	intergenic	-
Gm01	4418182	Glyma.01G041100.Wm82.a2.v1,Glyma.01G041200.Wm82.a2.v1	0.309289	TGCTATAGACATTCTTCATCCTTCCTCCCAAAGTTACAAACTCAGCCCTT[A/G]TTATCATAAAATGAAGTGCATCAAGCTGCCTTCACTATTTTGTGCTGCAT	A	G	intergenic	-
Gm01	4420843	Glyma.01G041200.Wm82.a2.v1	0.179466	AGCCATCGATCACGATTTTATTGTTACAGTACAAGATAGATCAGTACACA[T/G]GTACTCAAACTTAAACTCAATTCCTGCGTTTCTCAATCAGCTTCTGCAGC	T	G	UTR3	-
Gm01	4426792	Glyma.01G041200.Wm82.a2.v1,Glyma.01G041300.Wm82.a2.v1	0.194767	GCATAAGAAGAAGAAAACAAATAAAGTGATACAAATCAAAGATGCTCGTC[T/C]GGTTGATATTAATTCAATTGATCGAAGTCTCTGGCATCTTTTAATTTTAG	T	C	intergenic	-
Gm01	4434815	Glyma.01G041300.Wm82.a2.v1	0.280676	T[T/C]GTTGGTTCTGTGGACATCTTCGAATGGCTTCCTTGGACTTGTGGGATTTT	C	T	upstream	-
Gm01	4439786	Glyma.01G041300.Wm82.a2.v1,Glyma.01G041400.Wm82.a2.v1	0.166397	GAGAGTCATTGCTAGACATAGAATGATAATTTTATGCCCATGCATTTCTG[A/C]AAACATCTGAAATTTAGACTTCATGCATTTTATTTGTTGAATCTTTTCAA	C	A	intergenic	-
Gm01	4447700	Glyma.01G041300.Wm82.a2.v1,Glyma.01G041400.Wm82.a2.v1	0.164684	T[A/G]CATTTTTACAATTTGTGAGTTTCATTTTAATGCATTGCTTTCAACTTATT	G	A	intergenic	-
Gm01	4450984	Glyma.01G041300.Wm82.a2.v1,Glyma.01G041400.Wm82.a2.v1	0.143375	AAAATTGATACAAAAATTACCATACATGGTTTGAAAGTTGAGACTCAGTA[T/C]GGTGATTTTACAAATGTTACATAAAAAGACTAAAACTACATTTTAAAGTT	T	C	intergenic	-
Gm01	4458779	Glyma.01G041400.Wm82.a2.v1	0.24183	A[T/C]CCCATCAACATGCTTCTCACGTGGTAGCTCAACTTTTCGTTTTCTATAAG	C	T	exonic	nonsynonymous
Gm01	4461291	Glyma.01G041400.Wm82.a2.v1	0.319535	A[T/C]GATGACATGATTATGGAATGAAGGAAATGAAAATAGAATAAGACCTAAAA	T	C	intronic	-
Gm01	4466902	Glyma.01G041400.Wm82.a2.v1,Glyma.01G041500.Wm82.a2.v1	0.160983	T[A/G]GCGAAGTCTTCTTTCTTAAGTGGCTTGGTGAAGATATCAACTACTTGATC	G	A	intergenic	-
Gm01	4472109	Glyma.01G041400.Wm82.a2.v1,Glyma.01G041500.Wm82.a2.v1	0.330963	CTTCTTGTTAGAGATTGGTTGGAAAGGTGAACTCCTTTGGAAGTCTTTTG[T/C]TCTTGAGCATGCTCCTTGCCATGTCTAAGATTGTTCTATTCTTCCTTTTT	T	C	intergenic	-
Gm01	4475327	Glyma.01G041400.Wm82.a2.v1,Glyma.01G041500.Wm82.a2.v1	0.356618	ACAGAACATAAGGTAGACGAGATTGAGTGCACCTAATCCCGCTATGAGGA[A/C]G	C	A	intergenic	-
Gm01	4478949	Glyma.01G041400.Wm82.a2.v1,Glyma.01G041500.Wm82.a2.v1	0.283761	ATTGTATGAATACCAGTGGTACCAAATGAATACAATTACCAATCGTTAGG[T/G]AGGCCAAGACTTAAGGTGAAGCAGTAATTAAACCCATACCACGGAATGAA	T	G	intergenic	-
Gm01	4485560	Glyma.01G041500.Wm82.a2.v1	0.254508	T[A/T]GAGTCGGAGATTTTGGAGTTCATGCAGAGTACCGGTAAGCCCGAAGTGTT	T	A	exonic	synonymous
Gm01	4488847	Glyma.01G041500.Wm82.a2.v1	0.075727	TAAATCTTGACCATTTTACATCCTTTTCTCCCAGGGATGCACATAAGGTA[A/G]TTGAAGAAAATCAGAAGAAGATTAATAATGCTCAAAAAGCTTTGCAAATT	G	A	exonic	nonsynonymous
Gm01	4503293	Glyma.01G041600.Wm82.a2.v1,Glyma.01G041700.Wm82.a2.v1	0.173333	ATCCTCAACTACAAAATTCCAAACCTGTACAACCTCTAAATCCCTTTCAT[T/C]CTGGTGTAATTTGATTGGCGTGTTACATTTATCACCTTCTTGATTGGTTT	T	C	intergenic	-
Gm01	4507820	Glyma.01G041600.Wm82.a2.v1,Glyma.01G041700.Wm82.a2.v1	0.0388389	TCCATTTTTTTACGGAATCTTGCCGAGCTAATTAATTGCTTGGTCAACAT[T/C]C	C	T	intergenic	-
Gm01	4513949	Glyma.01G041600.Wm82.a2.v1,Glyma.01G041700.Wm82.a2.v1	0.0424144	A[T/G]GTCAAGATTTGACAACATGCATATCTTTTCCATTCCTATCAGTCATCTAA	T	G	intergenic	-
Gm01	4517328	Glyma.01G041600.Wm82.a2.v1,Glyma.01G041700.Wm82.a2.v1	0.0542118	AAAATACCAACCTGCAAAAAGAGTATGACACAAAATCTTCCCAAACTATT[A/C]TGACCCCTACTATTCATGCTGTCGTTATCCCCGTTATAGTATCGGACATC	A	C	intergenic	-
Gm01	4526341	Glyma.01G041600.Wm82.a2.v1,Glyma.01G041700.Wm82.a2.v1	0.164801	AACTTGTTTTATAGGCCTTATTAGTCAACAAGCCTTTAGGAAAGACTTTT[T/C]CAAATCTAATCCTCAAGTTAAGACCTTATATATAGGGCTAACTGGTTTAC	C	T	intergenic	-
Gm01	4526629	Glyma.01G041600.Wm82.a2.v1,Glyma.01G041700.Wm82.a2.v1	0.157137	A[T/G]ACAAAATTAAACTGGTGTGAAGTGAGCCCTTAACAAAGCACCGAGTTATT	G	T	intergenic	-
Gm01	4532495	Glyma.01G041700.Wm82.a2.v1	0.485313	GTAAAAGGGAGGATCAGGGTGTGGAGTTTGATCTAGAATTTATGACGAAA[T/G]AAGCAGGTGATGAGGATTACTATAATGTGGGAATTGTGGGAGTGAGAAGA	T	G	UTR5	-
Gm01	4539644	Glyma.01G041700.Wm82.a2.v1,Glyma.01G041800.Wm82.a2.v1	0.195556	ACGATAGCCCATGCTTTGTCCATGTCATAAGCTAGCTCCCTCAAGTCATC[T/C]C	C	T	intergenic	-
Gm01	4540842	Glyma.01G041700.Wm82.a2.v1,Glyma.01G041800.Wm82.a2.v1	0.182553	T[A/T]CCCACTTAGTCATTAGTCGTAACCGCCTCCACATTAAGAACCCAAATTCG	A	T	intergenic	-
Gm01	4545987	Glyma.01G041700.Wm82.a2.v1,Glyma.01G041800.Wm82.a2.v1	0.183607	A[A/G]TATCATTCGATCGATCATGATTGTCATCAATAAATCCGCTTAAGGATAAT	G	A	intergenic	-
Gm01	4551144	Glyma.01G041700.Wm82.a2.v1,Glyma.01G041800.Wm82.a2.v1	0.0963831	T[T/C]ATATTAAATGATATGTGTGGCATGGGATTCCATCATCTTTACAACTTTAA	C	T	intergenic	-
Gm01	4563282	Glyma.01G041900.Wm82.a2.v1,Glyma.01G042000.Wm82.a2.v1	0.196994	C[A/T]TCTTTTTCTCTTTCATTTCTCTGCAAAACTTTGTGTGTATGACATATCCA	A	T	intergenic	-
Gm01	4564971	Glyma.01G041900.Wm82.a2.v1,Glyma.01G042000.Wm82.a2.v1	0.192961	A[T/C]TGTTGGGGGCCTGCAAGAGTACCTTCGCTAGGTGGTTGAAGGTATTTTAT	C	T	intergenic	-
Gm01	4574064	Glyma.01G041900.Wm82.a2.v1,Glyma.01G042000.Wm82.a2.v1	0.201247	TAATCTTTAACAAGTTTTATTGAAGTAGTAGGATATGTCTAACCCGCGCA[A/G]CTATCCAATCCAACTTAACTCAATTATATTTTTGTAGGTTAGGTTGGATC	G	A	intergenic	-
Gm01	4579140	Glyma.01G041900.Wm82.a2.v1,Glyma.01G042000.Wm82.a2.v1	0.294204	AATAAGGGATGCTTGAAGCAATTTCTGGATTGGTGTCGTAAGTCGTAACT[A/G]T	A	G	intergenic	-
Gm01	4582286	Glyma.01G041900.Wm82.a2.v1,Glyma.01G042000.Wm82.a2.v1	0.272331	T[A/G]ATGGTATCAGCAAGAGAAATTAATGAATTGGGAGAGAGAGATACACAGAG	G	A	intergenic	-
Gm01	4587725	Glyma.01G042000.Wm82.a2.v1,Glyma.01G042100.Wm82.a2.v1	0.18642	TTGATTCATTGGAATCGATACTATGGTTTTACTATGTTTGATCGAGTCTT[T/G]ATAAAAGTTAGATATATGATGATTATAAGTTGATGTTGAAAGTTCAAGGT	G	T	intergenic	-
Gm01	4590689	Glyma.01G042000.Wm82.a2.v1,Glyma.01G042100.Wm82.a2.v1	0.31933	AAATTGTACTAGAAATTTAAGAATGACAAAGGGACAAGGGACAAGTCAGA[T/G]G	T	G	intergenic	-
Gm01	4597407	Glyma.01G042000.Wm82.a2.v1,Glyma.01G042100.Wm82.a2.v1	0.165119	T[T/C]ATCAGTCCATGGCAAACCTACTTCTGGCAAGGGACACTGGAAAAAAACAA	T	C	intergenic	-
Gm01	4599166	Glyma.01G042000.Wm82.a2.v1,Glyma.01G042100.Wm82.a2.v1	0.41127	CATCCCAATTGAGACTAGGGTCCTAATTTTTCAGTTGAGACCATAGTTGC[A/G]A	A	G	intergenic	-
Gm01	4606594	Glyma.01G042100.Wm82.a2.v1	0.475104	ACACCTTGTAATTGATTCAATATTTTTTTCATTGGTATTTGGTTGGTATA[T/C]ATCATGTCCAACCTAGCTAATAAGTGCCATTACTACCTCTAGCAGTGCAT	T	C	intronic	-
Gm01	4609473	Glyma.01G042100.Wm82.a2.v1	0.193425	TTGTTGAAATCAAAAGGAAAAGAGTGGCCACTCACTCAGGCCTACTTGAT[T/G]ATCCTACCAAACCACTACCTATCACATTCTTGTGGATTGCTTTTCAGTAC	T	G	exonic	nonsynonymous
Gm01	4615568	Glyma.01G042300.Wm82.a2.v1	0.411934	CAGAAACAAAAGTGAAGTATTAACCTGTAATTCAAAATACGTACTGTGCA[T/G]GGTTGTTCTGTTTTAATGCTCTCCCTTATCTGAACGTAAGCAATAAGAGA	G	T	exonic	synonymous
Gm01	4617641	Glyma.01G042300.Wm82.a2.v1	0.158576	CCCGAAATCCCTCACTCCAGACCCTTCCTTTTTCTGAAGCGGCACCTGTA[T/C]GGCAACAAAGTGCACGACGGCGCCACCGTCGCTGCTGAAAACGGGGCAAA	C	T	exonic	nonsynonymous
Gm01	4622948	Glyma.01G042300.Wm82.a2.v1,Glyma.01G042400.Wm82.a2.v1	0.423566	GGTCCTCGGTCGTCACTCCTCCTCGTCAACGACAATCCCTTCCATCATCG[T/C]CGACATTGTCCTTCGCACAACCAAGCATTGGTAAGTTTATTCGAATCTTC	C	T	intergenic	-
Gm01	4629598	Glyma.01G042300.Wm82.a2.v1,Glyma.01G042400.Wm82.a2.v1	0.15954	T[A/C]AGCATTTATGATTATGGTCGTGGTTTCTGGCTCAAGTGCCTTCTTGATTT	C	A	intergenic	-
Gm01	4636550	Glyma.01G042300.Wm82.a2.v1,Glyma.01G042400.Wm82.a2.v1	0.158374	A[A/G]GAAATCCCATATCCTTTGGTGCCATCAAAGAAGGACAATGAGTGATATTT	G	A	intergenic	-
Gm01	4639815	Glyma.01G042400.Wm82.a2.v1	0.158788	AGTGGAAGAAGGGGCTGAGGCTGAGGCTGGGTGTTGGGTTAGGTTGAGGT[A/T]TATTGGGAGCTGCATTTCTTCAAGATCCAAGGTTGATACCTCAGTCAGTG	T	A	exonic	nonsynonymous
Gm01	4643261	Glyma.01G042400.Wm82.a2.v1	0.176315	TCAAATCCTCATCCTTATTTTTATTTTGTTTTTCACATTTGTCCCCGGAA[A/C]TGTTATCTCCTGATTTATTTAGGCTTTTCTTGTGATATCAAACCCTGCAT	A	C	UTR3	-
Gm01	4647030	Glyma.01G042500.Wm82.a2.v1	0.465625	TGCTGAATACTTGTTTCCATCCCCAGATGATTCAGTTTATTTTCTAATTA[T/G]TTCCTGCAGAAAAATTCAAAACTTCTTTTACTACAATTGGCTTTTGAGGA	G	T	exonic	unknown
Gm01	4656361	Glyma.01G042600.Wm82.a2.v1,Glyma.01G042700.Wm82.a2.v1	0.421817	TGGGGATAGACCGAATAATGTACATCAAAAGTTTAAATACAATTGTTCAT[A/C]TGCACTTCTCAATGATGAAAATACTACCATTGACATATCATTGGATATTC	A	C	intergenic	-
Gm01	4665547	Glyma.01G042700.Wm82.a2.v1	0.443576	ATTTTTTTTTTTGTTTGTTTGACAAAACAGAATCATAATAGGTGAGAAGA[A/G]TGGAAGAAGGAATTTGAGGGGAAGAGGTGGTAAATGCATGGCAACAAACC	G	A	exonic	nonsynonymous
Gm01	4667333	Glyma.01G042700.Wm82.a2.v1	0.467114	AAATGTTCTTGACTAAGTAGTATAAATGGAGGATAGTTTATGCTTAGCTA[T/C]T	C	T	intronic	-
Gm01	4672340	Glyma.01G042800.Wm82.a2.v1	0.248274	C[A/G]GAGGGGAAAAGATTCAAAGAACCAAAAATGAGCTAATTCAAACCTCAACA	A	G	exonic	nonsynonymous
Gm01	4674266	Glyma.01G042800.Wm82.a2.v1	0.248979	CCAATAACAATCAACTAGCCACGGCAAGAAAACAAACATATTACATACCA[A/G]TGTTTCCACTGTTTGTTGCAAATAACCCAAGTCTTCATGGATATTAGTAA	A	G	exonic	synonymous
Gm01	4675531	Glyma.01G042800.Wm82.a2.v1	0.256003	TGTAAGAGCATTTTGACATGTGTATGGAAATCTGTTTGATTGCATTATGT[A/G]GGCACACGTGCAAGCATCAAATTTGTATGTGGCAAAAGGCGTACTTCATC	G	A	intronic	-
Gm01	4683368	Glyma.01G043000.Wm82.a2.v1	0.26248	C[A/C]CTACCAACCCATACTTTCGTTCCTCCAAAGTTCAACATTCCTTTGAACCG	A	C	exonic	synonymous
Gm01	4685745	Glyma.01G043000.Wm82.a2.v1	0.160571	GTTTTGAAGGTGGAGCCACTTCTGGATGCTACTGGCCACTTATTTAGCTT[A/T]AGTAATTCTCTTTATTCTTAAACTGTTTTTGCTGTTATTTTATCAATTTG	A	T	exonic	nonsynonymous
Gm01	4687489	Glyma.01G043000.Wm82.a2.v1	0.26146	TTTGGAAACTCCATAAAGCCAGAGGTATATAGTCAAGTGAATAATACCAA[C/G]TCCAGATATGGAGCAGACAATGAATGGAACAGATAGGGATCACTCTTGCA	C	G	exonic	nonsynonymous
Gm01	4694162	Glyma.01G043100.Wm82.a2.v1	0.254761	CAAATGTTTCGGCCATGATCACACTGTTGAAAACGGAGAAGAGTATTAGA[A/C]CATTTTCCTCGAATACGCCGCCGGTGGTTCTCTCGCCGATCAGGTCAAAA	A	C	exonic	unknown
Gm01	4699115	Glyma.01G043200.Wm82.a2.v1,Glyma.01G043300.Wm82.a2.v1	0.15625	AATTTGTTTTGTCTCTCAACCAAATTCACATTTTATTGAAAAACAATTTT[A/C]AAAAATTTGTTGAAAGTACATAAGGAAAAGAGGGGTCACTGCATTTTCGG	A	C	intergenic	-
Gm01	4702193	Glyma.01G043200.Wm82.a2.v1,Glyma.01G043300.Wm82.a2.v1	0.469083	TAATTTAAAACTTTCATTCTAATTCACTTAATTTCTTTTCATTTCTTTTT[T/G]A	T	G	intergenic	-
Gm01	4706316	Glyma.01G043200.Wm82.a2.v1,Glyma.01G043300.Wm82.a2.v1	0.236886	ATAGAGGTGTGAGTATGTTAGCTCCCTCCCTTTATATATAAGAGCCATTG[T/C]TTATTATTTCACCTTAAATCCATAAAATGTCATAGTCGGTGATCATTGTC	T	C	intergenic	-
Gm01	4709730	Glyma.01G043300.Wm82.a2.v1	0.257777	A[T/C]CCCACACAAATTAAAGCACCAACTGTCTCTCTATTTTATGTGCCCGTGCT	C	T	intronic	-
Gm01	4713716	Glyma.01G043300.Wm82.a2.v1	0.269153	G[A/G]AATCTCCATCAACCTATTTACATGAGAAGCAATACCATTTCTCAGCATTC	A	G	exonic	synonymous
Gm01	4723039	Glyma.01G043300.Wm82.a2.v1,Glyma.01G043400.Wm82.a2.v1	0.255302	A[A/G]ACTCTCAAAGCCTCTTTGACCATGGCCACAGATTTCATTGCTTGTTTTGA	A	G	intergenic	-
Gm01	4726293	Glyma.01G043300.Wm82.a2.v1,Glyma.01G043400.Wm82.a2.v1	0.275614	CACATTTTTTTTAAGACTAACTGTTGATAAAAAGCAATTAAAAAATGTAA[C/G]GTGAGATTCGACGGAAATTAAGCTTCGTATGAATTTTACAAAGAGTTCGT	G	C	intergenic	-
Gm01	4730601	Glyma.01G043400.Wm82.a2.v1	0.350309	AATCATACCGATGGGCACCTTTTGTTCCAGTTGCAAGAAACAGTGCTATG[T/C]T	C	T	exonic	synonymous
Gm01	4741102	Glyma.01G043500.Wm82.a2.v1,Glyma.01G043600.Wm82.a2.v1	0.0358306	GTACGAGAGTTAAGAGTGTCTAGGCTTTTGTGTTCTGTTAGGTATGTATG[T/G]G	T	G	intergenic	-
Gm01	4744526	Glyma.01G043500.Wm82.a2.v1,Glyma.01G043600.Wm82.a2.v1	0.036738	A[A/G]CTCTACTTACTGAATGGACAGAACTCAGAGAGTTCTATGAGCTCACGGGA	G	A	intergenic	-
Gm01	4751646	Glyma.01G043600.Wm82.a2.v1	0.0407794	G[A/T]TTTTTGAGAAACCAAGTTTGTGTAGGAATGAATTTGCTTCCCCCCACGTT	A	T	UTR5	-
Gm01	4752819	Glyma.01G043600.Wm82.a2.v1	0.462526	T[T/C]TTCAAGAATATTAGAGTTTCTTTATCTGTCATCCAATTTGGAAGCATCTA	T	C	intronic	-
Gm01	4753366	Glyma.01G043600.Wm82.a2.v1	0.465666	TTATTTAATTCTACCAAATGAATTTGGATTTTGGAAGTCACTGGTAAATA[T/G]TTAATAAAGAGTTTGCTTTTGTCTTTCTTTCTATGGATCAATGAATCTGT	G	T	intronic	-
Gm01	4754160	Glyma.01G043600.Wm82.a2.v1	0.169704	TAAAAATTTCTATTCTCTCCTTTATGTAAGAAATCACTGTATTTTTAGTT[T/C]TATCACTGTTTTCTTTATGATAAGAGATGGAAAAGAGCTAAGTACAAGAT	C	T	intronic	-
Gm01	4757329	Glyma.01G043700.Wm82.a2.v1	0.115481	GATGTTTCAAACACCCTTTATTATCGACTTGGAAACTTTACTAAAAAAAA[A/G]ACTTTATTTATACTCCAAAGTTTCAAAATTCATAATAGAGATGAACGACT	G	A	intronic	-
Gm01	4766244	Glyma.01G043700.Wm82.a2.v1,Glyma.01G043800.Wm82.a2.v1	0.147896	GAGGGTGTTACAAATGTTGTCACCCACGTGCTTATGTAGTCAACCTCTGA[T/C]G	T	C	intergenic	-
Gm01	4769312	Glyma.01G043700.Wm82.a2.v1,Glyma.01G043800.Wm82.a2.v1	0.259942	AGGTGAAAACTATTAATTGTTGCACTGTGCAGGACTAGATGCACCCAAAA[A/C]CCCAAAAAAACAAAAATGCTTATATCAATAAACAAATCTATGGGCCAAAC	A	C	intergenic	-
Gm01	4773298	Glyma.01G043800.Wm82.a2.v1	0.359106	CCCGTGTCTGATCCAACCGTTGATTCGTTGCAGATATCCGCACCAATATC[T/C]GGAGCTAATGATTCTAAAGGAGTGCTTTCCGAAAAGGAGGTAGTTAGTAG	T	C	exonic	synonymous
Gm01	4776636	Glyma.01G043800.Wm82.a2.v1	0.278027	T[A/T]GGATACTTCTCTAGCCACCATGCATATAACTTTTACCCTCCTAAAACATG	A	T	intronic	-
Gm01	4781483	Glyma.01G043800.Wm82.a2.v1,Glyma.01G043900.Wm82.a2.v1	0.0432248	CATGTAGTATGGCAGTTAAGATCGGGTCCAACTTACATTTAAGCAACCTA[A/C]A	A	C	intergenic	-
Gm01	4790080	Glyma.01G043900.Wm82.a2.v1	0.372088	TCTTCTATAAATAGTGTAACACACAGTAGGGAACAGAACACAGATCCACT[T/C]GAAAGGGTTAGGTTTCAGGAGAAAAAGCAATCCACTCAAAGGTAACTCTT	C	T	upstream	-
Gm01	4790433	Glyma.01G043900.Wm82.a2.v1	0.347536	A[T/C]AATACCCGCCTCTATTATATGGAGCGTGCCTTCCTTAGATATGGAAGGTA	C	T	upstream	-
Gm01	4799896	Glyma.01G043900.Wm82.a2.v1,Glyma.01G044000.Wm82.a2.v1	0.335126	ACAATAAGAGGAAGCTGAAAGATGCATTACATCATAAGCTACCATCATTG[A/G]TACTATGTTGTTGTACTTATGGCTGCCTCTTACTTATTGTTGGCTCTTCA	G	A	intergenic	-
Gm01	4800001	Glyma.01G043900.Wm82.a2.v1,Glyma.01G044000.Wm82.a2.v1	0.357352	A[A/G]GGAACATTTACTGCATGTTACTTTGATTCCAAGCAAATATGGTTCGACTG	G	A	intergenic	-
Gm01	4807318	Glyma.01G043900.Wm82.a2.v1,Glyma.01G044000.Wm82.a2.v1	0.291308	G[T/C]TCGATCTATGGAATGCGCTCCAACTTTAGTGTGTTAAGTTTTTGAGTCAG	C	T	intergenic	-
Gm01	4813191	Glyma.01G043900.Wm82.a2.v1,Glyma.01G044000.Wm82.a2.v1	0.463526	GAGAAAATAGGTATATTCACTCCCACTTAGACGCATTGAAAATATGTTTC[T/C]A	C	T	intergenic	-
Gm01	4818775	Glyma.01G043900.Wm82.a2.v1,Glyma.01G044000.Wm82.a2.v1	0.117213	T[T/G]TTTCTTCTTTGGAGATCTGCAATCAAGGAGTGAGGAGTCACAGGAGGATG	T	G	intergenic	-
Gm01	4822337	Glyma.01G043900.Wm82.a2.v1,Glyma.01G044000.Wm82.a2.v1	0.119272	GACAACCCTCACTCCCTTTTGTTGTACTCATTTGGGCTAATCATCATTTG[A/C]A	C	A	intergenic	-
Gm01	4825331	Glyma.01G043900.Wm82.a2.v1,Glyma.01G044000.Wm82.a2.v1	0.288136	AAAGAAGCAAATGGTGAAGGTTCCAAGGTGGTGAGAGGTGATAGCAACGA[T/C]G	C	T	intergenic	-
Gm01	4829331	Glyma.01G044000.Wm82.a2.v1	0.120314	AAGCCGGTTCTTGTGGCTTCAACCAGAGAAATGTCTAGAATGGGGCTGTT[T/C]GAAATCCAAACGGGTGAATTATAGCGACGGATTTCGTAGCCGTTGCCAAA	C	T	exonic	synonymous
Gm01	4833955	Glyma.01G044000.Wm82.a2.v1,Glyma.01G044100.Wm82.a2.v1	0.356622	CCCCCTGCAAATTTAAAAGAAAATCACGCACTGAATGTCCACTGTAGAAG[A/G]CCAGCTTAAGAATCAATCATATATATATAGGTTAGTCCTCCAAATAAATG	A	G	intergenic	-
Gm01	4842866	Glyma.01G044000.Wm82.a2.v1,Glyma.01G044100.Wm82.a2.v1	0.03199	CTTTTTAGTTCTTGAATAAAAGTTTGATCAATCAAAATTCCTAAGGCTCT[C/G]TTTGGGTGGTTGTCAATTTACCGTTTTCAATTTTAAAATATATTTTTGAA	G	C	intergenic	-
Gm01	4845489	Glyma.01G044100.Wm82.a2.v1	0.412759	TTAAGGCATTGTAGAGCAAGTGTGGCAGCCGTGAAGGCCCCCTTTTGTGG[A/G]TACTGGCCCTCCAACTTGGTATCCATAATCCGGAACAGTCTTCGTTTATC	G	A	exonic	synonymous
Gm01	4848779	Glyma.01G044100.Wm82.a2.v1	0.0326087	TTCGCCTCTTCTATGCTTTGAAGACTCTCACACACACTGAGATAGGAACC[A/G]CGTCATACGTGGCCACGTGTGAACGAAAAGCTCGTCGTCAAATTTGATTT	G	A	upstream	-
Gm01	4852834	Glyma.01G044100.Wm82.a2.v1,Glyma.01G044200.Wm82.a2.v1	0.0267241	ATGTGCGCCCATGCATCCATTCATGTCTACATATAAAATTTTCACTTTAA[A/G]TTATTTTTACTAATTTATTTTTAAATTTCTTCTTATTTCTATTATGTAAT	A	G	intergenic	-
Gm01	4859684	Glyma.01G044100.Wm82.a2.v1,Glyma.01G044200.Wm82.a2.v1	0.041174	TAATATTATTGGATAATGGCCTAACAACCACAAGCAATTAACATGAAAAT[A/C]AAAAACAAATAATTTAAAATTTCTTTTGTTTTACTATTAATTAGAATGTC	C	A	intergenic	-
Gm01	4866815	Glyma.01G044100.Wm82.a2.v1,Glyma.01G044200.Wm82.a2.v1	0.0486564	A[A/T]GGACCTCTATTAACAACACTAAAATGTCGTCAGTGGCTCCCTACTCGGTA	A	T	intergenic	-
Gm01	4873905	Glyma.01G044200.Wm82.a2.v1	0.372419	AATGTCGATCCTATTCTACAGGTTTAGACATAGAGGTTTAGACTATTATA[A/T]CGAATTTGGTATTATGTACAAAAATTTATTCTTCTTTCTTGAAAATCAAT	A	T	intronic	-
Gm01	4880912	Glyma.01G044300.Wm82.a2.v1	0.0957576	TCATATTTTTAATAAAAATAAAGTACCTCCAGCATGGCTGGATTTCCTCA[T/C]TACTGCTCTTTAAGTCCGCCAATAAATCTTTAAGATCTACAAGTTGTAAA	C	T	exonic	nonsynonymous
Gm01	4886299	Glyma.01G044300.Wm82.a2.v1,Glyma.01G044500.Wm82.a2.v1	0.354507	GAAAATTTGGATTCGAATGGTGGCTAGACTCAACTTTGTGGAAATGTGTG[T/C]GTGAAGTGTAAGGGTTTGTCCATTGGTTGCAATGTGTTTTTGAATTTTCT	T	C	intergenic	-
Gm01	4886984	Glyma.01G044300.Wm82.a2.v1,Glyma.01G044500.Wm82.a2.v1	0.358038	GTAAACTCGACTACTTAAAGGATTGAATAAAGCTCTTTCACTACTCAACT[T/G]AATTGTATGGGTTCAAATAATTTGAAATCCCAAAAAATCAGCAAGAGTAA	T	G	intergenic	-
Gm01	4891748	Glyma.01G044300.Wm82.a2.v1,Glyma.01G044500.Wm82.a2.v1	0.364375	T[A/G]AACCATTCTCTTCTCCAAGAAAATCTCACCTCCACACATTTCCTTCCTAC	G	A	intergenic	-
Gm01	4899843	Glyma.01G044300.Wm82.a2.v1,Glyma.01G044500.Wm82.a2.v1	0.364218	TTTTTATAAGCCCTTCATCATGTCAAACCCCAGCGGCCACCCAATCAATT[T/G]CATAGCGCCAAGTGTCCCCATCTTTGAGCCCTAAATTTTCTTTTGCCCAA	G	T	intergenic	-
Gm01	4903903	Glyma.01G044300.Wm82.a2.v1,Glyma.01G044500.Wm82.a2.v1	0.436308	GTGAAAGTGATTAGTTGGTAGGTTGATGCAGTGGAGTTTTGTAATTGAAA[T/C]ATGAGCATTTGATCATTCTAATATGACTGCCACAGTCTTAGGTTTAAAAA	T	C	intergenic	-
Gm01	4910201	Glyma.01G044300.Wm82.a2.v1,Glyma.01G044500.Wm82.a2.v1	0.353197	ACTGATAATCGTCTAATTATAATAAGAACAACCGTAATAAATGGCACCGA[A/C]G	C	A	intergenic	-
Gm01	4914114	Glyma.01G044500.Wm82.a2.v1	0.428448	ATCAGTGGTTACTTCATTTCAAGCATAAGGATATATTTGCATAATTCAGC[T/C]CACTCACCCCTAGAAAGAACACCAAAGCATTCAATAACCATCAAAATGAA	C	T	UTR3	-
Gm01	4915841	Glyma.01G044500.Wm82.a2.v1	0.498542	AGCATTATTGGAGGTGTCTCTCTGTTCTGCTACATCTTTTTTAACATGGT[A/C]AAAAAATTGTTTATGAATAAATTTGGATATATTTTGGAAAAAGTAATGTA	C	A	upstream	-
Gm01	4922689	Glyma.01G044600.Wm82.a2.v1	0.384947	CCTTTGGAATATTCAATTGAAATGTTGCTGCTCCAACCATGGCCAAAACC[T/C]CGATTGATCATCCATGCCACAAAACATGTTGCTTAGGCTTTCTTCTTTGA	C	T	exonic	nonsynonymous
Gm01	4928753	Glyma.01G044600.Wm82.a2.v1,Glyma.01G044700.Wm82.a2.v1	0.489907	T[T/G]TGACTCTTTGTTTTCCATTTTGCATTAATGGTACGTTTTAATGACCACCC	T	G	intergenic	-
Gm01	4934377	Glyma.01G044600.Wm82.a2.v1,Glyma.01G044700.Wm82.a2.v1	0.442743	ACTTTGGTGTTGAGTTTCATGGGATTTTTCCCTACCCATTACGTCCTTCT[T/G]GAGGATTTACATGCAATTAGACAAGGACTAATGCGCGTTTGGCCCCTTGG	G	T	intergenic	-
Gm01	4939084	Glyma.01G044600.Wm82.a2.v1,Glyma.01G044700.Wm82.a2.v1	0.487179	GGCTTCCGCTCTTTGATTTGGTAAAAGCGATAAAATTATTTATTTTCCTC[A/G]TTCGTGATACTGTCTTCGCACCAAATTTAACTCATTTCTTATTCAAGATT	A	G	intergenic	-
Gm01	4943962	Glyma.01G044600.Wm82.a2.v1,Glyma.01G044700.Wm82.a2.v1	0.420524	CCATTTGCTACCAACATTAATTTGTAACGGTTACACAAATTAACAAGCAC[A/G]A	G	A	intergenic	-
Gm01	4944973	Glyma.01G044600.Wm82.a2.v1,Glyma.01G044700.Wm82.a2.v1	0.061138	TATTAATTAGAGAGGCAAAAGCAGCTTAATGAAACACTAAGATCGATGAA[A/T]GCTTTTGATGCTGGCTACTTTTTAAGAATCTCTGGTTACACATAAAGGGC	A	T	intergenic	-
Gm01	4950598	Glyma.01G044600.Wm82.a2.v1,Glyma.01G044700.Wm82.a2.v1	0.414218	TCACTGAGGCAACTTAATGACTAGTAGAGTACAAGATCACACCTGTTTCA[A/T]C	T	A	intergenic	-
Gm01	4957860	Glyma.01G044600.Wm82.a2.v1,Glyma.01G044700.Wm82.a2.v1	0.41064	GTTGCTAGTGTCATTTAGAGAAAGAAAATGATAATGATTCTTACTCTTTC[T/C]GCAAGACTAAGACTATGGTTACAACCATTACCCAAAGTGATGAAAAATCA	C	T	intergenic	-
Gm01	4959800	Glyma.01G044600.Wm82.a2.v1,Glyma.01G044700.Wm82.a2.v1	0.427276	AGACAAAGCCAACACTCTAGGATTGGAGTTAGACATGGTATATCCAATTC[T/C]AGACATAATAATCATAAACGAGATGTCGTCAGCAGAGCCAAACCAGATTG	C	T	intergenic	-
Gm01	4965752	Glyma.01G044600.Wm82.a2.v1,Glyma.01G044700.Wm82.a2.v1	0.472075	GGCCCAAATCCTCTTATAGTGGCAAGGTTAACACTAACAACTGGTCATGG[T/C]TGATCTAAACTTCTAGTAGTTAGCCTTCTTAGCCTGGTAGATTGTCTAGT	T	C	intergenic	-
Gm01	4970473	Glyma.01G044600.Wm82.a2.v1,Glyma.01G044700.Wm82.a2.v1	0.414352	ATTAGGATAAATATAATGCACCCACTATATATAATGGTTTCAAAAGTGCA[A/G]GGGCATTACAAATCAGACAACATATCCCTACTACCAAGAAATAAAATAAA	G	A	intergenic	-
Gm01	4973104	Glyma.01G044700.Wm82.a2.v1	0.0160128	TTGGTCATGTTTTGTTGAGGTTTTATTGTCAACAAAGGACAAAACAGAGA[T/C]AGACAGAGGGTGACAAGGGGATTTTATTGTCAGCTCCTCCTTTTTGATAA	C	T	exonic	unknown
Gm01	4981095	Glyma.01G044700.Wm82.a2.v1,Glyma.01G044800.Wm82.a2.v1	0.0375909	C[A/G]CATATTCAGTTTGTAAATAATTTTGATTGCAGGTGTAATAAAGTGAAATA	A	G	intergenic	-
Gm01	4984928	Glyma.01G044800.Wm82.a2.v1	0.467162	AATGTGAGAACAATTTAACCACTAGCAGCTACCCTTTTGTGATGATGTTT[A/G]T	A	G	UTR5	-
Gm01	4991445	Glyma.01G044800.Wm82.a2.v1,Glyma.01G044900.Wm82.a2.v1	0.484817	TAACATGAATCTCTTGAAACTGGTGACTAACAATAAATATAGGATATTAC[A/C]CGTTGCATTTGGATTTTTCATGGCGTGATTCTTGGCATACAGATTATATA	C	A	intergenic	-
Gm01	4995925	Glyma.01G044800.Wm82.a2.v1,Glyma.01G044900.Wm82.a2.v1	0.479176	AAAATAAGTGTCGTAATTGATTTTTTAATGTAACATTAATTGCTCTTTTT[T/C]T	T	C	intergenic	-
Gm01	5001647	Glyma.01G044800.Wm82.a2.v1,Glyma.01G044900.Wm82.a2.v1	0.408442	AAAGTCTTGGCCATAAAGAGTTTTGGTCTAACTTATAAGCTATCCACCAT[T/C]CACCACTAAACCTAGCCCCACTTTGTCAGAATCTTGTGTAGTAGACTTGT	T	C	intergenic	-
Gm01	5011074	Glyma.01G044800.Wm82.a2.v1,Glyma.01G044900.Wm82.a2.v1	0.405135	A[A/G]CATATCCCATATACTAGGACTGTCCGACCACCAAGATTCAAAGAAATGAA	A	G	intergenic	-
Gm01	5012213	Glyma.01G044800.Wm82.a2.v1,Glyma.01G044900.Wm82.a2.v1	0.439254	CAAATTGCAAAGGCATGGCTAAATCAGAAAGAGATTTTTTGTGGGTGAGG[A/G]AGGGGTATCTAAAAATTTAATTTTCAATATATAATGAAGATTTTGTGAGG	A	G	intergenic	-
Gm01	5020426	Glyma.01G044800.Wm82.a2.v1,Glyma.01G044900.Wm82.a2.v1	0.394831	GTCATAAAACTGGAGAATCAATGAATAAATACAGATCAGTCAAAAATCTG[A/G]TCAAACCGTAATGAGTTTAACCAGATATGCAAAATTTAATACCGAATTCC	G	A	intergenic	-
Gm01	5024964	Glyma.01G044900.Wm82.a2.v1	0.411152	AAAACGCAAACTTGTAAGATAGTAAAATACGCACATTAACAAGAATTTTT[A/G]T	A	G	intronic	-
Gm01	5027704	Glyma.01G044900.Wm82.a2.v1	0.0573671	GATTCAGAGAGAAAGAGAATCTAACACACTACAGAAAGCTAAAGAGACAA[A/G]CAAACTAGATATTAGATAGGAACACATTGAACTTGAAATTGCACTCATTC	G	A	intronic	-
Gm01	5031989	Glyma.01G044900.Wm82.a2.v1	0.056668	A[A/G]ATCCTAGTTCGGGTTCCAGACCGGAAATTATAGATACCAAGGCCAGCAAA	A	G	exonic	nonsynonymous
Gm01	5036053	Glyma.01G044900.Wm82.a2.v1,Glyma.01G045000.Wm82.a2.v1	0.0500203	CCCATGATGGGTATCACTTAGAAGTTCGAAGCAAAAGTTAATAACAAACT[A/C]ATAGAGAGATTAGGGTGAATGTGAATTGAACCACCGTCATTTTCAAACAC	A	C	intergenic	-
Gm01	5042016	Glyma.01G045000.Wm82.a2.v1	0.426945	AATCACACAAGTTTCATTTGGATTTTGGAGTCTTAGATGGTGTTTTGGTG[T/C]ACAAAATAAAATATTTTGCTTTGTTATTATCTAAATTAATTTCTACTCTT	C	T	downstream	-
Gm01	5050527	Glyma.01G045000.Wm82.a2.v1,Glyma.01G045100.Wm82.a2.v1	0.493732	C[T/C]CGATACTCGGACTCATGTCCTTTGTTACTACCACAATAGGCTAAGCTTGT	C	T	intergenic	-
Gm01	5054532	Glyma.01G045000.Wm82.a2.v1,Glyma.01G045100.Wm82.a2.v1	0.191681	AATTTAGGCTTAATCTCTTTGTTCACTTGTGGAGTTGTGTCCCAATGTCA[A/G]CCTCTCGTTCATGCCAGAACAGCTTAATCCTTTTAATAACACTTTATCTC	G	A	intergenic	-
Gm01	5061850	Glyma.01G045100.Wm82.a2.v1	0.483079	CATGTCACTTACAGATACAGTCTCTTGACAAACTCGTGGACGTCCGGAAC[A/G]AGGATGAATGCTCCAAGATGCTTGTTTGGCTCAGCAAGCCTTGGTGAGAT	A	G	exonic	synonymous
Gm01	5078200	Glyma.01G045100.Wm82.a2.v1,Glyma.01G045200.Wm82.a2.v1	0.104956	TCGTCCCTAGAAGGTAGGGGTGGGAATAGGTCAACTTGACCTACAGGGGT[A/C]T	A	C	intergenic	-
Gm01	5081491	Glyma.01G045100.Wm82.a2.v1,Glyma.01G045200.Wm82.a2.v1	0.470473	A[T/C]TTGTCCAACACTTATTTCAATGATGATGGTTCTTATCACAAATACTAATT	T	C	intergenic	-
Gm01	5084519	Glyma.01G045100.Wm82.a2.v1,Glyma.01G045200.Wm82.a2.v1	0.126496	TTAATTGACACTTAAAATTTTTCGCTCATCTTTAAGAATTCATGTATCAT[T/G]ATAGAATTTTAACAACTCACAAGGTGCATGTGACACAAGTTACTAGAAAC	G	T	intergenic	-
Gm01	5092645	Glyma.01G045100.Wm82.a2.v1,Glyma.01G045200.Wm82.a2.v1	0.491525	T[C/G]CATCTCAACATGACATATAAAAGTTATGTAGCACCCCATGTAGTTTCACG	G	C	intergenic	-
Gm01	5098862	Glyma.01G045100.Wm82.a2.v1,Glyma.01G045200.Wm82.a2.v1	0.357852	T[T/C]AATTTTAGAATACTTAATTTATTTGTTTATCCGTGTTTCTCAACGGGGCA	C	T	intergenic	-
Gm01	5103775	Glyma.01G045100.Wm82.a2.v1,Glyma.01G045200.Wm82.a2.v1	0.367204	T[A/G]TTGTCATCTCCTCATGTAATTCTACCTTTCCCTCATAGGGTTAAGACTGA	A	G	intergenic	-
Gm01	5111882	Glyma.01G045200.Wm82.a2.v1,Glyma.01G045300.Wm82.a2.v1	0.0297872	ATCAAGATTTTTAGTTGCTGCAACGTAGAGTATGAGATCATGTCATTACC[A/C]A	A	C	intergenic	-
Gm01	5114650	Glyma.01G045200.Wm82.a2.v1,Glyma.01G045300.Wm82.a2.v1	0.0313978	G[T/C]TCCTTTTGCTACTACCAGATACGGTGGTTAGAGTTTCCAAACAATCAGTG	T	C	intergenic	-
Gm01	5127284	Glyma.01G045200.Wm82.a2.v1,Glyma.01G045300.Wm82.a2.v1	0.0481513	A[A/G]ATAAATTTTTAATGTATTGGAACTGGTGGCAGAGGGCTACTACCCATGCC	A	G	intergenic	-
Gm01	5133315	Glyma.01G045300.Wm82.a2.v1	0.391909	AGGAAGCGAAATTGGGCGATTCTGACATTGCTGGTGGTGATGACATTCAG[A/C]GATTGCTTGATAGTTGCTCCGAGTATACCTCTCTCTCTCTCTCTTAAATT	A	C	exonic	synonymous
Gm01	5144086	Glyma.01G045400.Wm82.a2.v1	0.366203	T[T/C]CTGAAGTGGAACTCAGAAAGAGGGTATTAAAGAGAGACAGAGAGGCTTCA	T	C	UTR5	-
Gm01	5146592	Glyma.01G045400.Wm82.a2.v1,Glyma.01G045500.Wm82.a2.v1	0.433595	ACTCTTTTATCCTCGCGACTTTCCTCGTCAACTGCCATCACCACTCACCA[T/C]T	T	C	intergenic	-
Gm01	5154925	Glyma.01G045400.Wm82.a2.v1,Glyma.01G045500.Wm82.a2.v1	0.461031	G[T/C]CAAGAGAGGCTTAACTATACAAATGGGATGAAAGTATGAGGGGGAATCGA	C	T	intergenic	-
Gm01	5156739	Glyma.01G045400.Wm82.a2.v1,Glyma.01G045500.Wm82.a2.v1	0.487538	TATCTGAAAATAGACTCAAAATTATCTACATTGGTTCTATTTTTAATTTG[T/C]GGATTAATTTGGAGTAATTAAAAAGAAATAGACAACATATTAAAAAAATC	C	T	intergenic	-
Gm01	5160183	Glyma.01G045400.Wm82.a2.v1,Glyma.01G045500.Wm82.a2.v1	0.46531	GGGTTATTATGGTTGTGGCTTTTGGGCAATTATTAGTGCTCCTTCCAAAG[A/G]A	A	G	intergenic	-
Gm01	5172200	Glyma.01G045400.Wm82.a2.v1,Glyma.01G045500.Wm82.a2.v1	0.378029	CACTATCTTGAACCTTACGCTTAATCGGTGAATAAAAAACATCAACTTTA[T/C]TAGTGCCACTAGCATGTAGTTAACAATGGTCGTTCCCCTATAGTGTCTTG	C	T	intergenic	-
Gm01	5176602	Glyma.01G045400.Wm82.a2.v1,Glyma.01G045500.Wm82.a2.v1	0.376531	T[A/G]AAGGTTTATGGGAGAATACGACTACGTAACTACGGTATATACCCAAATAA	A	G	intergenic	-
Gm01	5181297	Glyma.01G045400.Wm82.a2.v1,Glyma.01G045500.Wm82.a2.v1	0.457655	TGATAATGCTGCCACAATGTACACAATGTCCCGTCTTCATCACTTACGCA[A/G]ATGATGTGGTCAAGGTCAGTGTTGTGATTGTTTACGACAGTGACGTGATG	A	G	intergenic	-
Gm01	5185652	Glyma.01G045400.Wm82.a2.v1,Glyma.01G045500.Wm82.a2.v1	0.475484	T[A/G]ACTTCTCTTAGGCTTTGATAATTTTGATTTGTAACTTAAGCATGATAGGA	G	A	intergenic	-
Gm01	5192096	Glyma.01G045400.Wm82.a2.v1,Glyma.01G045500.Wm82.a2.v1	0.0342411	C[T/C]GATTCAAAAGAGTGGATAGCTTATCCTTAACGGTTTCCACGATATGTTGT	T	C	intergenic	-
Gm01	5194294	Glyma.01G045400.Wm82.a2.v1,Glyma.01G045500.Wm82.a2.v1	0.0237612	CTCAGTAGAAAAAGAAAGACTAAAACAGTAAGTTTTTTTAATGGTTAAAT[T/C]A	T	C	intergenic	-
Gm01	5200098	Glyma.01G045400.Wm82.a2.v1,Glyma.01G045500.Wm82.a2.v1	0.410029	AACTTAAAAGGAAACCACTAGATCTCGGAAACTGGCATATAGAGAGAAGA[A/C]TATGCACTTAAAGCCTGATATGAAGCATATGAGTTTTGGAATGCATGCGA	C	A	intergenic	-
Gm01	5206293	Glyma.01G045400.Wm82.a2.v1,Glyma.01G045500.Wm82.a2.v1	0.0470636	T[A/G]GGCAGGTGAGATGGGTCCCTCTCAGCAACAGTACTGGCAGGAACAACTGC	A	G	intergenic	-
Gm01	5212608	Glyma.01G045400.Wm82.a2.v1,Glyma.01G045500.Wm82.a2.v1	0.412033	TTCGATTCTTTCTTTCTCTGAGCTTGTGCTGTGCGATTTTTTGAGGATTC[A/G]G	A	G	intergenic	-
Gm01	5213838	Glyma.01G045400.Wm82.a2.v1,Glyma.01G045500.Wm82.a2.v1	0.0402576	TGTCCCTTCAAGATTCGTGGGAAACCAGTGCATGGAGGTGAAGGTTGGTC[A/G]G	A	G	intergenic	-
Gm01	5222220	Glyma.01G045400.Wm82.a2.v1,Glyma.01G045500.Wm82.a2.v1	0.39903	G[T/C]AGAGACGAAAACCAATGGCGCGAAGATGAAACCAACAACTTGCAAATGCT	T	C	intergenic	-
Gm01	5227157	Glyma.01G045500.Wm82.a2.v1	0.0303951	GATGACACAGGTGATAGTGCAGCACCAAGCAACAAATTAATCATATCCCA[T/G]ACCATAAAAAAACGATCTGATTGTTAATAAGAATCTAACCTATCTAAATT	T	G	intronic	-
Gm01	5227745	Glyma.01G045500.Wm82.a2.v1	0.358389	T[T/G]CCGCCACCACTTCCGCCCCCAACCATGGCGGAACCTAGTTGAGCTCCGGG	G	T	exonic	synonymous
Gm01	5240952	Glyma.01G045500.Wm82.a2.v1,Glyma.01G045600.Wm82.a2.v1	0.479839	ACTATGTATTTAACGTAATTACACACTTCAATCTCAAACCTAAAATTACC[A/G]A	A	G	intergenic	-
Gm01	5243868	Glyma.01G045600.Wm82.a2.v1	0.133789	ATTCTAATAGTGTTGAATATAACTCAATGTATTCAGTTAAGCCATCAGAA[A/G]G	G	A	exonic	unknown
Gm01	5250597	Glyma.01G045600.Wm82.a2.v1,Glyma.01G045700.Wm82.a2.v1	0.459454	GGAGAGCGGGTAGTAGATTATTTCAGTAGAGTGTTGAATCTTGTCAATCA[A/G]A	G	A	intergenic	-
Gm01	5252687	Glyma.01G045600.Wm82.a2.v1,Glyma.01G045700.Wm82.a2.v1	0.133939	TGATCTTGGTTGGATACCATGCCACTAGTGCCTACAGATTGTATAATCTT[C/G]CCAAACAAAAAAATTGAAATTAGCAAGGATGTGGTGGTGTGTGAAAATGA	G	C	intergenic	-
Gm01	5258157	Glyma.01G045600.Wm82.a2.v1,Glyma.01G045700.Wm82.a2.v1	0.499567	G[A/C]ACATAATAACATGTGATATGTGTGTGACACATATGTCTACATGAATGACA	A	C	intergenic	-
Gm01	5260966	Glyma.01G045600.Wm82.a2.v1,Glyma.01G045700.Wm82.a2.v1	0.361799	T[T/C]ATTTCTCGTCTTTGTACTTGCTCCCCAACTTTGTCTCTAGCCATCCATGT	C	T	intergenic	-
Gm01	5266305	Glyma.01G045700.Wm82.a2.v1	0.463177	TTTCATGCTGCAAGTAATCACAGAGCTTCCAGGAAGCACGTTGTTTCTGT[T/C]CCAGATTGCTGGGTATAAAGCAACATCAAAAGTGAACTATTATTAAAAAC	T	C	UTR3	-
Gm01	5275941	Glyma.01G045700.Wm82.a2.v1,Glyma.01G045800.Wm82.a2.v1	0.467083	T[A/G]TATATTTCAACCACCTTCGGCAGGTCTTTAGTGGATACTAGTGACAACCA	A	G	intergenic	-
Gm01	5281103	Glyma.01G045800.Wm82.a2.v1	0.367967	GTTGCCTCTGCCAATGATTCCAGATCCACGTTCATCTTCTCCTTCTTTTG[A/G]AACCCAAGATTACTGTGGCAGGGGTTGTTGGAAGGTGTGATATTATTAAA	G	A	exonic	synonymous
Gm01	5286010	Glyma.01G045800.Wm82.a2.v1,Glyma.01G045900.Wm82.a2.v1	0.328466	T[A/G]TACTTTTTGATGTGGAAAACCGCAAGCTGCTTCGTTTAGGAAGAGTGCAT	G	A	intergenic	-
Gm01	5292689	Glyma.01G045800.Wm82.a2.v1,Glyma.01G045900.Wm82.a2.v1	0.355382	A[A/G]TTTCTGTGTCTAACACCTTATCATTTCCTAACTCCACCTAAATCTTAGTT	G	A	intergenic	-
Gm01	5299078	Glyma.01G045900.Wm82.a2.v1	0.335821	CTTTCCTTCCTCAATTCATCCTCCCACTTTCATCCATACCAAATAAAGTC[T/C]AAAAGTTTTGTAATTTGAATATCCAAAAGTTATGGTACTCTACAGTTCAA	T	C	downstream	-
Gm01	5300175	Glyma.01G045900.Wm82.a2.v1	0.100963	ATAAAACAAAATTAAAGCATGACTATACCTATTGATCTCTTGCAATGAAG[A/T]ACTGCTTCATAAATTGAGTTCTCATGATCATGCAAATCACCAATAGGATG	T	A	exonic	synonymous
Gm01	5305321	Glyma.01G045900.Wm82.a2.v1,Glyma.01G046000.Wm82.a2.v1	0.499581	TAGACTAACCTTGTCAAATTCAGATATGGCCTTGTTGATTTGGGCCGAGA[A/T]TGTTATGGGCAAATGGATTTCATGTATTGTTTGTGTTGCATTAGTTTCTT	A	T	intergenic	-
Gm01	5311909	Glyma.01G045900.Wm82.a2.v1,Glyma.01G046000.Wm82.a2.v1	0.434173	T[T/G]AAGATTTGAAATCCACGTGTTAGAGAAAGTGGGGTGCACGAATGAGTATT	T	G	intergenic	-
Gm01	5316275	Glyma.01G046000.Wm82.a2.v1	0.488268	AAAATGTCAATAACTTTGTATTGGATCTAAATATCAGTATGTTTCTATTA[A/G]A	A	G	upstream	-
Gm01	5316836	Glyma.01G046000.Wm82.a2.v1	0.495401	TCTCAGGGAATGAGGCAATTAAAGATGGTCACATTAACAATTATTTCGGT[A/G]A	A	G	upstream	-
Gm01	5319366	Glyma.01G046000.Wm82.a2.v1	0.0108739	AAGTGCTTATGTGGGCCATGATTCTGGCCACTATGTGGTTATGACAACCA[A/G]TGGTTTCAACAAGGTTGCACAGATCCTCTCTGGGAACTGCTTGACCGGGA	A	G	exonic	nonsynonymous
Gm01	5325487	Glyma.01G046100.Wm82.a2.v1	0.332718	T[A/C]GGTGAGAATGATGCTTTCTTTGTGAATGATGAGTTATACAGGATAAAAAT	A	C	intronic	-
Gm01	5327812	Glyma.01G046200.Wm82.a2.v1	0.487443	CAATGAGAGTAAATCAACTTCATTATTGCCACAACAAAGGGTAGCATGAA[A/C]AGTGCCATATTCTCCCCTGTAACTCCATTAGAAAAACATAGTTTGCTGCA	A	C	intronic	-
Gm01	5328573	Glyma.01G046200.Wm82.a2.v1	0.101657	AAAGTTATGTATACATTAGACTTTGCGAATTTTCTTCAAATTAAGGTTCA[A/C]C	A	C	intronic	-
Gm01	5337572	Glyma.01G046300.Wm82.a2.v1	0.100856	GCCTTTTTTGCCGCATTACTAAGAGCCTTGGCTCTCTGTCTCATTCCTTC[A/G]CCTTCTTCTCCACCATCCATGACCACACCAATAGCCTTTTCAATCTCCTC	A	G	exonic	synonymous
Gm01	5342248	Glyma.01G046300.Wm82.a2.v1,Glyma.01G046400.Wm82.a2.v1	0.0375454	T[T/C]ACAGGTAACTCAAATTGAGTTCACAACATTTATGATTTCTATGCATAATG	T	C	intergenic	-
Gm01	5342556	Glyma.01G046300.Wm82.a2.v1,Glyma.01G046400.Wm82.a2.v1	0.060838	GTTTCCTTTAGGATGAGATAACCTAAACCTTTTGATTTCATATTTTTTTA[T/C]AGTTATGCAGGATATTATACGATAGCTAGGGTTATTTAGCTCTCTTCAAA	T	C	intergenic	-
Gm01	5348746	Glyma.01G046300.Wm82.a2.v1,Glyma.01G046400.Wm82.a2.v1	0.499157	TTTATGCTCATTTGGTTTTATAACTTCAAAATTGGAATACGTTTATGAGC[T/C]CACTCACTTATTAATATATCTAACACTATCATACTTGATATATCTTGCCA	C	T	intergenic	-
Gm01	5356397	Glyma.01G046400.Wm82.a2.v1	0.414574	A[C/G]CTTCCGATAATCAAGAGTTGGAGGCAATGTGAGATGGTATTGCTGTGTTT	G	C	exonic	nonsynonymous
Gm01	5363401	Glyma.01G046500.Wm82.a2.v1	0.42423	AGAATTTAATGCGTGTGTGATTAAATTGTTGTTTGAGCTATATGTTTATC[A/G]T	G	A	intronic	-
Gm01	5365067	Glyma.01G046500.Wm82.a2.v1	0.394908	C[A/G]CAGCCATTCTTCGTTATGTGGGACAAAATCTTGGGTACCTACATGCCATA	G	A	exonic	synonymous
Gm01	5371019	Glyma.01G046500.Wm82.a2.v1,Glyma.01G046600.Wm82.a2.v1	0.0364157	GGGGAATTATTTTGCATTTTCATTTGATTGACTATTATAATTTTAGAGAC[T/C]A	C	T	intergenic	-
Gm01	5375792	Glyma.01G046500.Wm82.a2.v1,Glyma.01G046600.Wm82.a2.v1	0.0403614	TTTGCTTTTTCAATGATAAATAGCTTATTCACCAGTTTCACATGGCTGCA[T/C]GCATGGCCATTGTCTATGAAAGCCTATGTGGGAAAACTTCATTAATTGCT	C	T	intergenic	-
Gm01	5378201	Glyma.01G046500.Wm82.a2.v1,Glyma.01G046600.Wm82.a2.v1	0.0371188	T[A/G]TGATAGCTCACTCCCCGTGTGTTGTTTGTATTTGGATCTTGTGATGATCT	A	G	intergenic	-
Gm01	5380884	Glyma.01G046600.Wm82.a2.v1	0.166131	TGAAGTTGTTTTTCCATGAGTGGCATTTTTGCTGAAACTGATTTCACCTG[T/C]ATGGTCACTAATATCAACAGAATTCTTGTCAGAACAATAGCATTTGCAAC	T	C	exonic	nonsynonymous
Gm01	5382577	Glyma.01G046600.Wm82.a2.v1	0.372331	CTGTTTGGGATAGAATGATGCCCTAGAGATATTGATCCCTTGGTTATATT[T/C]T	T	C	upstream	-
Gm01	5384287	Glyma.01G046600.Wm82.a2.v1,Glyma.01G046700.Wm82.a2.v1	0.461913	TATAATCATCCTAAAGATCTGAAGCCTGTGAGAATACCTCAAAATCCCAC[C/G]AGACAGCCAAAGGTTCTAATTATGGTAGTTAAAAAAACTTAAAGGTTATC	G	C	intergenic	-
Gm01	5386966	Glyma.01G046700.Wm82.a2.v1	0.130225	CCATACAGGATGTAAAGGCACACATTAGACTCAACAAGTGTCCTCAACAA[A/G]CATAACCACTGCAGTGAAGATTCCATTGCAATTTGCAATGTAAGTGGCCC	G	A	intronic	-
Gm01	5393294	Glyma.01G046700.Wm82.a2.v1,Glyma.01G046800.Wm82.a2.v1	0.138946	TTGGTCGGCATGCCATTAGACACATCATTGCTCAGGTGTCATATTTAATC[T/C]A	C	T	intergenic	-
Gm01	5402058	Glyma.01G046700.Wm82.a2.v1,Glyma.01G046800.Wm82.a2.v1	0.491561	TTCAATATGCATAGATTGATCGAGCTGAGGACATCAGTGCTCGAGCCTTG[T/C]G	C	T	intergenic	-
Gm01	5407538	Glyma.01G046700.Wm82.a2.v1,Glyma.01G046800.Wm82.a2.v1	0.404593	CAGCTTTATATATTTTTGGCCAACCACACATAGTATTTGTCAGAGCTAAC[T/G]AGTTTATATACTACGTACCCTCCCCATATAACCTGCTATACTAAAAGTAA	T	G	intergenic	-
Gm01	5412984	Glyma.01G046700.Wm82.a2.v1,Glyma.01G046800.Wm82.a2.v1	0.105106	C[A/C]TGTGTCAGCACTAAGGGAAGCTTTGCTGGTATTGCTATCAATCCATCAAG	A	C	intergenic	-
Gm01	5415609	Glyma.01G046700.Wm82.a2.v1,Glyma.01G046800.Wm82.a2.v1	0.44503	AGGGACTGATGACATGTTGATTATCAATGAATATAGTTGGTAAAGGATGA[A/G]ATGGTGTAGGATCACCAGAAGGTGGATGATGGAACTTCTTGAGCATGGAA	A	G	intergenic	-
Gm01	5421560	Glyma.01G046700.Wm82.a2.v1,Glyma.01G046800.Wm82.a2.v1	0.104946	C[T/G]GGAAACCTATGTGGATATAGGTTAACTTTTGATCTACTTATCCTTGCTGA	T	G	intergenic	-
Gm01	5433329	Glyma.01G046700.Wm82.a2.v1,Glyma.01G046800.Wm82.a2.v1	0.454282	TCATTTTTGTAGTTGTAAAAGGTGAAGAAGGTTTTCCCTCGACCAAGCCT[C/G]G	C	G	intergenic	-
Gm01	5437269	Glyma.01G046700.Wm82.a2.v1,Glyma.01G046800.Wm82.a2.v1	0.450184	TTGGAACATATCCCACTTGAGTAGCTTATCCTGAAGCACCATCAACTCCG[T/C]GACATTGCCAACCTCACAAAAGACTTTAACAATTGCATTGTAGCTTTCAG	C	T	intergenic	-
Gm01	5439775	Glyma.01G046700.Wm82.a2.v1,Glyma.01G046800.Wm82.a2.v1	0.102346	T[T/C]AGACTGACAACACAGATAGCTAGTTCTCTTGTCTCTTGTATCCTATACTT	C	T	intergenic	-
Gm01	5444860	Glyma.01G046700.Wm82.a2.v1,Glyma.01G046800.Wm82.a2.v1	0.419722	CAGAGGCAAAGCTTGCCACTTATAAAAGGAAAAGTGAATCCTATAGCTTT[T/G]ATCCATGATCAAGACTTCAATATGACAGAATCCAACACATGCTGGACCAC	G	T	intergenic	-
Gm01	5450109	Glyma.01G046800.Wm82.a2.v1	0.150845	ATGCTAATCCCAAATCTACAATGGTCGACGTTTCTTCCATGTTGTTGAGC[A/T]TGCCATCCTCAGTGCTTGGAGATTTTAACAAGACTACTTCAGAAGACACA	T	A	exonic	nonsynonymous
Gm01	5454082	Glyma.01G046800.Wm82.a2.v1,Glyma.01G046900.Wm82.a2.v1	0.474769	TATTAAAGACTTTTTTAAAAAAAGTTAGTATAATGATTAACGTGGGAATA[T/G]G	G	T	intergenic	-
Gm01	5465504	Glyma.01G046900.Wm82.a2.v1	0.492286	ATCCTAAAATCTGCTCTGAGACACGGAAGAATTTCAGAGAAGGAGACAAT[A/G]GAGTCCCACAGAGAGAATCAGAATGTACACTTGAAGCCAGTCATAGTCTT	A	G	downstream	-
Gm01	5469006	Glyma.01G046900.Wm82.a2.v1	0.487347	TTTAAGCATTCCATGATCATCACAAGTTCTTGTAAACAAAACGTTGATGA[T/C]GCATAGTTTTCTGAAAAAATCACAATAGCAATCCTGGATTCTTGAATTGC	C	T	exonic	unknown
Gm01	5475344	Glyma.01G046900.Wm82.a2.v1,Glyma.01G047000.Wm82.a2.v1	0.470025	GACAAGCCGATTATTGAATCTGTGCCAGGGACATCATTCAATTCTTATCA[A/G]G	A	G	intergenic	-
Gm01	5476914	Glyma.01G046900.Wm82.a2.v1,Glyma.01G047000.Wm82.a2.v1	0.472073	TATGATAAAACAACAATAGTCTAAAAGCACAGACTTGGAAAACAACAAGC[A/G]AAATTGAGATTTTAGAATAACTAATCAAAACTCAACTAATTATACACAAC	A	G	intergenic	-
Gm01	5485137	Glyma.01G047000.Wm82.a2.v1	0.484523	AGCTGTTAAAAGTCTAGTAAAACAAACCTCTCCCTGACGGCACTTCCAGA[T/C]AAAACTCCACCATATGCACGGTTGACAGTCCTACGGTTTCTGGGTAACCT	T	C	exonic	synonymous
Gm01	5486296	Glyma.01G047000.Wm82.a2.v1	0.431837	GGGCACTTGGGTCCGCTGGCCCTCTTCTTGGTAGTCTGATAAACGAGCTT[T/C]C	C	T	exonic	synonymous
Gm01	5489427	Glyma.01G047000.Wm82.a2.v1,Glyma.01G047100.Wm82.a2.v1	0.100845	ATGCTAAGTCTACGTTTGCTTAAGTGCAGAATCAAGATCATTTGAGAGAA[A/T]AACTTTGGTAATCAAATATGGAATTACTACTTGTAATGAACAAATTTTCT	T	A	intergenic	-
Gm01	5499030	Glyma.01G047000.Wm82.a2.v1,Glyma.01G047100.Wm82.a2.v1	0.358006	GTGATAGATTTTGACTGTAGATATAAGTCATTTTCCTTGTGGTTTCAAAA[A/G]GTATTCATAATTTTGAAGCTTAAAACTCAAGAAACAAGTTCACAAAACAT	G	A	intergenic	-
Gm01	5506115	Glyma.01G047100.Wm82.a2.v1	0.148088	G[A/G]CACTCTTGGAGGTGATCCTTTGGAAACAACTGGGATTATTGAACTTGGTG	A	G	exonic	nonsynonymous
Gm01	5512338	Glyma.01G047100.Wm82.a2.v1	0.123554	ACATGTCTATCAATCCAAACTGTCACGGGATAATCAAAAGAATAGTGTTA[T/C]ATCATCCTACAAATTGTCTTACTATGTTATAAAGAAAGTATTGAATGAAA	T	C	downstream	-
Gm01	5518110	Glyma.01G047300.Wm82.a2.v1	0.122665	ATTGAGCCTCAAAGAAGACAATGAAGAAATTTTTGGGGTGCTTTCATTTA[T/C]CTTCTGGACATTTACCATTATTGGTCTCTTCAAATATGTTTTCATTGTGA	T	C	downstream	-
Gm01	5521323	Glyma.01G047400.Wm82.a2.v1	0.134742	AATTACTACAACTAATAATGGTAAGTCCAAATTAATTGAATTACAGGGTC[A/C]TATGATGCATGGTGTTTTTCACTCTAATGGATTCGGGCATTTGCTTTGTG	A	C	exonic	unknown
Gm01	5526350	Glyma.01G047400.Wm82.a2.v1,Glyma.01G047500.Wm82.a2.v1	0.179151	AGGACATAGTTGTACATAGGCATGGACGGAATTACATTGTATCAAATAGG[A/G]G	G	A	intergenic	-
Gm01	5532122	Glyma.01G047500.Wm82.a2.v1	0.189101	TGATCTTGGTGAGATGGGTCGCCACAACATCAAAGTGTGTGGCACAGACG[A/G]C	A	G	exonic	unknown
Gm01	5538901	Glyma.01G047500.Wm82.a2.v1,Glyma.01G047600.Wm82.a2.v1	0.0924797	ATTTTAAATTTGCATTATTAATACTGCATGAAGGTTTACAAATGAAGAAT[T/C]TGACTTTATCATTTAGTTTGGATCTAACTACCCATCACCTACAACTCTTT	C	T	intergenic	-
Gm01	5543139	Glyma.01G047500.Wm82.a2.v1,Glyma.01G047600.Wm82.a2.v1	0.126987	A[A/G]ATCGAAAATTGAATGCTCTCTTCTTTCTCCTCCTTTTCCTCTCCATAACC	A	G	intergenic	-
Gm01	5545309	Glyma.01G047600.Wm82.a2.v1	0.497145	A[T/C]TGAGTTCAAATTTGAATTTAGAGGCAAAGGCTTTTTGGGCATCTATATTC	T	C	upstream	-
Gm01	5552380	Glyma.01G047700.Wm82.a2.v1	0.0838372	CAGAACGTCAGTTCTTGGATGCTGAATATGATGAGTATGCTGCTTCCAAC[T/G]CCAGTGGAGCTGCATTTTGCCGCTCAGCTGCTTTAATTGTAAGGCTTAAC	G	T	exonic	nonsynonymous
Gm01	5553902	Glyma.01G047700.Wm82.a2.v1	0.424262	CTACAATCTGGTCAGCGTAGAGGTTTACAGTTTGCAATAGCACCAGGACC[A/C]CCCACACTACACCAGGAACAAGTATAATAATTTGTATGCTTTTTTATGTA	A	C	exonic	synonymous
Gm01	5559781	Glyma.01G047800.Wm82.a2.v1	0.0767367	TTCAAACAGAGAATGTGCTAGGCCTGAGAAGTTCAGAAATTGCACTAAGA[T/C]ACAGCCACAAAGACCAAAGGATATTGCTGCAGAATCAACATACTCTGAAG	C	T	exonic	nonsynonymous
Gm01	5565866	Glyma.01G047800.Wm82.a2.v1,Glyma.01G047900.Wm82.a2.v1	0.439813	G[T/C]GTTTTTGTTTTGTTTTATGTCTTTTGCCAACTCCGGAGACGCCGCAATGC	T	C	intergenic	-
Gm01	5569514	Glyma.01G047800.Wm82.a2.v1,Glyma.01G047900.Wm82.a2.v1	0.442443	AAAGTGAGAAGGAGAGACTATAGTGTTTCATGGCGAAGGCGTCACCATTG[T/C]G	T	C	intergenic	-
Gm01	5574652	Glyma.01G047800.Wm82.a2.v1,Glyma.01G047900.Wm82.a2.v1	0.485097	TACCGGTGAACACCACTAAACAAACACACTAGCACACATACATTAACATA[A/G]A	G	A	intergenic	-
Gm01	5581880	Glyma.01G047800.Wm82.a2.v1,Glyma.01G047900.Wm82.a2.v1	0.468764	A[T/G]GAGCCTAAAGTGGTGTTTTTGCCAACGATGTACTATTTTAGAGTGAAAGG	G	T	intergenic	-
Gm01	5583551	Glyma.01G047800.Wm82.a2.v1,Glyma.01G047900.Wm82.a2.v1	0.489954	G[A/G]TAGAATGACAAATTTTTATCGGAAAATTTTCATTTTTGGTCTCAAAGTGT	G	A	intergenic	-
Gm01	5586380	Glyma.01G047900.Wm82.a2.v1	0.390459	GTTTTCTTTTTTGGTTAATAATATTTCAGCTTATAGCTGGAGAGGAATCT[A/T]G	A	T	UTR3	-
Gm01	5588625	Glyma.01G048000.Wm82.a2.v1	0.455914	TTTCTTTTAAATGGTAGAGGGTGAGGGGAGGGAAGGGATTATGATATACT[T/C]T	T	C	upstream	-
Gm01	5592609	Glyma.01G048000.Wm82.a2.v1	0.375524	T[T/C]TGCCTTTGACCACTTCCTCTCCATGAGATCCCCCATCGACTTTCAAGATT	T	C	intronic	-
Gm01	5600608	Glyma.01G048000.Wm82.a2.v1	0.412198	GCTTCAAAGAACTCATCAGATCCATTGGTAAAGCTTGTTCATGAACTGCA[T/G]AGAGATTTGGAATTAGTATATGTTGGGCAAGTTTGCCTCTCTTGGGAAAT	G	T	exonic	nonsynonymous
Gm01	5602232	Glyma.01G048000.Wm82.a2.v1	0.396871	T[A/C]AACAACTAAGCCCAATGTAAATATTGGGCTAATTAAATTAGGTCTAGGGT	A	C	downstream	-
Gm01	5610645	Glyma.01G048100.Wm82.a2.v1,Glyma.01G048200.Wm82.a2.v1	0.0322841	AACCAAAATATCTAGAAGGTTACGTATAAGCAAAAGGGACCCAGCTCAGT[A/G]C	A	G	intergenic	-
Gm01	5614675	Glyma.01G048200.Wm82.a2.v1	0.0305098	C[A/G]ACAACCACCCTATTGTTTACCCTTTGCACATTCTGGATTGGAAAACCGAT	G	A	upstream	-
Gm01	5617175	Glyma.01G048200.Wm82.a2.v1	0.386058	TACTGTGACACACAGAAGAGTTGTTGCTACCCCACAACTGGGAAGCCTGC[A/T]GCAGATTTTGGCATTCATGGTCTGTGGCCTAATTACAATGATGGCACATA	A	T	exonic	unknown
Gm01	5621506	Glyma.01G048300.Wm82.a2.v1	0.472802	TTCTGCTTAAACCCCAACACACCACCATTTTCGATGTTGCGTCTCATCTA[T/C]T	T	C	UTR3	-
Gm01	5629346	Glyma.01G048400.Wm82.a2.v1	0.00766046	ATCAACTGAAGCACACATTAATGAGGCATACTACTTGGTGTAGATCTCAG[A/G]TCTCATTAGCAACATGGAGAAGGATTGGCCATCCCTGAGCTGTCCAAGTA	A	G	exonic	nonsynonymous
Gm01	5630889	Glyma.01G048400.Wm82.a2.v1	0.381412	AGTCAACTTTACCAAGTCTACATGTGCGTGGACACTTCTGGGTCAAATCT[T/C]ATTGAGTGCCCTGTGCTTCCAAGGAGCAAGTGTGGTGAACAAATTCAATT	T	C	exonic	synonymous
Gm01	5635607	Glyma.01G048400.Wm82.a2.v1,Glyma.01G048500.Wm82.a2.v1	0.374239	CATCAATCACAACTCCCACCCAAGACAAATGTCTCTCAACCATCCCAAGT[T/G]G	T	G	intergenic	-
Gm01	5640355	Glyma.01G048400.Wm82.a2.v1,Glyma.01G048500.Wm82.a2.v1	0.029138	G[A/G]ACCCTAAGAGAATAAACTTCATTCCTAATTGGCCCACTCCACCAAGTATA	A	G	intergenic	-
Gm01	5647004	Glyma.01G048400.Wm82.a2.v1,Glyma.01G048500.Wm82.a2.v1	0.355861	A[A/C]AGGTTTTAGTATTATAAAGTGTCATTGGCACGAGGAGTTCCAATGGCCAT	A	C	intergenic	-
Gm01	5649887	Glyma.01G048400.Wm82.a2.v1,Glyma.01G048500.Wm82.a2.v1	0.386104	TAGATTCATGGAATCTAGAGCTTCTCCAAAAATCCTTGATGACCTCCTCC[T/C]TTTTACATGCTACTTCCATGGATAGCCCCTCAATTTCCTCCTTCATTTCC	T	C	intergenic	-
Gm01	5656297	Glyma.01G048400.Wm82.a2.v1,Glyma.01G048500.Wm82.a2.v1	0.414347	TTGGGATTCTACCAGAAACCGACAAAGCAAGAGGGTGTGTATGGGACACT[A/G]CGAAGATGGAAATGGAATACTGGACCAGGTCAAAAAATGGAAAAATAAAA	A	G	intergenic	-
Gm01	5662419	Glyma.01G048500.Wm82.a2.v1	0.425728	AAAAGTTTGACAAAGGTGAAATTTCTATTCTTATTTTTTGGTTCAATATC[A/G]ATAGCAATTTGTGTTCTTAAGTGACATGGAAGTTCCTCTCACAATTCTGA	A	G	intronic	-
Gm01	5664051	Glyma.01G048500.Wm82.a2.v1	0.00923695	CACAGAATCAATGCGGATCATGGGTTACTATATGGACTCATCAATTTGGA[A/T]TCCAGACCTCATCGAAATACAGATAGCAAATGGTACATCAGCCCAGAGGT	T	A	exonic	nonsynonymous
Gm01	5665069	Glyma.01G048500.Wm82.a2.v1	0.397751	TTCTGGCAGATGTTTAAACTAGAAGACGTTGCAATGGGAATCTGGATCGC[A/T]GACATGAAGAAGGAAGGTCTAGAAGTTCGCTATGAGAATGAGGTCAGAGT	T	A	exonic	synonymous
Gm01	5672357	Glyma.01G048600.Wm82.a2.v1,Glyma.01G048700.Wm82.a2.v1	0.0565006	G[A/C]AAAAGGGCAAAGCACGGACACATAAAAACAAGAAGTGCAACTAACAATAA	A	C	intergenic	-
Gm01	5674936	Glyma.01G048600.Wm82.a2.v1,Glyma.01G048700.Wm82.a2.v1	0.0329536	CCAATAAAATTCTCTACTTCAAATTAACTTAATGTCATAAAATATGACGT[C/G]TTCTAGTGAGAAAGCTACTAAGTCTTCCACCATGGAAAAGTTCTCATCCT	G	C	intergenic	-
Gm01	5681039	Glyma.01G048700.Wm82.a2.v1	0.390793	CAGAGACAGAGGTGTTAAATATTATTTCCTCTGTTTTCGAACGCTTCGAG[A/C]GAAACATGTCTCTGTTTCTGCCCTTCATCTTCGGCTTCTCTGACGCCACC	A	C	exonic	synonymous
Gm01	5683934	Glyma.01G048800.Wm82.a2.v1	0.374898	AATGGAAAACCATAGTACCTCCTATCTATCACCAAGGGATTCCCATATGG[T/C]GAACCACCTCTTTCTATGAGTAGCACAGAGAATTTCTCTGATAGTGTAGC	T	C	exonic	synonymous
Gm01	5689757	Glyma.01G048800.Wm82.a2.v1,Glyma.01G048900.Wm82.a2.v1	0.469545	TTAGGACTAAAAAACACAAAGGAGAAATACATGAAGGTTATCTCATTTTC[A/T]GGTTCAAAGTTAATCAAACGAATTGGATGAGAGGGAATGAAATGAAATAA	A	T	intergenic	-
Gm01	5695053	Glyma.01G048900.Wm82.a2.v1	0.353919	C[T/C]GGTTTGGTTTAACAAGCAATCAAGAAACTTATTTTGTGTTCTCTTTGAAA	T	C	downstream	-
Gm01	5704878	Glyma.01G048900.Wm82.a2.v1,Glyma.01G049000.Wm82.a2.v1	0.114268	CTTTGTTTCTTTTCCTGACAACGATTATGTCATAGTTAAAATAGACAATG[A/G]AAATAAAAGACGGACATCAAAATTAACGGATAAACATTTCATTTGCAAAT	G	A	intergenic	-
Gm01	5707319	Glyma.01G048900.Wm82.a2.v1,Glyma.01G049000.Wm82.a2.v1	0.114797	TCAGAATTTCAAAAATGATGTTCCCTTTTTGTAGAACCCGAAACACCCCT[T/C]A	T	C	intergenic	-
Gm01	5712658	Glyma.01G049000.Wm82.a2.v1,Glyma.01G049100.Wm82.a2.v1	0.115106	T[T/C]TAGAGTAGTTTCTTTCCAGGCAAAGGTACTAGTGAGAATGTTGTGATCAC	T	C	intergenic	-
Gm01	5716877	Glyma.01G049100.Wm82.a2.v1	0.120048	GTTTAATTGGTTGCAAGTTTCACATCTAAATTTGATATGGATAATGCATT[T/C]ATTTGCGAGTATATGGAGGGCATCATTTGATTTATCAAAATGAGCTATTC	T	C	downstream	-
Gm01	5721998	Glyma.01G049100.Wm82.a2.v1,Glyma.01G049200.Wm82.a2.v1	0.113234	GATTAGTAGGAGAAGGTCCGGTGAATCAAAAGTCATTTAAGCAAAGTTGC[T/C]TCATCAATTATTACTCTTTTAATGGCCCCATCAAGGGAAGATCTCACAAA	T	C	intergenic	-
Gm01	5728356	Glyma.01G049100.Wm82.a2.v1,Glyma.01G049200.Wm82.a2.v1	0.0496555	TGTTACATTTCTTTCCTTTAAGTATCTTCTTCCTTCAAAAATTGGCTGGT[A/G]CGATCTCAGTTTTGGAACCATGCACTTTGAAAAGGAAAAATTCTACTTTA	A	G	intergenic	-
Gm01	5735524	Glyma.01G049100.Wm82.a2.v1,Glyma.01G049200.Wm82.a2.v1	0.473101	TATGTGTAACCGCTGAACACCCGTGTCTTCGCTTCTCCTGGTTTTGTTTG[T/C]GTTTTTGCGGTCCATCCTGTGAGTGAAATTGGGCACCAACATGTGAGTTA	C	T	intergenic	-
Gm01	5736760	Glyma.01G049200.Wm82.a2.v1	0.365416	CTTAATCCAGACATTGGATTCAAAAGGCAAAACCGAGGAAATAGGCCACA[A/G]GTTCTAGTTGTGTAGTTTTCATATTCACTGCAATCATAACTTTCTTCCCC	G	A	exonic	synonymous
Gm01	5746565	Glyma.01G049300.Wm82.a2.v1,Glyma.01G049400.Wm82.a2.v1	0.449417	TTAAATTTCCAATTTATGGTCCCTTCCTTGAGGTGCTTCCACTTCACCGG[T/C]GGTTGCCTTCTACCCATCTCTTGTCTTTGTCGTAGTGCATTTTCAACCAT	T	C	intergenic	-
Gm01	5754120	Glyma.01G049300.Wm82.a2.v1,Glyma.01G049400.Wm82.a2.v1	0.346059	AGGGTGAAGAATCCTCTCCAATTCCAAGATGCTTTGAATGTAATCAACAA[A/G]GACACTTGAAAATGGAATGTCCTACTTACAAAAAAAAATGGAAAAACTTG	G	A	intergenic	-
Gm01	5759011	Glyma.01G049300.Wm82.a2.v1,Glyma.01G049400.Wm82.a2.v1	0.468995	GATAATCATCAAATTTTTCCATTGCCCATTTCATATTTCAATAAAACCTG[T/C]ATAGTTAAATAGAGTCAATTAATCGTGAGAAAATGTATCGATTTGTGAGT	C	T	intergenic	-
Gm01	5763995	Glyma.01G049400.Wm82.a2.v1	0.346897	ACAAACTTACAATATAACAACACAGGAGAATGTCTGAGGTTGTTATTAAA[T/G]ACTCTGCCATAAAGCTGTTTGGTAGAACAATTTCTCTGCCCCGCAACACC	G	T	exonic	nonsynonymous
Gm01	5766133	Glyma.01G049400.Wm82.a2.v1	0.440213	CAAGAAGACGTGGAGGCCTCACACCAAACCCTAGAGGAAACAAAATCTCC[A/G]ACATCATCATCATGCAATCTCGAGAACCCCAAGACCCCCTCAACAGAAAG	G	A	exonic	synonymous
Gm01	5766756	Glyma.01G049400.Wm82.a2.v1	0.0424035	ACACAATGCAACTACTAGTACTAACTCACATGAAAAATCATTGGATAATC[A/G]TAAGAGTTATCATCATCAAGGTTTCACTCCTCAATTGTGCTTCCCAGGTT	A	G	exonic	nonsynonymous
Gm01	5770054	Glyma.01G049400.Wm82.a2.v1,Glyma.01G049500.Wm82.a2.v1	0.442316	TGAAACCTGGTTGAAGAAAAGTTGTTGCTTTGGCAATGGAGGCCTAGGTA[T/C]TACATATTTGACTTTTAGCAATATTTTTTTTGTCTAATACTTAAAAAAAA	T	C	intergenic	-
Gm01	5775383	Glyma.01G049400.Wm82.a2.v1,Glyma.01G049500.Wm82.a2.v1	0.36572	ACTATGCCATGAGTTGCCACAATAAGAAGAACAAGAAAAAGATATTCCTA[A/G]TTGTGGTTGTATGCATAATTGGAAGAAACAAAGTATATTTTAGAGATTTC	G	A	intergenic	-
Gm01	5779474	Glyma.01G049400.Wm82.a2.v1,Glyma.01G049500.Wm82.a2.v1	0.36518	TTAGTAGACTCTATGCATGTATTACTTACACTGTTCCCTTTGCCAATTTA[A/G]CAATGATTCTTACTCTGGGTTCTTTTTTTTTAAGAAAATAATTGCATTTG	G	A	intergenic	-
Gm01	5786540	Glyma.01G049400.Wm82.a2.v1,Glyma.01G049500.Wm82.a2.v1	0.4758	TGGGATCGTTGAAGTACAGAAATCATGGAGATATGATCAAGCATATGATC[T/C]ATTCATATTTGCACAACAATCGAAGCAAGTTTATTACATGACATATCCTG	T	C	intergenic	-
Gm01	5797968	Glyma.01G049400.Wm82.a2.v1,Glyma.01G049500.Wm82.a2.v1	0.414602	ATATGAATACAACGCATCCAATATTTAGTGTCATGTGTAATGTTTGTAGA[A/C]A	C	A	intergenic	-
Gm01	5803162	Glyma.01G049500.Wm82.a2.v1	0.464544	ATTTACAAGCTATCTTACTTTTTGTAATTTACTATAAATAATAATTTCGT[C/G]TAATTTCTATGATTATAATTATAAATCAACTTTCATTACTAAATTATCAA	C	G	UTR3	-
Gm01	5803372	Glyma.01G049500.Wm82.a2.v1	0.425354	CATGTTATTGCACTGTTTGTGTTCTTCAACAATTAGCTAGAGGGGTGACG[A/G]CTTAGGGGCCTTAACCGGAAGGGATCCATATATATATTTATATAGAGAGA	G	A	downstream	-
Gm01	5812145	Glyma.01G049500.Wm82.a2.v1,Glyma.01G049600.Wm82.a2.v1	0.433249	T[A/G]GTTATTTTATCCTGAAAAGATGTTTTAACACCCAAGAACGATCATAAAGT	A	G	intergenic	-
Gm01	5817405	Glyma.01G049600.Wm82.a2.v1	0.489879	A[A/G]CATAAGTTAATAAATATAAAGAAATTTATATGTTTCACAATTCATGAGAA	G	A	upstream	-
Gm01	5818096	Glyma.01G049600.Wm82.a2.v1,Glyma.01G049700.Wm82.a2.v1	0.0217566	G[T/C]ATTAAAATATTGATTTCAATATTGGAAAATATACCTACTGCGAGAGACGG	T	C	intergenic	-
Gm01	5824885	Glyma.01G049600.Wm82.a2.v1,Glyma.01G049700.Wm82.a2.v1	0.382549	A[T/C]CATCCTAGAACAAGAGGAGAATAAACATGTGCAAATCCAGTCCAGTCCAA	C	T	intergenic	-
Gm01	5828061	Glyma.01G049700.Wm82.a2.v1	0.373163	AATAAATAAAAAAAATTTAAACATACATGCCTAACCGTTCATGTGTTTCT[A/G]CTCAAAACAAAAAGGACAAATTGAGCAAGAATGGAAAAGTAGAAAAGGAT	A	G	upstream	-
Gm01	5835864	Glyma.01G049800.Wm82.a2.v1,Glyma.01G049900.Wm82.a2.v1	0.474311	CATCGATGGAGGGTGTTTTCAATTCTGTTTTGTTTCAAGTTGAAGACGTG[C/G]ATTAGTTACAAACGATAAATGTTGTTGGGCCATTTGGGGAGACAAGCAGT	G	C	intergenic	-
Gm01	5837069	Glyma.01G049800.Wm82.a2.v1,Glyma.01G049900.Wm82.a2.v1	0.480041	AAAGACCAACCAAAATTAGAAAATCTAACTTGGTTAATTCCACATATTGG[A/G]GGCGGGGATTATGTGATGCAAAACCAGAGATGAGTTGCTTCGATATTGTA	A	G	intergenic	-
Gm01	5849200	Glyma.01G049800.Wm82.a2.v1,Glyma.01G049900.Wm82.a2.v1	0.416077	A[A/G]TGATATTGGTACCCACCCCCAGTTAGTTCATGTGCTTAAGTCTTGTTATT	A	G	intergenic	-
Gm01	5853494	Glyma.01G049800.Wm82.a2.v1,Glyma.01G049900.Wm82.a2.v1	0.419242	ACGAAGCCTAAGACAACTACTCCATAATTAAATAACAAGGAAAATGACGA[C/G]TAACTCTAGATATAATATTAACCCTTGATGTCACTTATTTCATGATTTAT	G	C	intergenic	-
Gm01	5860699	Glyma.01G049800.Wm82.a2.v1,Glyma.01G049900.Wm82.a2.v1	0.410839	AAATGCTAAACGAATCTGTTGTGAAACTTGTGATCCCGTTGCAATTAAAT[A/G]GCAATTTGGTTGTAGAACATTTTCGGCCGTTACATGTTCTTGTGTTATAA	A	G	intergenic	-
Gm01	5862386	Glyma.01G049900.Wm82.a2.v1	0.426101	TGAGATTTTGAAGTTTAACAAAACTAAACCAAATTGAGCAGACCTTATTA[T/C]CAAAAACTTACATCAATGATTCAACAAAGCCCAAGGCTATCAAAGTGCAT	T	C	downstream	-
Gm01	5869724	Glyma.01G050000.Wm82.a2.v1	0.383688	GCTAGAGACTTTGGCCATAGGAGAAAATGCAAGAGAGTTACTTCTTTATT[T/G]T	G	T	exonic	unknown
Gm01	5871955	Glyma.01G050000.Wm82.a2.v1	0.0202675	TTTGCCTTTTATCTAGTCTAGATGAATAAATTTAACAAACTTAAATGGAT[T/C]A	C	T	exonic	unknown
Gm01	5877004	Glyma.01G050000.Wm82.a2.v1,Glyma.01G050100.Wm82.a2.v1	0.373077	AAGTGGGCTCGAACGGTTGCCCATGAAAATGGTTTTGTTGCAGTAATTAT[A/G]A	G	A	intergenic	-
Gm01	5884256	Glyma.01G050000.Wm82.a2.v1,Glyma.01G050100.Wm82.a2.v1	0.387255	ACGGAAGAACTCCTTCTTCCGCTTCAATATCTAACTTCCCCTTCCACATG[T/C]GCGGAAGAAGGTTCTTCTCGCGGAAGAACCTTCGTCTTCAACCTCAGCCA	C	T	intergenic	-
Gm01	5888831	Glyma.01G050100.Wm82.a2.v1	0.403374	TTGGTGGCAGTGACCATAATGGAGCCAGGGAGGCACCACCTATGGTCATT[A/C]ACACACCTTATTTCATAGCATGAGCCACAACTAAGACCATTGTTGAACAA	C	A	exonic	synonymous
Gm01	5894810	Glyma.01G050100.Wm82.a2.v1,Glyma.01G050200.Wm82.a2.v1	0.405389	CTTTTGTAGTCGAGTCTTGGAAAGAGTAGAATGAAAAAAAAGATATTCAC[T/C]TCAACCACATTTTTGCTTAAGCGAGGATGTCTAGTAGCTTAAGTGAGGTG	C	T	intergenic	-
Gm01	5902246	Glyma.01G050100.Wm82.a2.v1,Glyma.01G050200.Wm82.a2.v1	0.433978	T[T/G]ACCCCATAATCGATGCAAGTGATGAAGTCAATCATAAAAGACCTCAACTG	G	T	intergenic	-
Gm01	5908708	Glyma.01G050100.Wm82.a2.v1,Glyma.01G050200.Wm82.a2.v1	0.0225335	G[A/G]ATCCCCTAAAATTCAAACAAATTTAACTTTTCATAAAATATTTGTGATGC	A	G	intergenic	-
Gm01	5908905	Glyma.01G050100.Wm82.a2.v1,Glyma.01G050200.Wm82.a2.v1	0.0226629	ATTAGTAGTGAATAGTGATTGTCTATATCAGGTTTGCCGGTTAAGTGGAG[A/G]CTCTTTTAGTCTTTTTGTTTGTGGAAAATTGTCAGGTCAAAACTCAAAAT	A	G	intergenic	-
Gm01	5918228	Glyma.01G050100.Wm82.a2.v1,Glyma.01G050200.Wm82.a2.v1	0.477195	GAATAAAATTGTCCATTTTTTATTAATTAAATTTTATTACTGGTTATAAG[A/G]GTCTAAAACATGGTGAATTGAAAAGGGTAAGTTAAATCCAGGCAAAGTGA	A	G	intergenic	-
Gm01	5918895	Glyma.01G050100.Wm82.a2.v1,Glyma.01G050200.Wm82.a2.v1	0.453099	CCTACAAACTTCTAACTCGAGATGTCCAATTCTCAACATGAGAAGGTGTG[T/C]TAGAAATCCTACATTAACTACTGATATGATTAAAATATTATATGTAACTA	T	C	intergenic	-
Gm01	5927978	Glyma.01G050100.Wm82.a2.v1,Glyma.01G050200.Wm82.a2.v1	0.470842	G[A/G]TTGCATCAAACTATAACTATCACCTGATGGGATTGAGTGAGCTTACGAGC	G	A	intergenic	-
Gm01	5929496	Glyma.01G050100.Wm82.a2.v1,Glyma.01G050200.Wm82.a2.v1	0.376613	CCACATGCTCCATAGGATAAAGGCAATCCGATTTATGTCCTGCTGCTGAA[A/C]T	C	A	intergenic	-
Gm01	5933084	Glyma.01G050100.Wm82.a2.v1,Glyma.01G050200.Wm82.a2.v1	0.495938	GTAAGGAGCTTGCTACAAAAATTATCAACATGGCCCAAGAGACCACATAA[A/G]A	A	G	intergenic	-
Gm01	5938501	Glyma.01G050200.Wm82.a2.v1	0.490188	GTTTACAGCTTTCAAATAGTATTGTTTGAGTTGATTACAAGGAGAATTCC[T/C]CTGGTTGGGAACAAAGAACTTCTAGCAGATTGGGCAGCAGAATATGTAAG	T	C	exonic	unknown
Gm01	5945772	Glyma.01G050300.Wm82.a2.v1	0.0197684	T[A/C]TTTCATGACGTAGTTTACCTGTTGATTGTTTAGGCATTTGAGTAGGGGTG	C	A	exonic	stopgain
Gm01	5949964	Glyma.01G050300.Wm82.a2.v1,Glyma.01G050400.Wm82.a2.v1	0.489592	TACAACATTGCTCCATCTCCGCAATGCAGTTTTGGAGTTGCTGAAGAGTA[T/C]TTGTGTCTGTCATAGCTGGAGGATAGTAGCTTTCAAAAGGGGTCTTGTGT	C	T	intergenic	-
Gm01	5955399	Glyma.01G050300.Wm82.a2.v1,Glyma.01G050400.Wm82.a2.v1	0.0762182	TTTGGTTCAGGATTAAAACTAATTAAACTTTGCTGTGTCAGTGGAATTAG[T/C]AAATCATCCCAATTAACAAACATCACACGAAGGTGGTGAAGCTTAAAGCA	C	T	intergenic	-
Gm01	5966918	Glyma.01G050400.Wm82.a2.v1	0.384867	GATTAGATCAATGGGTGGAGTCCGCCATGGGATACCTTAATTGTAGACTT[A/T]G	T	A	intronic	-
Gm01	5987616	Glyma.01G050400.Wm82.a2.v1,Glyma.01G050500.Wm82.a2.v1	0.457954	A[A/C]CATACCATATGGAAGGTCCAATGAGTGGATCAAACTATAGCAAAACCCCA	A	C	intergenic	-
Gm01	5994862	Glyma.01G050500.Wm82.a2.v1	0.459104	AAAAGACTGTATGTACCTTCATTATCATCTGCTGGAGCATAAGCTGAGCG[T/C]CTTGAACGAGCGTGCTGTTGTGTTGGCTGATTACCAGTATGGGTAAGATG	T	C	exonic	synonymous
Gm01	5998930	Glyma.01G050500.Wm82.a2.v1,Glyma.01G050600.Wm82.a2.v1	0.455882	ATGACATTTATAAATCAAGAAAATCTGGTATATATTATAAAAACTCGATC[A/T]AAGAACTTAAAAATTCAGAAAAGATGATAAACTTAATGCCCAGTGCAGCG	A	T	intergenic	-
Gm01	6002635	Glyma.01G050500.Wm82.a2.v1,Glyma.01G050600.Wm82.a2.v1	0.465178	CACTTTGGGGAGAAGCCTTAGAGATTGCAGTTTACATCTTTAATAGGGTG[T/C]C	T	C	intergenic	-
Gm01	6009056	Glyma.01G050500.Wm82.a2.v1,Glyma.01G050600.Wm82.a2.v1	0.471573	A[T/C]GACACATGCAGAGTGAGTGACGAAAAACAAAGTGCTAAGGCTGAAAGAAG	T	C	intergenic	-
Gm01	6010941	Glyma.01G050500.Wm82.a2.v1,Glyma.01G050600.Wm82.a2.v1	0.46953	T[T/C]AAACATGTACACGACGAATATTAGCTTTGCCATATGAATGTTGGGCCGAT	T	C	intergenic	-
Gm01	6015771	Glyma.01G050600.Wm82.a2.v1	0.379869	CTAGTTTCTATTGTGGTACTCAAGTAAGCATTCCTCTTACTGCCTTTAAT[T/G]GTACAAACCTTATTTATAGATTGGCACACATACATATTGGATGCTTATAG	G	T	exonic	unknown
Gm01	6020285	Glyma.01G050600.Wm82.a2.v1,Glyma.01G050700.Wm82.a2.v1	0.379568	T[A/G]ACGGTTAGGACTAACGACGTCAGAAAAAACTTGTGACAATTTTTAGATGA	G	A	intergenic	-
Gm01	6028308	Glyma.01G050900.Wm82.a2.v1	0.460321	TTCGGAATTAAAATGGAAGGAAAAAAAACGTAACAAGAGGCTTTATACCA[T/C]AAAAATAAGAATTGCAAATTAAGACCGTTATACCCTGCAGCTTCCTCCTT	C	T	UTR3	-
Gm01	6029873	Glyma.01G050900.Wm82.a2.v1	0.372693	GTGCTGGTGACTCCATGCACTAGTAGTGCTGCTGTTGAAGTGGCTAGAAA[A/G]GTTGAAATCAGCTTCCTTCTGTTGGGGGAATGGTTATGGGGTAATGGGGT	G	A	exonic	synonymous
Gm01	6034519	Glyma.01G050900.Wm82.a2.v1,Glyma.01G051000.Wm82.a2.v1	0.460615	GTGTTGTAAAATGACATGTTATCTTTTACAACGGTTGTAGAATCGTCGTC[A/G]T	A	G	intergenic	-
Gm01	6041541	Glyma.01G051100.Wm82.a2.v1	0.483246	G[A/G]GAGAAAAAGAGAAGAGCACGAAATTTAGTGCCTCAAAAGAGGTCTGAACT	G	A	upstream	-
Gm01	6047911	Glyma.01G051100.Wm82.a2.v1,Glyma.01G051200.Wm82.a2.v1	0.382922	TCTTAAAAATTGAAAACTGGTATCTGAAGGTGAAAACTTGGTAAACAACA[T/C]AGACACTACTAACTAAATCTACCAAAATTGAAAATAGGCATTTAGTTGGA	C	T	intergenic	-
Gm01	6050823	Glyma.01G051200.Wm82.a2.v1	0.469865	G[A/G]GAAGGAGTGGGGCCTTTGATCTTGAAAAGCATTTTGCTTTCTATGGAGCT	G	A	exonic	unknown
Gm01	6054840	Glyma.01G051200.Wm82.a2.v1	0.471617	C[T/C]TCGGCTTATATAGTAGAATCATGGCTTGGAGGCAACTACCTCCAACACTT	C	T	exonic	unknown
Gm01	6060486	Glyma.01G051300.Wm82.a2.v1	0.465995	TGTACGTTTACATAAAGATAAATGTTAACAATAAGGCTTTTTTTTTTATT[T/C]CATAAAGTTTTATATTGGTCCCACAAAATAACTTGAGCGTAATTCATTAA	C	T	UTR3	-
Gm01	6068630	Glyma.01G051300.Wm82.a2.v1,Glyma.01G051400.Wm82.a2.v1	0.0860193	T[T/C]TTGATGCTTTTACTAGTTTGCTTTTCTACTTCACTATGAAATCTTTTAAA	T	C	intergenic	-
Gm01	6075274	Glyma.01G051300.Wm82.a2.v1,Glyma.01G051400.Wm82.a2.v1	0.0815704	AACAAATATGTCTCTTTTGTTTTCATCCTTTTCTTGTCTTCTCTTCACCT[A/C]C	C	A	intergenic	-
Gm01	6077066	Glyma.01G051300.Wm82.a2.v1,Glyma.01G051400.Wm82.a2.v1	0.0884956	CTTTCATCCATAATGCTTTCTTAATTGCTTTAGTGACAACTTTAAATTCA[A/G]CTTGTGTAGTGGATAAGGACACCACATGTTGAAGATTACACTTCCAACTC	G	A	intergenic	-
Gm01	6081871	Glyma.01G051300.Wm82.a2.v1,Glyma.01G051400.Wm82.a2.v1	0.08636	TTAGAGATAGAAGTTTTCAACACACAAAATACTTTCAACCTTAGAACAAA[A/G]GACAAGTTATGTTCAATGGTTACAACTAGTCAGATGCCTAGTTGTGATAG	A	G	intergenic	-
Gm01	6088459	Glyma.01G051400.Wm82.a2.v1	0.0842788	TTATTTTGTAAAATTTTCTTAGGCTGTTGTGAACTGGCCAAAGGAAAACC[A/T]TAAACTGTCTATTCATACTCCTGTCAGGTACCTCTATATTCATTTGTGTC	A	T	exonic	nonsynonymous
Gm01	6092615	Glyma.01G051400.Wm82.a2.v1	0.354123	AATAAAACAGAAACACTGTCTGACAAAAAGGATGAAGGGAACGTTGTGGC[A/G]GTTCAAGCACAAGATGACACACAGAGCACTGGCAAGCAGACTGCCAATGC	A	G	exonic	synonymous
Gm01	6096447	Glyma.01G051400.Wm82.a2.v1,Glyma.01G051500.Wm82.a2.v1	0.08636	CCGGGGTGGGTTAACTCGCTATCCTTTTAATTGACATAGCTGACAACAAC[A/C]C	A	C	intergenic	-
Gm01	6101575	Glyma.01G051400.Wm82.a2.v1,Glyma.01G051500.Wm82.a2.v1	0.381456	CTCCAACCACCCCGAAAGGGCTCTTATGGAAATTTACCTTGAAATCGGGC[A/C]CAACTTCAAAACATCTCATGATGGTTTTAATGGTGGTGACATTCTCTAAT	A	C	intergenic	-
Gm01	6106278	Glyma.01G051500.Wm82.a2.v1	0.48627	T[T/C]TATCAATAAGGTTCTTAGCACTACCATTGGGCCTAAACCAAGTGAAGCTT	T	C	upstream	-
Gm01	6112663	Glyma.01G051500.Wm82.a2.v1,Glyma.01G051600.Wm82.a2.v1	0.087797	TCTTTGGAACCACTCCTGTAAAGTACTATGCAGTCTAATTATTCGTTTGC[A/G]TGGTGCATTTGCAAGTGAAGAAGTAATTGTAAACAATTGGATTTGTTTAG	G	A	intergenic	-
Gm01	6115554	Glyma.01G051600.Wm82.a2.v1	0.481013	TATAACATGTATGCTCTCGTGCTTGCAACGAATCATGACCTTCAATCATC[A/G]G	A	G	exonic	unknown
Gm01	6132495	Glyma.01G051600.Wm82.a2.v1,Glyma.01G051700.Wm82.a2.v1	0.468127	TCTCATGTTTTGATGATAGCCTTGAGGATTAATCTTTGTGCTTATGATCC[A/C]G	A	C	intergenic	-
Gm01	6136659	Glyma.01G051600.Wm82.a2.v1,Glyma.01G051700.Wm82.a2.v1	0.0881643	AAATAATCATAACCCTCACGAGACAACATGTGGGGGGCAGTGTTTTGCTT[A/C]T	C	A	intergenic	-
Gm01	6140276	Glyma.01G051600.Wm82.a2.v1,Glyma.01G051700.Wm82.a2.v1	0.0865346	TTTCTCTGACCAGATGAACAATTAAGTGAATCATGATGTCAAAGAAAGCA[A/G]GGGGAAAATACATCTCCAACTGACACAGTATAATTGCAGCCTCATTTTCC	A	G	intergenic	-
Gm01	6147748	Glyma.01G051600.Wm82.a2.v1,Glyma.01G051700.Wm82.a2.v1	0.0826868	CTTCACCTACGGCTAGATGACATGGACTGGTCCAGTATATCTGAATTGCA[T/C]ACCAAAAGCAGTACAAACAAGCTATGGACATCACAAGAAGCATTGACTGA	T	C	intergenic	-
Gm01	6149713	Glyma.01G051600.Wm82.a2.v1,Glyma.01G051700.Wm82.a2.v1	0.085115	CTTATGGTTAGGAAAAAAACTCACATATATAACCACCAGTCCCTACCCCA[T/C]T	T	C	intergenic	-
Gm01	6162642	Glyma.01G051600.Wm82.a2.v1,Glyma.01G051700.Wm82.a2.v1	0.0911148	TTAAAATATTTCTTGGGTTGGACCTGAATTAAGAGGGAGAGGCCATGACA[T/G]A	G	T	intergenic	-
Gm01	6166138	Glyma.01G051600.Wm82.a2.v1,Glyma.01G051700.Wm82.a2.v1	0.475195	CATTCATTCATCACAAGCAAGAATAACAAATCTTTCACAACCAACAGATT[A/G]GTTTCAAATGCTTTGAGTTAGTTTAGATGATAGACCAGTCAACATGCATG	G	A	intergenic	-
Gm01	6170379	Glyma.01G051600.Wm82.a2.v1,Glyma.01G051700.Wm82.a2.v1	0.08833	AAGAGTGTTACCATTCCTTGCTCAATTAGTGTTGTGTCATTTGGAAAGGC[A/G]CTTATTGATTTAGAGGCTAGCATCAATCTAATGCCCCTATCCATGTGTAG	A	G	intergenic	-
Gm01	6173910	Glyma.01G051600.Wm82.a2.v1,Glyma.01G051700.Wm82.a2.v1	0.0872186	CTTCTACACATACTTAGTAGGATCAAAAGTTATTGTTTATACTGACCATG[A/C]A	A	C	intergenic	-
Gm01	6182065	Glyma.01G051600.Wm82.a2.v1,Glyma.01G051700.Wm82.a2.v1	0.0874548	AAGAACTGTTGGAACCCGGTTGATCCTACCATCACATTTCCCAGGTCCCG[T/C]A	T	C	intergenic	-
Gm01	6182414	Glyma.01G051600.Wm82.a2.v1,Glyma.01G051700.Wm82.a2.v1	0.0846742	T[T/C]TATGGAGGTCACAGATGAGGGAGATGACACTGTCGACACAGACTACTGTT	T	C	intergenic	-
Gm01	6189414	Glyma.01G051600.Wm82.a2.v1,Glyma.01G051700.Wm82.a2.v1	0.0855078	T[T/C]GTTTGTATGGTTTTAATGTGGTTATGTTAGTTTTGGGGGTTTTGGATGGT	T	C	intergenic	-
Gm01	6193515	Glyma.01G051600.Wm82.a2.v1,Glyma.01G051700.Wm82.a2.v1	0.479869	G[T/C]AGGCTACAAATGACAACTCGAACATAAGCACTTTGTTTTTCACTAATTTT	T	C	intergenic	-
Gm01	6198454	Glyma.01G051600.Wm82.a2.v1,Glyma.01G051700.Wm82.a2.v1	0.0851837	C[A/G]GATAGTGAGGTGTTGGAGTTATAGGCACTGGATGGAAGGATGTTGGAGAG	G	A	intergenic	-
Gm01	6201769	Glyma.01G051600.Wm82.a2.v1,Glyma.01G051700.Wm82.a2.v1	0.0853119	C[A/C]ACACGTTGGTCAAGCATAAACACTTGTTATGTATGTGTAAGTAGGTAATG	C	A	intergenic	-
Gm01	6207078	Glyma.01G051600.Wm82.a2.v1,Glyma.01G051700.Wm82.a2.v1	0.0866317	CTCCAATGACGGAGAAAGAGATGATCACAATAATAGTAGACACATTACCA[A/G]TGTTTTACTGTGAAAAATGGGGGGTTACACACCTTCAAGCTTTGCGGATT	A	G	intergenic	-
Gm01	6238673	Glyma.01G051600.Wm82.a2.v1,Glyma.01G051700.Wm82.a2.v1	0.0853905	C[A/T]ACAAGGTCATGCCATTGTGACATAGGTAAGTATGGACATGGCTCAACCGA	T	A	intergenic	-
Gm01	6240281	Glyma.01G051600.Wm82.a2.v1,Glyma.01G051700.Wm82.a2.v1	0.08572	TCCTCTCCCTTTGATTGCCAACCAAAATCCTGTACGTTGGTGACTTTCTC[A/G]CCCCGCACTAAACAAAAACAGAAAAGGAAAAGGCCCAAACACTCAGAGCC	A	G	intergenic	-
Gm01	6246825	Glyma.01G051600.Wm82.a2.v1,Glyma.01G051700.Wm82.a2.v1	0.0841424	ATGTATTATAGGAGGCAAGTTGGCAGAACCAACTTAACAGCTTAACTTTA[A/C]A	A	C	intergenic	-
Gm01	6252786	Glyma.01G051700.Wm82.a2.v1	0.474483	GATTTTTTCGACAAAAATTAGTCGTTAACAAAGTTATTGGAAACTTCAAC[A/G]TCCAACAAATGTTTTAGTGACTCAAAAAGTCCAAACAAATGTTTTAGACC	A	G	upstream	-
Gm01	6254625	Glyma.01G051700.Wm82.a2.v1	0.385464	ATGCAAATAAAAATTTATAGGTATATAAATTAAGGGTGTTTACATATTTT[T/C]AGGTAAATCATGATATTTAACATTATTAATGATTAATATTCAATATTTGT	C	T	downstream	-
Gm01	6259537	Glyma.01G051700.Wm82.a2.v1,Glyma.01G051800.Wm82.a2.v1	0.397874	G[A/G]CTTAATGAGCGAAAACCAATTTAGTCCATTAGGGAATAATGAGAATCTTA	G	A	intergenic	-
Gm01	6266129	Glyma.01G051700.Wm82.a2.v1,Glyma.01G051800.Wm82.a2.v1	0.378607	GGAAAACAGGTCACTACTATATATCAACTACCACACCTAATATAATTGGT[C/G]TAAGTGATGTAGATAAATTATATCATTTATATTATAAAAATCTCCATCAT	C	G	intergenic	-
Gm01	6269857	Glyma.01G051700.Wm82.a2.v1,Glyma.01G051800.Wm82.a2.v1	0.385918	GTGATCACGTGAAGAAGCTCAGCCCAGGGTCACAACTTTGCAGTGTTTAG[A/G]G	G	A	intergenic	-
Gm01	6273973	Glyma.01G051700.Wm82.a2.v1,Glyma.01G051800.Wm82.a2.v1	0.379106	C[A/C]CTAACCCTAAGGCTTAGACCCTAAACCCTAAGGCTTAGTCCCTAAACAAT	C	A	intergenic	-
Gm01	6279643	Glyma.01G051800.Wm82.a2.v1	0.47121	T[A/G]TAGCTGGTGTGTGTTTCGGAGGACGTGAAGGCAGAACCACCTCGCATGGT	A	G	upstream	-
Gm01	6287123	Glyma.01G051800.Wm82.a2.v1,Glyma.01G051900.Wm82.a2.v1	0.0265711	CATTTGAGTCCAAACCTTGCTTTGTGACCAATAGCATTTGGACCTATAAT[A/G]G	A	G	intergenic	-
Gm01	6288015	Glyma.01G051800.Wm82.a2.v1,Glyma.01G051900.Wm82.a2.v1	0.388634	TTGGGCCTTGAGGAATATAGCTAGGTTTTTCTTTGGGCACCAGCCCAACT[A/G]C	G	A	intergenic	-
Gm01	6310988	Glyma.01G051900.Wm82.a2.v1,Glyma.01G052000.Wm82.a2.v1	0.416565	AACGGGTCCACTGCCATGGAAGGTACAAGTCTAATTAATAGGAGTATGCC[A/T]TGCTGCATAGTTTCCTTGCTTTGGGTGGACACTTCTTAAATACTCTCACA	T	A	intergenic	-
Gm01	6316155	Glyma.01G051900.Wm82.a2.v1,Glyma.01G052000.Wm82.a2.v1	0.0773961	TGTAACTCTGTCAAAAGTTCCTCATCCCAAGCGAAAAGTTGTCGCCTCCC[A/G]T	A	G	intergenic	-
Gm01	6320038	Glyma.01G052100.Wm82.a2.v1	0.410004	ACTGCTCACGATGCTCGTGTTTTTGACCATGCTCTCACAAATGCTAACTT[A/G]A	A	G	exonic	unknown
Gm01	6322441	Glyma.01G052100.Wm82.a2.v1,Glyma.01G052200.Wm82.a2.v1	0.398042	TATATACTTTTCTTTATGACTAATAAATTTACTATTATTATTAAAAATAA[A/T]CAGGGTGCTAAGATTGAAGCTTTAATTCGAGAAGATGTATTCCACCTACT	A	T	intergenic	-
Gm01	6328630	Glyma.01G052200.Wm82.a2.v1	0.388376	C[A/G]ACCATCACTCTTCCTGAGGATGTTTATGTGAAGAAGTTTTATAAGAAATA	G	A	exonic	synonymous
Gm01	6333854	Glyma.01G052200.Wm82.a2.v1	0.409577	C[A/G]AAAAACACGCGAGGCTGTAACGGTGCGTGGTGGCGCATGGGAGCTCTGAT	A	G	intronic	-
Gm01	6337846	Glyma.01G052300.Wm82.a2.v1	0.382413	TTCAAAGAATGGGGTTCATTGGGAGCGTGGTGGAGGCCCTGCTAGGTCAA[T/G]TTCTGATGTGGGGTTTGTGATGAGTTCTGGTAAGGATTGGTGGGGTTTTG	G	T	exonic	nonsynonymous
Gm01	6344246	Glyma.01G052300.Wm82.a2.v1	0.47349	TGATAGCCATTTAGTTGCTAGAGCAGTCCTTTTGGATAGCAAATTGCATA[A/G]AATCCAGGCCCCATTCAATTTTTAGCCTACAACAAATTTGAATCATGAAT	A	G	downstream	-
Gm01	6350966	Glyma.01G052300.Wm82.a2.v1,Glyma.01G052400.Wm82.a2.v1	0.45897	T[A/G]GCTTCGATTGCCATCTCATTCAATTTGAACTAGTTTTTTTTTTAACATCC	G	A	intergenic	-
Gm01	6369254	Glyma.01G052400.Wm82.a2.v1	0.481337	AAAGAATAAGACAAGATTAAGTTTGAACAGTTAACTGAAACACAAGATCA[A/T]GAAGACTATAAACAAAAAATAGTTTGAATAACAATGTTGGAAAAATTATC	T	A	intronic	-
Gm01	6370211	Glyma.01G052400.Wm82.a2.v1	0.478288	AAATTCCGAAACGATTCAATACCCAAAAGAGAGAGAAAGAGAAATTTTGG[A/G]AAATAGCGAGAAATTGAACATGACTTACGATCTCGACCGCCACGAACGCC	G	A	intronic	-
Gm01	6376837	Glyma.01G052500.Wm82.a2.v1	0.477002	GGTACATGTAAAACAACCATGCACATATGCATGTCTTAAAAGAATAATTG[T/G]GATGAAGCAGTAGACCCTATGTTATAGTCATATTTGCTTTCCATTTAGGT	G	T	UTR5	-
Gm01	6383400	Glyma.01G052500.Wm82.a2.v1,Glyma.01G052600.Wm82.a2.v1	0.0800161	C[A/G]ACTTTCAGACAAAATGTCGAGGTATATGTGGATGATATGATTGTGAAGTC	A	G	intergenic	-
Gm01	6387292	Glyma.01G052500.Wm82.a2.v1,Glyma.01G052600.Wm82.a2.v1	0.479396	G[A/G]CGACCTCGTATGGCGAGTTAGACTTTAAGCCAGGAAAGACCCCCAAGCAG	A	G	intergenic	-
Gm01	6390201	Glyma.01G052500.Wm82.a2.v1,Glyma.01G052600.Wm82.a2.v1	0.0890631	CTACTCCAAAATCGCTTTGTTGAGCCTCTCCACAAGGGTCAATAGATCAT[T/C]ATCATACGACTTGAACCTAGTGGGATTAGACTACCAGTAGAATGGGAAGC	T	C	intergenic	-
Gm01	6395966	Glyma.01G052500.Wm82.a2.v1,Glyma.01G052600.Wm82.a2.v1	0.384279	AGAAAAACAACGATCTCGGACTCATTTACCGTTGGATCGTCGTGAAATAC[T/C]T	C	T	intergenic	-
Gm01	6399385	Glyma.01G052500.Wm82.a2.v1,Glyma.01G052600.Wm82.a2.v1	0.395445	AATTAGTCTACATGAGTACATAGTGACTTATACATCCCGTCCTCATAACA[T/C]TAATATGTTATATCTCTAATAGTCGTCTCCTGCAAGCTGGAAGGTGTGCA	C	T	intergenic	-
Gm01	6406202	Glyma.01G052500.Wm82.a2.v1,Glyma.01G052600.Wm82.a2.v1	0.476735	A[T/C]AAGTGGTGACCTTGTCGTTTATATCCCTATGAAGAGAGCAATTTCTATAC	T	C	intergenic	-
Gm01	6419149	Glyma.01G052500.Wm82.a2.v1,Glyma.01G052600.Wm82.a2.v1	0.398521	C[T/C]TAGTGTGAACATATTTTTATGCATCAAATTTCTGGCGCCGTTGTCGGGGA	C	T	intergenic	-
Gm01	6426250	Glyma.01G052500.Wm82.a2.v1,Glyma.01G052600.Wm82.a2.v1	0.401941	GGGCATTCCAAAGTGTGGGAATGGATGACTATTAAGAGAGAGTTCTCACT[A/G]A	A	G	intergenic	-
Gm01	6429494	Glyma.01G052600.Wm82.a2.v1	0.395316	TCGCCAAGAATTTTAATGAGACAAAAAACAGTAATTGAATGTAAACACCA[A/G]A	G	A	UTR3	-
Gm01	6432828	Glyma.01G052600.Wm82.a2.v1	0.380806	G[A/T]ATACCCACCCCTAGTGAAAACTGAAGAGTAAGCAGCAAAAAGCACTATGA	T	A	intronic	-
Gm01	6437759	Glyma.01G052600.Wm82.a2.v1	0.476653	CTACAAGAGAAGAACCCTGCCTGTAACCCCGTGTAAGACATGACAGAAGA[T/C]A	T	C	intronic	-
Gm01	6444083	Glyma.01G052700.Wm82.a2.v1	0.435795	GCTTCGTGATCATTTTGTACATTACATGGTTACTTGCTTACGCCGCCCAA[A/C]C	C	A	UTR5	-
Gm01	6446512	Glyma.01G052700.Wm82.a2.v1,Glyma.01G052800.Wm82.a2.v1	0.478074	A[A/G]CAATAGTGGAACATCGAAGTCAAAGAGGATTGAAGCTCTTGATCTCCACC	A	G	intergenic	-
Gm01	6453691	Glyma.01G052800.Wm82.a2.v1	0.475237	C[T/C]AGTCCAATCCTTAAAAAATATATAACCATTGCAATGGCACTGAAATCGCT	C	T	intronic	-
Gm01	6456633	Glyma.01G052800.Wm82.a2.v1	0.479252	TTTCACCAACCGCGGGGAAGGAGCCTGCGGTTCGGACACTTTGATCTGCT[A/G]T	A	G	upstream	-
Gm01	6465404	Glyma.01G052800.Wm82.a2.v1,Glyma.01G052900.Wm82.a2.v1	0.367584	TTGACAATTGTCTACCATGACGCAAAACGGCAAAAGTAGTGCCTCAACAA[T/G]TGTATGATCTAAAATCCATCAATAAATTAAATAAACAGAAAAGAAAAGCA	G	T	intergenic	-
Gm01	6473446	Glyma.01G052800.Wm82.a2.v1,Glyma.01G052900.Wm82.a2.v1	0.479812	A[A/G]CCTCAGTTGATTCATCTGTTCCTAATAATTTAGCCAATCCAGCACCTGTT	A	G	intergenic	-
Gm01	6478752	Glyma.01G052800.Wm82.a2.v1,Glyma.01G052900.Wm82.a2.v1	0.372742	A[A/G]TTGCATCACTTTAAAATGGTCTTACTCTTTACCAAGCACAAAGAACATAA	G	A	intergenic	-
Gm01	6484180	Glyma.01G052800.Wm82.a2.v1,Glyma.01G052900.Wm82.a2.v1	0.0315789	ATAATCAAAATGCATAGTTAAGGGGTGATGAGTATTTTTTGAAACAGCCC[T/C]CCTCCCCTATTTATAGGGAAAAAGAGAGGTGTTTGTCGCCCAGAGACTTA	T	C	intergenic	-
Gm01	6485112	Glyma.01G052800.Wm82.a2.v1,Glyma.01G052900.Wm82.a2.v1	0.402277	CAAAAAATAACATAATATACATGTATACACATTTTTTGGTGAAGGAACCG[A/G]TTGAGAAAATAACAAAAACTGTATTTTCCCCTCACCGGGGGTTCCGTACT	A	G	intergenic	-
Gm01	6490107	Glyma.01G052800.Wm82.a2.v1,Glyma.01G052900.Wm82.a2.v1	0.446194	TTAAAGGTACTAGGTTGCTTCCTAGTAGCGCTTCTTTAACGTCTTGAGCT[A/G]GACGCTTTATGACTTATCGGTCACGGACCTAGTATTTTGCTTACCTTTGA	A	G	intergenic	-
Gm01	6498550	Glyma.01G052800.Wm82.a2.v1,Glyma.01G052900.Wm82.a2.v1	0.384875	C[A/G]AATTGCTATTTACACCCATAGTTTACTTAATACACATCCTTTGCCCCCTT	G	A	intergenic	-
Gm01	6500767	Glyma.01G052800.Wm82.a2.v1,Glyma.01G052900.Wm82.a2.v1	0.384034	C[A/G]ACGGAGGTTCCACTAATCTCTTCGATAGGGGTCCCTCTGTTCACTTCGAC	G	A	intergenic	-
Gm01	6505029	Glyma.01G052800.Wm82.a2.v1,Glyma.01G052900.Wm82.a2.v1	0.0306122	T[T/C]TGTATTCCAAGCTAGGAATGTCCAATATCCATTCCTAGCTTGAGGGGGGG	T	C	intergenic	-
Gm01	6512849	Glyma.01G052800.Wm82.a2.v1,Glyma.01G052900.Wm82.a2.v1	0.469482	A[A/G]GGCGTCATGCAGCTCGCGGCAATGGGGAGTGCGTTGCACGTTGCGGCGGA	A	G	intergenic	-
Gm01	6518318	Glyma.01G052900.Wm82.a2.v1	0.478189	CCCTCTATTTTTTTACTCTAAGGTAGCTTTTTAGGCAACTTCACTTAGTG[T/C]T	T	C	upstream	-
Gm01	6519905	Glyma.01G052900.Wm82.a2.v1	0.483818	GACATCCCTATCTTTCCATTTCTTTAATCTAGAATGAAGCAAAAAAAAAT[A/G]TATAAAAGGGTTACCCAATTACGATCAGATTCCACTCAGAAGAAGAATAG	A	G	exonic	unknown
Gm01	6524966	Glyma.01G052900.Wm82.a2.v1	0.48022	TTATCAAGTAAGTAGCGGTTAGAACAACTTTCCCCAGTAAGATTTAGGAA[T/C]A	T	C	exonic	unknown
Gm01	6532332	Glyma.01G052900.Wm82.a2.v1	0.386045	AAGGAAGTTTTTCTTTGCCCAAAATCTGAACCTGAATCAGATCAAACTCA[A/G]A	G	A	exonic	unknown
Gm01	6533477	Glyma.01G052900.Wm82.a2.v1	0.381766	A[T/C]GATTTTTGGAGTTCTAAATGAGTTTGCCAGGATGGTTTGGATTTTGATTG	C	T	exonic	unknown
Gm01	6543262	Glyma.01G052900.Wm82.a2.v1,Glyma.01G053000.Wm82.a2.v1	0.455029	CTTTTGCAAAGATAGAAGAGTAAATTGCATGAAGTATAGAGATGTATGCA[T/G]AGGCAAAACAAAGTCATTCTTTCCCTGAGTTTGCATTTGTCTTGATCTTA	T	G	intergenic	-
Gm01	6551362	Glyma.01G052900.Wm82.a2.v1,Glyma.01G053000.Wm82.a2.v1	0.478126	T[A/C]TCCTCCGCAAAAATCACAATTTACTGGTGGTAGGTGAATGACCGCTAATC	A	C	intergenic	-
Gm01	6553281	Glyma.01G052900.Wm82.a2.v1,Glyma.01G053000.Wm82.a2.v1	0.44859	AAGAACGACGAAGAATGGTGGAAAATCTTCGCGAAATCACCCACGGAAAC[A/G]T	A	G	intergenic	-
Gm01	6559183	Glyma.01G052900.Wm82.a2.v1,Glyma.01G053000.Wm82.a2.v1	0.386299	ACCGAGCACTTGGTGGGCGCATGTTCAGGTATGAAAAGCAAGGGAATGGG[A/G]GCAATGTGGCATGCCTAATCCTTTCAGAATACAACTTAGGCCTAAGGCCA	G	A	intergenic	-
Gm01	6569720	Glyma.01G053000.Wm82.a2.v1	0.471947	ATGAGTGGCTACTTATGTTGGACCACCTTCTAAATGACCACGTCTTGCTC[A/C]ATTAGCCACTAGATTTCTTAAAAGTTTTGATAGTAAAATGGATATGGTGA	C	A	exonic	unknown
Gm01	6573919	Glyma.01G053000.Wm82.a2.v1,Glyma.01G053100.Wm82.a2.v1	0.376483	AATGAAGACATTGTCACCTTTTGAAGGCATGCAATGACTGAAGACATTGT[A/C]GTCTTTGAAATGTAGATGAGGACATTGCCGCCTTTGAAGGCATGCAATGA	C	A	intergenic	-
Gm01	6576853	Glyma.01G053000.Wm82.a2.v1,Glyma.01G053100.Wm82.a2.v1	0.45625	GGCTCGCTTGCCTCTAGTTGACAAAAGTACGGATAACCCTTGGGTATCTC[T/C]ACATGCCACCTGACTCATGGGTCGAGGTGACAAAGGGGTGAGACTAAAAT	T	C	intergenic	-
Gm01	6581059	Glyma.01G053000.Wm82.a2.v1,Glyma.01G053100.Wm82.a2.v1	0.47109	GGGTACTAGTACCCAAGGATCCACCCTTATGGGAAAGCAAGAGATTGACT[T/C]ATTGAGAGGGTCGGTCATCCCAAATTCAAAAGATTGGACATTAGAGTAGG	T	C	intergenic	-
Gm01	6594439	Glyma.01G053000.Wm82.a2.v1,Glyma.01G053100.Wm82.a2.v1	0.45835	AGGGAAAATGTCGGAAAAACCGAAAAGCATGTGTTCTACGAACTTTAAGT[A/G]TGAAAGGTTCGGGAGTTGTTTTTACGCATGGGAAAAGTATTAGCACCCCA	A	G	intergenic	-
Gm01	6596330	Glyma.01G053000.Wm82.a2.v1,Glyma.01G053100.Wm82.a2.v1	0.459483	TTAGTTCCTATAATTTTATTCTGTTTAGGTTTTCCTCGTTGTAGTATCAG[T/C]AAAACCAATTTCCCCTAACAAAAAAGAAAGATTCAAACAATTTTTATTAA	C	T	intergenic	-
Gm01	6601184	Glyma.01G053000.Wm82.a2.v1,Glyma.01G053100.Wm82.a2.v1	0.385943	ACACAGTTGTTTTGATATTTTTGCTTTGGTAAGTGTGATTTTTTGGTTTA[A/T]GGTGGTTTCAACGCGTACCCAAGCATACTCTGTGGTTACACATTTTCTTA	A	T	intergenic	-
Gm01	6607192	Glyma.01G053000.Wm82.a2.v1,Glyma.01G053100.Wm82.a2.v1	0.0738636	AAAAAAAAAAACAAAAGTGAAAAAAGTTTTTTTTTATTAGATTGTGAAAT[C/G]AATCAAGTCACGTCCAACATCAATTATTAACATAACCAATGTTAAAAGTT	G	C	intergenic	-
Gm01	6613885	Glyma.01G053000.Wm82.a2.v1,Glyma.01G053100.Wm82.a2.v1	0.393522	G[A/G]TGAGAAAGACCAAGAAGGAATGTGGCTATTATAAGTATTATTGGGCAAGT	G	A	intergenic	-
Gm01	6616805	Glyma.01G053000.Wm82.a2.v1,Glyma.01G053100.Wm82.a2.v1	0.431377	A[A/G]TATTACCTAGAAATCAAAATCAATTCCTAGGTGTCGACGTACCACATCAT	A	G	intergenic	-
Gm01	6623928	Glyma.01G053100.Wm82.a2.v1	0.381766	CCCAAACTAAAGCTTGGAGATGGAGGTCATGTAAGAAATCTGACTCCTTC[A/G]CGTCACGACCGCCAATGGAACCTTCTTGACGGCCATGTCTTTGAAGGAAC	G	A	exonic	synonymous
Gm01	6626772	Glyma.01G053100.Wm82.a2.v1,Glyma.01G053200.Wm82.a2.v1	0.0286416	TTAGATATTCTCTATATTTATGATCCCACCCTGATCAGTCTCTACATAAG[A/T]AGTGAAATATCTCAATTTTAAAAAATAACACTCAATTATGTAAAGATTAA	A	T	intergenic	-
Gm01	6632894	Glyma.01G053200.Wm82.a2.v1	0.376244	CTCAGCTGGAAGTTGCAGTAATTCTCGAATCCCTTCACAAACCTGCATTG[T/C]AACAATTTAAAGTTCATGGAACTCCAAAGTAAAATAATTATTATTTGGAT	T	C	intronic	-
Gm01	6633674	Glyma.01G053200.Wm82.a2.v1	0.383598	AATTGACAAAAAATAATAAGAAATAAAAGGTGCATGGGTACACCTTAATC[T/G]TAAGGAGCATATTAGAAAAACCTTATTTTTACTGTTTTGTTTTGCTAATT	G	T	intronic	-
Gm01	6642930	Glyma.01G053200.Wm82.a2.v1,Glyma.01G053300.Wm82.a2.v1	0.44921	TTTTATTTCAATATAAAATTAATAATAGATTCAAAACTTATATGAACCAA[A/G]ATATTTCTTCACCTTGCACAGTTGTGAGATCACATGTCCAACATTCGAAA	G	A	intergenic	-
Gm01	6647247	Glyma.01G053200.Wm82.a2.v1,Glyma.01G053300.Wm82.a2.v1	0.302885	ATGGCATTGCATAGGTTGGAGAAGATGATGCTTTAGTATATACAAATCCA[T/G]T	T	G	intergenic	-
Gm01	6649447	Glyma.01G053200.Wm82.a2.v1,Glyma.01G053300.Wm82.a2.v1	0.209624	ATAAAGTATAAATCAAATATGCAAATAACAAAATACATGTTAAGTAAACA[T/C]TATTAGAAAATACACTTTCAACATCGGTTATTTAGAACATTCTACATTGG	C	T	intergenic	-
Gm01	6660946	Glyma.01G053200.Wm82.a2.v1,Glyma.01G053300.Wm82.a2.v1	0.292996	TTCCTACTAAGGACAACCTAGCCAAGAGGCAAATTCTAATTAATAATGAT[T/C]TATGCCCTTTTTGCCATAGCAAGCCTGAGTCTGCTCCCCATTTATTTTTC	C	T	intergenic	-
Gm01	6666417	Glyma.01G053200.Wm82.a2.v1,Glyma.01G053300.Wm82.a2.v1	0.289768	GAAATATGTTTTTCCAGTAGTGCAAGTCTCAATGAAAAATGTGAACCCAA[A/C]GCACGACGCGAAAGCTACTACTTTACAATCACAATTTGAGCAGACAACGA	A	C	intergenic	-
Gm01	6667740	Glyma.01G053200.Wm82.a2.v1,Glyma.01G053300.Wm82.a2.v1	0.302296	A[A/C]ACAAGATAGAAGGGAACTGCAATCCCAAGATTCAGTATTGTGTAGTTAAA	A	C	intergenic	-
Gm01	6674209	Glyma.01G053200.Wm82.a2.v1,Glyma.01G053300.Wm82.a2.v1	0.306198	AGTAACTCACAATTTTATCAGATATTTCTTGTGTCGACTAAGATGTCATC[T/G]GTCCATATCCCTTTGTGCGTGCCTTCACCCACTTCACATGTGTTGTCTTT	G	T	intergenic	-
Gm01	6680342	Glyma.01G053200.Wm82.a2.v1,Glyma.01G053300.Wm82.a2.v1	0.235052	ACATGACACTGATTTCGGCGCAGTTTCATATTCCTAAGATCCATTGAAAG[T/C]TTTCTTCAATCGTCGATATGGATGGAACAGGTTTAGAAATCTTTGATGCC	C	T	intergenic	-
Gm01	6684955	Glyma.01G053200.Wm82.a2.v1,Glyma.01G053300.Wm82.a2.v1	0.233032	TTTCCTAATTACGAAAACTGTGAGATGAGTAGACTAGTGATTAAAGTGCA[A/G]T	G	A	intergenic	-
Gm01	6690269	Glyma.01G053200.Wm82.a2.v1,Glyma.01G053300.Wm82.a2.v1	0.297172	TATTTACTCCAATTGAAATTGTGAGAAATCATGTACTGCACAAAAAATTT[T/G]CTTTCCCTTTCCACTTTTTAATTCTAGAACGGCGAAGCAAGATGCATTCT	G	T	intergenic	-
Gm01	6691206	Glyma.01G053200.Wm82.a2.v1,Glyma.01G053300.Wm82.a2.v1	0.306856	CTATTAAATAATAAAGAGGTTTCGATTGAGGAAGAACCATGAAGCCACCG[A/G]T	A	G	intergenic	-
Gm01	6696512	Glyma.01G053200.Wm82.a2.v1,Glyma.01G053300.Wm82.a2.v1	0.232957	ATGTCATATTTCTTGAAGAACATGAATATGACATTAGGTTGACTGAGAAT[T/G]TCTAATTGATGCAGACTTTGGTAGAGAAGACCATATGGAATCCATCACAC	G	T	intergenic	-
Gm01	6702446	Glyma.01G053200.Wm82.a2.v1,Glyma.01G053300.Wm82.a2.v1	0.185169	CCTAATCTACTATTTATAACTGAAAATACCTATAAGGACATTTTCAGTAT[T/C]TAGGAAGTCTACTGTGTGTAGTAAGAAAAATGCAGGATGCCGAAAGCAGT	T	C	intergenic	-
Gm01	6706445	Glyma.01G053200.Wm82.a2.v1,Glyma.01G053300.Wm82.a2.v1	0.310541	CATATGCAACCATGCCTCCAACAAATAGATCAATGTTGGCACCACCAATT[A/C]TGCCACAAGGGCGAGGTGCTGGCAACATGCCTCCATGAGGTCCACGTGAT	A	C	intergenic	-
Gm01	6711289	Glyma.01G053300.Wm82.a2.v1	0.0129585	CGAGCTGGAGAAGCGCAAAACTAGATGTTCCACTGAAAATTTTGTCAGTG[T/C]TGCTGGCAGAAAATTTTGGCATGGCCTCCACAGGCAAGTCAGCAGGCAGG	T	C	exonic	nonsynonymous
Gm01	6712120	Glyma.01G053300.Wm82.a2.v1	0.0133786	ATGGAATGTAGTAAAAGAGCTTGCACTGCTCATTCCAGTAAGGGAGCTAA[T/C]AGGAGACATTTGGGGACTCTGCTGACCTCCAATACCTTGCTGCTCCTGCT	C	T	exonic	nonsynonymous
Gm01	6716259	Glyma.01G053300.Wm82.a2.v1	0.232383	AATTCAGTGCTATCTTGAACTTCAAAAACTTAAACTTGTTTGAATTATGA[A/G]AATAATTTCCTAGCTCATATGCATTTGCCTAATTTGACAAAAGCAACAAA	A	G	intronic	-
Gm01	6722004	Glyma.01G053300.Wm82.a2.v1,Glyma.01G053400.Wm82.a2.v1	0.288759	ATTACGTTGACCCGTGAGACACATTTGACCGTCGATTTTGCACCGCTGAT[T/C]AATTAATGGACGGTCATGATTGATCGTAGTGTATCTGCACATAAGCACCG	C	T	intergenic	-
Gm01	6729054	Glyma.01G053300.Wm82.a2.v1,Glyma.01G053400.Wm82.a2.v1	0.335858	ATTTTGATTGTGTTGGTCATCCTCTCGATCAAATATTGAAGATGTAGCAC[A/G]AATAGAACAAACAAAATGGTTGATCTCGGATGACTTAGACCCATCATGAA	A	G	intergenic	-
Gm01	6729652	Glyma.01G053300.Wm82.a2.v1,Glyma.01G053400.Wm82.a2.v1	0.239364	TTGGAAATTTTAATTATTATATTTAATAAATTGAGACATTGTCCTTGCAA[A/G]TAGCCTAGCTACAACATAAAACACATGTCATGTGAGACACTGAGACTCAC	G	A	intergenic	-
Gm01	6739178	Glyma.01G053300.Wm82.a2.v1,Glyma.01G053400.Wm82.a2.v1	0.0401059	TATGTTATGCTTAATAACAATTGATTATGTATGTGCACAAAATCAATTAG[A/G]TGTAAAGAATTATATAGGCAAAAAACCAAAAAATAGGTATATTTTAGTAC	A	G	intergenic	-
Gm01	6740484	Glyma.01G053300.Wm82.a2.v1,Glyma.01G053400.Wm82.a2.v1	0.0372645	TTAAACTTATTTTAAAAATTAAAAGATTTAATTGAACCTTTTAAAAATAA[A/T]GGAATCAAACTCAACTTAATAAATAAAGAAAATAATTGAACCAATATTGA	T	A	intergenic	-
Gm01	6745229	Glyma.01G053300.Wm82.a2.v1,Glyma.01G053400.Wm82.a2.v1	0.0532737	TTCTGATTACGTTGTCAAGAATAACCCTAGTTCAAGTGGTTGTGCAATAT[A/G]ATTTCTGAAAAAGTTATTAGGTAATTTCATAGGTTTTTTTCCTAATTAAT	A	G	intergenic	-
Gm01	6750730	Glyma.01G053500.Wm82.a2.v1	0.0256616	T[T/C]TGTTCATATGAGGGTATTTGTTGAAAATGGGGTTTTGAACCGATAGAGAC	C	T	exonic	nonsynonymous
Gm01	6757914	Glyma.01G053400.Wm82.a2.v1	0.26526	GTGGATTTACCAAAATCTTTTGTTGAGTTATAAATTTGTCTATTCCTACC[A/C]G	A	C	splicing	-
Gm01	6759757	Glyma.01G053400.Wm82.a2.v1,Glyma.01G053600.Wm82.a2.v1	0.199165	AACACATACATATTTGAGGAAAAAAAACACATAATTGCAAATGAATTAAT[C/G]ATGTAGTGCATATTTAATTTTAAATTAGAATGGTGTCCAATGGATGTTTA	C	G	intergenic	-
Gm01	6767280	Glyma.01G053400.Wm82.a2.v1,Glyma.01G053600.Wm82.a2.v1	0.0381048	A[A/G]GAATATAAACTTAAATTTATGATATGTTAGATTAATTAAAGAACCTATCT	G	A	intergenic	-
Gm01	6771531	Glyma.01G053400.Wm82.a2.v1,Glyma.01G053600.Wm82.a2.v1	0.0354982	TTTGAGTACTCACCCAAGCTTCCCTTTCACTATGTATCAAATTGTTTTCA[A/G]C	A	G	intergenic	-
Gm01	6772903	Glyma.01G053400.Wm82.a2.v1,Glyma.01G053600.Wm82.a2.v1	0.208925	G[T/C]ACTATTACCCCATTTATTGCATCATCATTCTTCAGAATCCCTATCTTCCC	C	T	intergenic	-
Gm01	6780332	Glyma.01G053400.Wm82.a2.v1,Glyma.01G053600.Wm82.a2.v1	0.268246	CAGCTATTTCCTTTGCTGCCTCAGATGTCATCTGTCCAGTTTTCTTTGTG[T/C]G	C	T	intergenic	-
Gm01	6786971	Glyma.01G053600.Wm82.a2.v1	0.207248	A[A/C]TCTAACAACGAAGTAGGATCCGAATTGATTGGAGGGGTTGTGTTGTGTTT	C	A	upstream	-
Gm01	6788315	Glyma.01G053600.Wm82.a2.v1	0.314361	T[T/G]GTCAGAAAAGAAGAAAACAAAAGTCTGGGAAACGCAGAGGAAACATTCCC	T	G	exonic	nonsynonymous
Gm01	6791374	Glyma.01G053600.Wm82.a2.v1	0.325577	G[A/G]AAAAGGTGAAAGGGTATACAAAGGAAAGTGTGGTTCCCTATAGGGAGAGA	A	G	exonic	nonsynonymous
Gm01	6796411	Glyma.01G053600.Wm82.a2.v1,Glyma.01G053700.Wm82.a2.v1	0.211663	TAGTAGTGACACTATGTACATTATGATCCACTAGGTAGTATGCTTTTTGG[A/C]TTCACCATGTTCCTTATCATATCATTGACTAAAGACTTCTCTTCAACACT	C	A	intergenic	-
Gm01	6799952	Glyma.01G053700.Wm82.a2.v1	0.0563817	TTATAGTGTCCTGGAGATGTGGTTCTTGATCTTTCTAAAATGATAAACCA[C/G]ACAATTAAACTTGGAGGCGGTCTACGACAGGTAGGTCTCTAGTTTTTTGA	G	C	exonic	nonsynonymous
Gm01	6803234	Glyma.01G053700.Wm82.a2.v1	0.216612	TGCTTCACCTGCAGATAGGTACTTTGATTTACGTGCGGGTTATAAAAGCA[A/T]ACCCTGGAATGAATCCAGAGCTATCGTGCACTGATGGTAGGTGTTTTATC	A	T	exonic	nonsynonymous
Gm01	6809821	Glyma.01G053700.Wm82.a2.v1,Glyma.01G053800.Wm82.a2.v1	0.223835	TCTTGATATCATTCATTAACTCTGAACGCCATATGGAGTTAAAAACTTGA[T/C]A	C	T	intergenic	-
Gm01	6812882	Glyma.01G053800.Wm82.a2.v1	0.066787	ATTCAACAATGAAGATTGCAATCTTTGTTCAGAATGAGAATGATCTGCTG[A/T]TTCAGTCATTGTGGCCCAAGAGTCTGCATTTAAGGGTGGAATCAGCTGTT	A	T	exonic	nonsynonymous
Gm01	6815728	Glyma.01G053800.Wm82.a2.v1	0.323949	ACAATAATACCTGAGAAGGTGAAAAGAGACTAGGTGAGTCCATCACTCCG[T/G]CGGCGACAGCTCCGGCCACCGGAGAAGCCATAGCTCCGGCGAGGAGCTGA	T	G	exonic	nonsynonymous
Gm01	6819953	Glyma.01G053800.Wm82.a2.v1,Glyma.01G053900.Wm82.a2.v1	0.238726	A[T/C]CAAGAAGAGGTCATAAGCTTATTCAGCTAGAAGTATGGACGATTTTGGAC	T	C	intergenic	-
Gm01	6823552	Glyma.01G053800.Wm82.a2.v1,Glyma.01G053900.Wm82.a2.v1	0.250205	AGTGACACAATGGTTATCAAGCATAGCAAGTTGGCCTGGTTATCAACCAA[A/G]TCCAAGTACATTTTGTGGAGCTTATACACAAAGAATCAAAGTATCATATT	A	G	intergenic	-
Gm01	6831577	Glyma.01G053800.Wm82.a2.v1,Glyma.01G053900.Wm82.a2.v1	0.21143	G[A/G]ATGAAGGGTCGCCTGATAATTGGATTACTTATCTGCAATAACGCAGGGAT	G	A	intergenic	-
Gm01	6835936	Glyma.01G053900.Wm82.a2.v1	0.0603626	A[A/T]CAACCCCATGCTTTCTTAGCATTTGTGTAACAATCAACACCAAGTCAGTA	A	T	exonic	unknown
Gm01	6840806	Glyma.01G053900.Wm82.a2.v1,Glyma.01G054000.Wm82.a2.v1	0.208063	CGTGCGGGTCATCTTTTACTTCACGTGTCGTCTAATGGGAGATGAAGGAT[A/C]A	C	A	intergenic	-
Gm01	6849277	Glyma.01G053900.Wm82.a2.v1,Glyma.01G054000.Wm82.a2.v1	0.201065	AAGCAGAGAGAATCCCTCATAACCCATGGTAAAGTATTATTTTACCCTTT[A/T]TTTATAACCAGGAGATATTCAAGGTTTTTATTTGACACCTCTAAAGCTCT	T	A	intergenic	-
Gm01	6853010	Glyma.01G053900.Wm82.a2.v1,Glyma.01G054000.Wm82.a2.v1	0.0335896	TGGATGTTACAACGACAGGTCCAGTTATGACTGTTGTTGATTATTGAAAT[T/C]CACAACACTTTAAAATTAACACCGTCGTGGTATGCAAAGTCGATTAAAAG	C	T	intergenic	-
Gm01	6858862	Glyma.01G053900.Wm82.a2.v1,Glyma.01G054000.Wm82.a2.v1	0.0321414	AACAACCTTATAAGCTTTTAGTATTCCCTTGTTTGTGTCCTACTCTCTGT[T/C]T	C	T	intergenic	-
Gm01	6862883	Glyma.01G053900.Wm82.a2.v1,Glyma.01G054000.Wm82.a2.v1	0.20224	GACTTTAATTATTGTTGTTATGGTAGTGATGTTGTCGCTCACTTGTTGAA[C/G]ATTTATTGTTGGGTGTAGGTACAACTATTTACCTGCTATACGAAGTGAAT	C	G	intergenic	-
Gm01	6867480	Glyma.01G053900.Wm82.a2.v1,Glyma.01G054000.Wm82.a2.v1	0.0329847	TGACTTTAAGAACTGTCGATCAACCAAGACCAATAGTTAATGTAAATCCC[A/G]G	G	A	intergenic	-
Gm01	6871538	Glyma.01G053900.Wm82.a2.v1,Glyma.01G054000.Wm82.a2.v1	0.035028	GACGTGGTGAATGCCAACAATACATTGAAACATGGCTTAAGGAATCCCAA[T/C]GAGAGGTGTACCTCGAAGCTTACTTATATCAATAAGTTGTCCTTTGTCAA	T	C	intergenic	-
Gm01	6874738	Glyma.01G053900.Wm82.a2.v1,Glyma.01G054000.Wm82.a2.v1	0.0358005	G[A/G]AGCTCACAATGAGGGGTTGGGCTAATGTCGAAATTCACAAAGGAAATATG	A	G	intergenic	-
Gm01	6879614	Glyma.01G053900.Wm82.a2.v1,Glyma.01G054000.Wm82.a2.v1	0.262909	ATGACGTGTCAAATTAATGGGTATGCCAATAGTTGGCAGATTCAAGTAAC[A/G]ATAGGGAAACAAGAAAAAAAAAAATAGGTATCAAGGAGAAAAAACAACAA	A	G	intergenic	-
Gm01	6887778	Glyma.01G053900.Wm82.a2.v1,Glyma.01G054000.Wm82.a2.v1	0.211578	GCAATGGGTACGTGATATATATCAGCGCCGATGCCAGGCAGGTCATTGGA[T/C]AGCTGCGGCTTGTGCATATCTTCATCACCTACTGGGTTGCACTCTGTTTG	C	T	intergenic	-
Gm01	6888441	Glyma.01G053900.Wm82.a2.v1,Glyma.01G054000.Wm82.a2.v1	0.455002	CGTGGGCTGCATGCATTTTGCATGCAAAACGCAAGTTCGAATGGCGACTT[T/C]G	T	C	intergenic	-
Gm01	6893777	Glyma.01G053900.Wm82.a2.v1,Glyma.01G054000.Wm82.a2.v1	0.0299024	A[T/G]GAATAAGATGGATTGGGACAAACCATCTGAGCACCGACAAAAATGTAGTA	T	G	intergenic	-
Gm01	6902174	Glyma.01G053900.Wm82.a2.v1,Glyma.01G054000.Wm82.a2.v1	0.0326539	ATGTGTAATTTGCGGTCTTCTTCCCCGTTCCAAACATGTTCTGAAACATG[T/C]TTAGCTTGCATCCATAATACGTCTCCATCAATCGGGCCAGACTTAATTTT	T	C	intergenic	-
Gm01	6903644	Glyma.01G053900.Wm82.a2.v1,Glyma.01G054000.Wm82.a2.v1	0.0310849	AGCAAATCACAGGTGGTGTTGGTGTTTAGGGACCTCAGGAAAATCGCCAG[A/T]CAAACTGGCGATTCCTTGCTTCTCTGCGCGCTGCAGCTGTAGTCTGCAGC	A	T	intergenic	-
Gm01	6911329	Glyma.01G053900.Wm82.a2.v1,Glyma.01G054000.Wm82.a2.v1	0.0358293	ATCATACATATGCACAAGTGCAGCAATGCCCCAAGCAGCATCAAGTCACG[T/C]GCTACATCTAAGAATACCACATGCACGTGTGTGACATTCTTGTTAGCAAA	T	C	intergenic	-
Gm01	6912021	Glyma.01G053900.Wm82.a2.v1,Glyma.01G054000.Wm82.a2.v1	0.0351483	GCATACACTCAAACATGTCTTAGTAAAATGATGATTCTAGACTTATTAAC[T/C]GTTGAATCGTTACGAAATATTTACAAGATGTTCAGAGCTTATCTCCCCAT	T	C	intergenic	-
Gm01	6921486	Glyma.01G053900.Wm82.a2.v1,Glyma.01G054000.Wm82.a2.v1	0.0352564	GTAGGTGATAGACTAGGAGCTAGTATGATAGATTGAATATGCAAGTGTTG[T/C]AGTATATGCTGCATTTGCTCATTTTGTTAACGAATTTGCTCATTTTGTTG	C	T	intergenic	-
Gm01	6925796	Glyma.01G053900.Wm82.a2.v1,Glyma.01G054000.Wm82.a2.v1	0.0372683	ATTGTCCAACCTGACAACATCCCATATGTCGGGAAGTCATTGATTTTCCA[T/C]A	T	C	intergenic	-
Gm01	6930765	Glyma.01G053900.Wm82.a2.v1,Glyma.01G054000.Wm82.a2.v1	0.291085	TTCTAACTTACAAATTAGACTCGCTATTCCTATCCAATATGGTGGGAACC[A/G]GGTCAGAGCAACCTCAAAATGACTTCCTTAGAATGGTTCTGTAAGTTTTC	A	G	intergenic	-
Gm01	6934080	Glyma.01G053900.Wm82.a2.v1,Glyma.01G054000.Wm82.a2.v1	0.0381803	TTCTTAGCCACAATTATTGCTGACTGAGAATCACAATGTATAGACACTGA[T/G]GGTGTTGGTTTCATTCCTAAAGAAACATTAGCCAAGAAGTTTTTCAACTA	G	T	intergenic	-
Gm01	6947509	Glyma.01G053900.Wm82.a2.v1,Glyma.01G054000.Wm82.a2.v1	0.0374749	A[A/G]TTGTTGACTTCCCAAGTCAATCCAAAATGTTTCTGCTGCTTGTTAATTTT	A	G	intergenic	-
Gm01	6955182	Glyma.01G054000.Wm82.a2.v1	0.0359149	GCGGGCTCACGTGTGTATAGTGACAGCAATAGTGGCATCTCTAGCAGTTT[T/C]CTGAGATTCCTCAAGTTTTTTCCTCTGACTAATCTGATAGGGTTCCCAAA	T	C	downstream	-
Gm01	6955577	Glyma.01G054000.Wm82.a2.v1	0.368551	T[T/C]TGAGATCGCTGTTTTTCTAAGACAGGTTTGATGGTATGCGAAAAAAAAGA	T	C	downstream	-
Gm01	6964635	Glyma.01G054100.Wm82.a2.v1	0.0405844	C[A/T]TCCTCTCCCCCATCTCTTAAGTCCTCCTCCCTCCCAACCACTAGGTCAAC	A	T	intronic	-
Gm01	6966342	Glyma.01G054100.Wm82.a2.v1	0.13712	AAATTCGAAGAAGACCTTCGGATTAGTCCATCAGAGGCGGCGGCGAAGGC[C/G]ACAGCGTCGTCCTGGAAGCAGCAATCGAGGAGGGGAGCTTGCGAGGGAGC	C	G	exonic	synonymous
Gm01	6974182	Glyma.01G054200.Wm82.a2.v1	0.28106	ACAAAAATTCTAACATCAACAGAACCAGATTTTAAAATATATACAGCACC[A/C]CAGATTGGCTTTCACTGGTAAGCATTTCAAACACTAACATTTGACCAAGA	A	C	UTR3	-
Gm01	6976227	Glyma.01G054200.Wm82.a2.v1	0.277074	GACATCTGAGAGGGAGGGATCATGCTGAGAGAAGAGAGAGATCAAGTGAT[T/G]CAGAGAGGATGAGATGAGGAGATTTCAGAGAAGAGGGAGATCGTCAGAGA	G	T	intronic	-
Gm01	6981941	Glyma.01G054200.Wm82.a2.v1,Glyma.01G054300.Wm82.a2.v1	0.200123	C[A/G]TGCTAGAGGACGTTAGAATACAATGCTATAATAGGATGTGACTTTGGGGA	G	A	intergenic	-
Gm01	6984315	Glyma.01G054200.Wm82.a2.v1,Glyma.01G054300.Wm82.a2.v1	0.201583	TGTCGAGGTAGAGAGTGTCACAGTTGTTAACGCGTTTAACTCGTGCAAAC[T/C]AATAATCCCAAATCGATGGTACATTCTTGTATGAGAAATATGAAGGAACC	C	T	intergenic	-
Gm01	6989933	Glyma.01G054200.Wm82.a2.v1,Glyma.01G054300.Wm82.a2.v1	0.225192	AAATTTGAACAAGCTTCTTATCGCTTTGAGTATGTTAAGGCAGCATATGT[T/G]CTCACTCTTCTTACTAGTGAAGGAGGATGTCCTAAATAGGTTGATTGGAA	G	T	intergenic	-
Gm01	6995837	Glyma.01G054200.Wm82.a2.v1,Glyma.01G054300.Wm82.a2.v1	0.363599	CCCAACCTATGTACACCCCTAGTTAAGGTAGCATACAACATATTGGTTCA[T/C]TATTTTGTGTGAAGAGGTGTGCAAGCCTGAGCAAAATACAGTGTTGGTCG	T	C	intergenic	-
Gm01	7004734	Glyma.01G054400.Wm82.a2.v1	0.350712	CCTTTCCCTTCCCTTCACTTTTTGGGGTGCAAAGTGCAATGCAGCCAAGG[A/G]G	A	G	UTR5	-
Gm01	7008143	Glyma.01G054400.Wm82.a2.v1,Glyma.01G054500.Wm82.a2.v1	0.340426	TTCTACATTTAGCTATTACAACATTGAAATCAAAATTTCCTTTTGCTGTA[T/C]TTTTGCATGCATCTACTACCATCTTGCTATCAGACTCGAGAATAACATTT	C	T	intergenic	-
Gm01	7014353	Glyma.01G054400.Wm82.a2.v1,Glyma.01G054500.Wm82.a2.v1	0.261576	TAAAAAGGTAAGGTGATAGTTTGTCGCCTTGCCTTAAACCTCTCCCTGGA[A/G]A	G	A	intergenic	-
Gm01	7019231	Glyma.01G054500.Wm82.a2.v1	0.372297	T[T/G]AGGAGGAAGGCATGATGGTGTCTCACTTCAAGGCAGAGAAAGCCCCCAGA	G	T	exonic	synonymous
Gm01	7023454	Glyma.01G054600.Wm82.a2.v1	0.25995	GGTGGAAGAACACACCAAAGTTGTCATTTTGATCTCAAAACTCTTTGAGT[T/G]CAAGTTCGTTTTCTTTGTGACTTCTAACAATACAAAGGTTTAAATTTTTT	T	G	exonic	nonsynonymous
Gm01	7031392	Glyma.01G054600.Wm82.a2.v1,Glyma.01G054700.Wm82.a2.v1	0.217317	TCTAAAGATGCATGCATGTACCTACTAGAGGACTGAGGAAGCCAAAGTTG[A/G]CCTTTTTAACATGTTTACTTAATTAGTTATAATGACAGCTATCAATGTAT	A	G	intergenic	-
Gm01	7036303	Glyma.01G054600.Wm82.a2.v1,Glyma.01G054700.Wm82.a2.v1	0.0410042	GTATAAAACTCTCTTTACGACTTTACTCAGATTTAAAGGCAGTTAAATCC[T/C]A	T	C	intergenic	-
Gm01	7041562	Glyma.01G054600.Wm82.a2.v1,Glyma.01G054700.Wm82.a2.v1	0.16626	AACTCTTGTTCGGATTGGCTCGCAAAATTTGGCTCAATGCATGGAGATTT[T/C]T	T	C	intergenic	-
Gm01	7046499	Glyma.01G054600.Wm82.a2.v1,Glyma.01G054700.Wm82.a2.v1	0.137705	A[T/C]TGTGCGTCATCGCCATGGCATTGTTTGTGATCTCCTCAACGTGTGAGGTG	C	T	intergenic	-
Gm01	7054576	Glyma.01G054600.Wm82.a2.v1,Glyma.01G054700.Wm82.a2.v1	0.366568	GGAATTCGAGCTTAGTGTGTATGGGATTTTGCAAGTTAAGTCCAAATCAG[A/G]CGATGATCAAATTAAGTTAAAAAGACATAGATTTAACTTGTGCACAAAAT	A	G	intergenic	-
Gm01	7066919	Glyma.01G054600.Wm82.a2.v1,Glyma.01G054700.Wm82.a2.v1	0.163127	TATTAGGATCTACTTATATTTTCAATCATTACAAATTGGAAAGAAAAATA[A/C]CTTTTATAATTTAATAGACTAAATTTTCTTCATCTTTACATACCCGTTTA	A	C	intergenic	-
Gm01	7070992	Glyma.01G054600.Wm82.a2.v1,Glyma.01G054700.Wm82.a2.v1	0.17314	C[A/G]ATTTGAATCACCACTTCTGAATTACTTATATTCACGAAATCTACAGGTTC	G	A	intergenic	-
Gm01	7075515	Glyma.01G054700.Wm82.a2.v1,Glyma.01G054800.Wm82.a2.v1	0.155825	GATATGCGACAACTTTGGCAACTTGGTGAGAAAAAATGGATATGGGTTTT[T/C]ATTCGAATTCTACCACTTCAGATCTACTTCTGATGAGTACGATAGTTTTG	T	C	intergenic	-
Gm01	7080502	Glyma.01G054700.Wm82.a2.v1,Glyma.01G054800.Wm82.a2.v1	0.491494	AATAGACAATTCATGCTGTCCCCTCTCCCTTGCTATCCATTGGAATTTTA[T/G]C	G	T	intergenic	-
Gm01	7088304	Glyma.01G054700.Wm82.a2.v1,Glyma.01G054800.Wm82.a2.v1	0.177998	CTTTACTGATCCTTTGGTATGAAATAAATTATGTTGGAGAGAAATACACA[C/G]CTTATGTGCACTCACCGTCCTAGAAACTGATCAATGCTTCCAACATAGAC	C	G	intergenic	-
Gm01	7091510	Glyma.01G054700.Wm82.a2.v1,Glyma.01G054800.Wm82.a2.v1	0.496603	TGTTGCTACTACACCCTCTTTGCTATTTTGTCTTATAAAATTGTTATTGG[T/C]TTCAGTTCTAGTTACCCTTTTGGCCTTCAAATAGTGGGTGTCCAAAAAGA	C	T	intergenic	-
Gm01	7094520	Glyma.01G054800.Wm82.a2.v1	0.494026	AGAAATGGTTTGGCTGACTTAAATGAACCTGTTCCGGTGGAAGAAACATA[T/C]AATTCTCCATATGTTCACCTACTGAATCGTAATCCCTGTCAAGGGGCAAC	T	C	exonic	synonymous
Gm01	7103832	Glyma.01G054800.Wm82.a2.v1,Glyma.01G054900.Wm82.a2.v1	0.179839	A[A/G]CAATCATCTATATCCCATCCTTTTTTAAAAGAGAAATTTATTACAAATGG	A	G	intergenic	-
Gm01	7107693	Glyma.01G054900.Wm82.a2.v1	0.175132	T[C/G]CTTAATAGAATGAAAGAATAATTCATCTGAGCCCACTAAAGCGGGTCACT	G	C	downstream	-
Gm01	7110027	Glyma.01G054900.Wm82.a2.v1	0.471667	CCATTCTCAACATAACACGCAACAACCGAACTCCATGAAACCAAATCCCT[T/C]ACACGAATTTCATCAAACACCTTGCGAGCGTCGCTCAAACACCCCAATTC	T	C	exonic	synonymous
Gm01	7113757	Glyma.01G055000.Wm82.a2.v1	0.482872	AAACTAATATGGCCATAGATCAACAAACAACAAATACATTTCCAACAACC[A/G]CATTGTCTTGCATGCAAGTAATCATGAAAATGATGTTTTATCCAAAATGT	G	A	exonic	unknown
Gm01	7122108	Glyma.01G055100.Wm82.a2.v1	0.485096	A[T/C]TGTGGCGTATCACACAAGGTACAATGCTCTTGCTTATCCTCTTTTCATGT	T	C	upstream	-
Gm01	7130713	Glyma.01G055100.Wm82.a2.v1,Glyma.01G055200.Wm82.a2.v1	0.177295	G[T/C]TAGAGCTAGAGTAATGGGTAGAGTAGAGGAGGTGCAAGAGCAGATGGAGG	C	T	intergenic	-
Gm01	7133161	Glyma.01G055100.Wm82.a2.v1,Glyma.01G055200.Wm82.a2.v1	0.264475	GCACCATGCATAAACCTTAAGCAAACCTAGAGGCAGATTAGAAGTTCTCA[T/G]CCAATAGGTTCCCTGCTACAAGGTCATGACGAAAGGCAATGATTGATACC	T	G	intergenic	-
Gm01	7139889	Glyma.01G055100.Wm82.a2.v1,Glyma.01G055200.Wm82.a2.v1	0.118677	CATTCTCCACCATCGAGTCCGGAGCCCCACGAATTGATTGCCTAGCGCTG[T/C]TCGTGCATCCTCCACCATCTTTTTCAGAGCCCCATGAATTGATTGTCATT	T	C	intergenic	-
Gm01	7146335	Glyma.01G055100.Wm82.a2.v1,Glyma.01G055200.Wm82.a2.v1	0.183162	AACTCATCCCTTACCTCTAAACGGGCTCACATGTGTTTCAGTAGCAATAG[T/C]A	C	T	intergenic	-
Gm01	7151345	Glyma.01G055300.Wm82.a2.v1	0.277643	AATACAAATCCGGAGGAACCAATGATAACTTGTAAATAAACACAGTTACA[T/C]AACACGGCCAGCTTATGTGGTATATTCTTAACCCACCATCAAAGCACAAT	C	T	intronic	-
Gm01	7154569	Glyma.01G055300.Wm82.a2.v1	0.18289	TTTCCATATTTTGTTATCCCATGATTAGTTTCCTCTTTTAGTTAGGATAA[T/C]GAAATGCTTTAGGTTTCGTGAACATGGTAAAAAAAAAACTAGCGTACCCC	T	C	intronic	-
Gm01	7158619	Glyma.01G055300.Wm82.a2.v1	0.209976	AACTACAATTTTAAGCCACACACACACATGCACTCACTCACCTCATTTGT[T/C]GAATTTACCACAGCATCCACCTCAAGGTTCCAGGGGTTCCCCCTCCACAA	T	C	exonic	synonymous
Gm01	7167156	Glyma.01G055400.Wm82.a2.v1	0.491571	CCTTCTTCTCTGTTCAACACTCAGATGGAAAAAGCCAGGGAGATAAGGGA[A/G]A	A	G	UTR5	-
Gm01	7171306	Glyma.01G055500.Wm82.a2.v1	0.492906	CTAATTTCGAAGTGTAAAACCAAATGCAAAAAAGAACGCATTTTTACGAC[A/C]ATTGAAGGAGAACTAAAGAGACCCTTTTGAGAAGGGGCAAAAGGGTACCT	C	A	intronic	-
Gm01	7176992	Glyma.01G055500.Wm82.a2.v1,Glyma.01G055600.Wm82.a2.v1	0.214053	TTGCAGGGACTAGAAAATTTGGAATGTGCGGTCCGACCACCAGGCAAGAG[T/C]AATGAAGCAATTCCACTTGAAGCAATTGTACAAACAATTCCACCATTGGA	C	T	intergenic	-
Gm01	7185355	Glyma.01G055600.Wm82.a2.v1,Glyma.01G055700.Wm82.a2.v1	0.210269	AACCCCGACAAACAGAAATGGATAAGTCAAAACGTGGTAAGAACAAAACA[A/G]CAGCAGACATTAGCAAACCTTTTTGGTTTTGCAAACAGTGGCAAACAGGA	G	A	intergenic	-
Gm01	7188411	Glyma.01G055600.Wm82.a2.v1,Glyma.01G055700.Wm82.a2.v1	0.259757	C[T/C]ATTCCCGCCCCCAATGGGGTTGGGTTTTCCCCGCCTCGCTTCGCTCTTGA	C	T	intergenic	-
Gm01	7209374	Glyma.01G055600.Wm82.a2.v1,Glyma.01G055700.Wm82.a2.v1	0.0952574	A[A/G]CAGAAAAGTCAGGTCCTGTCTCACCCATCTCCTCTGTTTGAGATCCAACC	G	A	intergenic	-
Gm01	7217167	Glyma.01G055700.Wm82.a2.v1,Glyma.01G055800.Wm82.a2.v1	0.495088	CCCCAAACGGTAGATTCTAGGCGGTGCATTGGTGGCTAGCGAATTGGTGG[A/G]TTGGGATAGGAGATATCAGAAAAAGTTGTTTATGTTCAAAGTTAATTTTT	G	A	intergenic	-
Gm01	7223516	Glyma.01G055800.Wm82.a2.v1	0.478568	G[A/G]TTAATGTTGAACGTTCTCCTGCACACATGGCTTTGCCATGTTGATCTTCA	G	A	upstream	-
Gm01	7225928	Glyma.01G055800.Wm82.a2.v1,Glyma.01G055900.Wm82.a2.v1	0.179492	TGGATTAAATGGGGAAGGACAACTTGAGTTTGATGTTACTGGGCAAGCTA[T/C]AGTTGGTGAGGATTGTAATTTGGTAGGTGATGAAAGTGAAAAAATTGATG	C	T	intergenic	-
Gm01	7231314	Glyma.01G055900.Wm82.a2.v1	0.180669	AGGTTCACTTGCCGAAAAGTACATGTATTCGAATGACTATGGTTATGTGA[T/G]ACTTATAGAAAATGTTTAATGCAATATCTAAGTCGAGGCTTGATTTGGAC	T	G	UTR3	-
Gm01	7238679	Glyma.01G056100.Wm82.a2.v1	0.21391	TGTCCAACCTTCTGAAAATTGTGGTCCGGGAGATTGTTTAATTTCTTGGC[T/G]GAGTTCTGATTGTAGTAAGCAATTAATTAATGAATGGACCCCACCCTAAA	G	T	upstream	-
Gm01	7244025	Glyma.01G056100.Wm82.a2.v1,Glyma.01G056200.Wm82.a2.v1	0.167288	TATATTTTATTAATCCACTATGCAGTGTTCCTTAAAAAAAACATACGAGC[A/G]TGATTAATTGCATTAAAAGCATTTATTGCCTTTTCAAATTGTAAAAGGAT	A	G	intergenic	-
Gm01	7251477	Glyma.01G056100.Wm82.a2.v1,Glyma.01G056200.Wm82.a2.v1	0.154624	CAAGTAAAAAATCTTGAAGACCATATGCATCAAAATATTTTTCCTCTCTT[T/C]C	C	T	intergenic	-
Gm01	7257175	Glyma.01G056100.Wm82.a2.v1,Glyma.01G056200.Wm82.a2.v1	0.166121	T[A/G]TGGCCGAACCAGGATAAATCCGATTTTGCATTCTCTATTCCCTTATCTCT	G	A	intergenic	-
Gm01	7258361	Glyma.01G056100.Wm82.a2.v1,Glyma.01G056200.Wm82.a2.v1	0.15616	AGATGAATGGCAGCAAAATGGAGAAGGAAGAGAGAGAGGAGACACCACTT[T/C]AAGGAGAAGATGAGTCTAGAAGAAGCTCACCACCATAGGAGGCCATGGAT	C	T	intergenic	-
Gm01	7263958	Glyma.01G056100.Wm82.a2.v1,Glyma.01G056200.Wm82.a2.v1	0.162814	ATCATGCAACTGCATGCTTAGTTAGGGTCACTCAACATTTGGAAAAGGGA[A/G]AAGAGAGACACAAAAATAATTCAGGCAGTTAGTCCTTGTCGAATTCTTTT	G	A	intergenic	-
Gm01	7268962	Glyma.01G056200.Wm82.a2.v1,Glyma.01G056300.Wm82.a2.v1	0.265422	AGCATTTGCCTAAATACAACGAATCCCCTTTCATTAAAAGGGAGAACCCA[A/G]TGGAGATTCATTTTAGCTTTAAATATTTTAGTCCTTCAATTTGAAAATAT	A	G	downstream	-
Gm01	7273601	Glyma.01G056300.Wm82.a2.v1	0.172154	CTTCGAGAAATCGTTCGTTCGTTGTTGTCGCTGTAAATCGGTTTTTCTTT[A/C]CTTTTTTGATGTTCGGAGAGTGGAAACGTAGATCCGAAGTGTTGGTGGTG	C	A	UTR5	-
Gm01	7279952	Glyma.01G056300.Wm82.a2.v1,Glyma.01G056400.Wm82.a2.v1	0.176861	TTAATTTAGAGCACACCTCCCTTGGAATCTTGAAAAATGGCTAGTGAATA[A/G]CAGGACAATGTGTATGTTCGAACTCATTTCTTAATGCAATTTATTGTTCG	G	A	intergenic	-
Gm01	7283937	Glyma.01G056300.Wm82.a2.v1,Glyma.01G056400.Wm82.a2.v1	0.172118	T[C/G]GATGACAATCTCTAGTGTTGCCCAATCACTTCGAACTCTGTGTTTTCCTT	C	G	intergenic	-
Gm01	7299336	Glyma.01G056300.Wm82.a2.v1,Glyma.01G056400.Wm82.a2.v1	0.495285	ACAACAAAAAATAAGATAATAAAAAAATAGAGAAAAAAGGGAATGGATTA[C/G]AAGAACAATTTAACATATTATGGTGATCGACACGGACGATTTCAATGCTC	C	G	intergenic	-
Gm01	7301049	Glyma.01G056400.Wm82.a2.v1	0.210947	TGCTTTGGGAATCTTATTATTCTTTTAATTATGACCACGCCCTGCATGCC[A/C]T	C	A	splicing	-
Gm01	7323957	Glyma.01G056500.Wm82.a2.v1,Glyma.01G056600.Wm82.a2.v1	0.169457	AATCAACCCCACTAAATTAGTTAGTTACAAATTAATCACACATTCTTTTA[A/G]C	A	G	intergenic	-
Gm01	7327460	Glyma.01G056500.Wm82.a2.v1,Glyma.01G056600.Wm82.a2.v1	0.0290532	TTCTCATCTCTTATGTGCATGTGTCTCTATTTGGAGGGTAGAGGGAAAAG[T/C]TGACATTTATCCCTTTTAAGTGTGTTAATATCAGGTAAACGCCAAAAATA	T	C	intergenic	-
Gm01	7334178	Glyma.01G056500.Wm82.a2.v1,Glyma.01G056600.Wm82.a2.v1	0.266969	AGATTTTTTATTATGTCTTTGAACTAAATTGGATCTTTATTTTTTTTCAA[A/T]TTTTGCAACTGAGTCTCTTGTTTCTAGAGTTGGTAAAACCGTTACAAATT	T	A	intergenic	-
Gm01	7338958	Glyma.01G056600.Wm82.a2.v1	0.321458	T[A/T]GATGATGAAGAATATGCCCTAAATGCTGAAATCTTCGTGCTTTTAGAGCA	A	T	exonic	unknown
Gm01	7339508	Glyma.01G056600.Wm82.a2.v1	0.0323979	AAAATTATGGAAATTGCGAACCAACATCATCATTTGAAACCATCGTAAGA[T/C]T	C	T	exonic	unknown
Gm01	7346741	Glyma.01G056700.Wm82.a2.v1	0.0342685	TATGATGAATGAGGTGAGAGATCACACTCAAATTCAAAAGGAAGCTTCTA[A/T]GAGAAGAACAACTTGAAAACATGAGGCAAGATTGAAAAGAAGAGAATTCT	A	T	downstream	-
Gm01	7348948	Glyma.01G056700.Wm82.a2.v1,Glyma.01G056800.Wm82.a2.v1	0.166801	TCTTAGTAGTAGGCTTTTCCACATTAATAATCCTTGGGATCTCCTTCTCA[A/G]GAACCTCTTTTTCATTTTCTTTCTCTTTTTCAAAAGAAATATGCTTATTC	G	A	intergenic	-
Gm01	7354037	Glyma.01G056700.Wm82.a2.v1,Glyma.01G056800.Wm82.a2.v1	0.280127	CTCGCACATCGCTATATAATCTTCTCCATTACTTTTGTTTTCATATAGTT[A/G]CCGACTACTTCTCAACATTCTCCGGGTCTTCATTGTTTTATCGGTGAAAG	G	A	intergenic	-
Gm01	7366424	Glyma.01G056700.Wm82.a2.v1,Glyma.01G056800.Wm82.a2.v1	0.171963	GGGGAATTAGCGAGTGATGACTACTTGACATTTGGTGCACTCATTTAGTG[T/C]T	C	T	intergenic	-
Gm01	7376429	Glyma.01G056800.Wm82.a2.v1	0.200982	AAAAAGTTTGTAGATGGAAAAGTTTGTTATTGACGATTACATTCTCGTAT[T/G]ACCTGACTTATTCTACCGGTAATGAAAGTTAAACCTTTTGATTATTCCCA	G	T	intronic	-
Gm01	7379915	Glyma.01G056800.Wm82.a2.v1	0.166389	ATTAAATGTCCCTATTTTCAAATAGAAAAAATTATAAATGTCTCATTTTA[A/G]GCCACCATTTTCACAATCCACCTCATTGGGCTGGGCCGATTTTGACTACT	G	A	downstream	-
Gm01	7392049	Glyma.01G056900.Wm82.a2.v1,Glyma.01G057000.Wm82.a2.v1	0.231209	A[A/G]CTGGTTGTAGGAGCTTAATAAAAACAATAATCTTAAGCACTCAACTCTAA	A	G	intergenic	-
Gm01	7398563	Glyma.01G056900.Wm82.a2.v1,Glyma.01G057000.Wm82.a2.v1	0.164842	AAACAAAATCTGGAAATTTAAATGCTCGCTAAGCCTAAGTGCAGTGGCTT[A/T]GCGAGTTCATATAGAAATTCAATTACTCAAACAAAAACGATGAACACGCT	A	T	intergenic	-
Gm01	7405888	Glyma.01G056900.Wm82.a2.v1,Glyma.01G057000.Wm82.a2.v1	0.171222	ATTCAATCCTCCATGCTCAGCCAATCTGACTGTGATATGCTGAGGGAAGC[T/C]AGTTGAAGTGTAAAATATGTAAGACTCACACAAGGGGATGTGTACCTTAT	C	T	intergenic	-
Gm01	7413493	Glyma.01G057000.Wm82.a2.v1	0.167137	G[T/C]GTGAGAAAGCTGAGGCTAGGTGTAAGGACCTTCAAGTGCACCCTTGATGG	C	T	downstream	-
Gm01	7419875	Glyma.01G057000.Wm82.a2.v1,Glyma.01G057100.Wm82.a2.v1	0.164251	TGCCCTATTCGGCTCGTATCCATCTTATGTCATTGGAAACTCCTACAAAT[T/G]CACATTTTCTAATGGAAATAGGATGTATGCACACCATAACAATTTCATGG	G	T	intergenic	-
Gm01	7422473	Glyma.01G057000.Wm82.a2.v1,Glyma.01G057100.Wm82.a2.v1	0.170118	T[A/G]TGCTATTCTTCCCAAGAAAAGTTGAGGAAGCAATGAAGATCCTCAAGAAG	G	A	intergenic	-
Gm01	7426991	Glyma.01G057000.Wm82.a2.v1,Glyma.01G057100.Wm82.a2.v1	0.165375	T[A/G]ATTCAACCCCCCTTCTTAAGATATCTGAGGCCACTTGTCTAACAGGTAGG	A	G	intergenic	-
Gm01	7430812	Glyma.01G057000.Wm82.a2.v1,Glyma.01G057100.Wm82.a2.v1	0.158586	C[A/T]AGACTAACCCATGAACTGTCCAAAATTGGATAGATGAGCCCTGCCTCTAG	A	T	intergenic	-
Gm01	7439443	Glyma.01G057000.Wm82.a2.v1,Glyma.01G057100.Wm82.a2.v1	0.171269	AGATGGAGGTTTCTTCGACATAAGTGTCAGGAGGCCTCACGAATGTTGGA[A/G]G	G	A	intergenic	-
Gm01	7441846	Glyma.01G057000.Wm82.a2.v1,Glyma.01G057100.Wm82.a2.v1	0.171233	TTGGTCATAAGTATAATTCCTTTTTTCATGTTTTAGATTTTAGTCCCATC[A/T]ACTAGCTTCTTTGATCTCAGACGATGCTAGAAGGGTGGCCCTCCCAGTCT	A	T	intergenic	-
Gm01	7444976	Glyma.01G057000.Wm82.a2.v1,Glyma.01G057100.Wm82.a2.v1	0.16734	TATTCAGACTAATTCCTTCTTCTGGATTCCTCATCAAGCCAAACATCTCC[T/C]G	C	T	intergenic	-
Gm01	7450760	Glyma.01G057000.Wm82.a2.v1,Glyma.01G057100.Wm82.a2.v1	0.0639344	TACAGTGTCTGAGTTGAAAAAACATGTAGTCACTCGTGAAATTATGTGCA[A/G]A	A	G	intergenic	-
Gm01	7458481	Glyma.01G057000.Wm82.a2.v1,Glyma.01G057100.Wm82.a2.v1	0.170677	ATATTGGCAAAATATGTGTACCTTTGCGCAATCGTTCAAGACTAATTGAC[T/C]GAGGATATCATGTGTCAAAATATGTGGTGCAAAGTTGACTCCGTAATGTG	C	T	intergenic	-
Gm01	7461138	Glyma.01G057000.Wm82.a2.v1,Glyma.01G057100.Wm82.a2.v1	0.161633	GAAAGTAGCACCATAGGCATGTTTGAAAGGGGCGTAATAATAAAACAGTA[T/C]A	T	C	intergenic	-
Gm01	7468609	Glyma.01G057000.Wm82.a2.v1,Glyma.01G057100.Wm82.a2.v1	0.16801	A[A/T]GTCGTCCCACACTAGCTCCTTTAAAGATTTCGGTACATCTATCCAATTGC	T	A	intergenic	-
Gm01	7472372	Glyma.01G057000.Wm82.a2.v1,Glyma.01G057100.Wm82.a2.v1	0.168831	ATGACATAAGCCAAATCCCAAGGCGATGTTTCAAATTTTTTATACCTGTC[A/G]T	G	A	intergenic	-
Gm01	7477636	Glyma.01G057000.Wm82.a2.v1,Glyma.01G057100.Wm82.a2.v1	0.160016	ACACTCAACTTAGTGGTACAAAAGTAAGAACAATATTTTAAAATAGGTTG[A/G]AATAGAGTTGGTTTACCTGAACCTTAATGATCCCCTCTTATAGAGGTGAA	G	A	intergenic	-
Gm01	7483915	Glyma.01G057000.Wm82.a2.v1,Glyma.01G057100.Wm82.a2.v1	0.172512	GAAAATAATTCTAGCTAGGGGTGTAAGTGGCCTAGGTTAGGTTAAGTTTC[A/G]TCTAATTTTCAATCCAATCCAATTAAATTTAATTGAGTTGGATTGTATTG	G	A	intergenic	-
Gm01	7489750	Glyma.01G057000.Wm82.a2.v1,Glyma.01G057100.Wm82.a2.v1	0.031212	GGAAAATGTTCAATGTTTAACTGAGGAGCTCTGCTAACTGTTTGCACTGC[A/C]GTTCTACACTCGTGGTTGGGGGACATTACTTGGTGTTTTTAAATCTACTA	A	C	intergenic	-
Gm01	7493781	Glyma.01G057000.Wm82.a2.v1,Glyma.01G057100.Wm82.a2.v1	0.153049	A[A/G]TCAATTGGCATAAAAATAGGGTACGAATGCACTACTAGGCCTGTGCGTGG	G	A	intergenic	-
Gm01	7501349	Glyma.01G057000.Wm82.a2.v1,Glyma.01G057100.Wm82.a2.v1	0.205412	ATGCTTTAATTTCAACATGTTGCAGCGTGATCATGTTGTTCATGGCATCC[A/C]A	A	C	intergenic	-
Gm01	7506152	Glyma.01G057000.Wm82.a2.v1,Glyma.01G057100.Wm82.a2.v1	0.145247	GGATAGATGTTCGATTCTCATTACCATCATCGTACACACAAAAAATGCAC[A/C]T	C	A	intergenic	-
Gm01	7509056	Glyma.01G057100.Wm82.a2.v1	0.225944	GCCTCAGCTGTTTTCACAGGCACAGTCGATTTCTCGACCACGATCTTGTC[T/C]GATTTCGATACATCAGCAATCATCCTGGCAGCACTCTCCCAATATGTGAG	T	C	exonic	synonymous
Gm01	7515609	Glyma.01G057100.Wm82.a2.v1,Glyma.01G057200.Wm82.a2.v1	0.16351	TTCAAACCGCTGTTAAATTTTGAACCCAAAAAAATTTCAAACCGCTTTTC[A/G]A	A	G	intergenic	-
Gm01	7519299	Glyma.01G057100.Wm82.a2.v1,Glyma.01G057200.Wm82.a2.v1	0.174457	TATTTAAGGGACTGTAGTCTATTGTAATAGATCAATCGAGGCACACCTTT[A/G]A	G	A	intergenic	-
Gm01	7525790	Glyma.01G057200.Wm82.a2.v1	0.399959	GAATGTTTTGGATATCTCTTCAAGTTGTCTTTGTAATCAATGAAATATAG[A/G]CCAAATCTAGAAGTGAATCCAGATTGCCACTCCCAATTATCCAGTAGTGA	A	G	exonic	unknown
Gm01	7527903	Glyma.01G057200.Wm82.a2.v1	0.0709625	A[T/C]CCCAAAAATAACTCTTGGTAGAGTTACTTTACTCAATAACTCTATCAAGA	C	T	exonic	unknown
Gm01	7531580	Glyma.01G057200.Wm82.a2.v1	0.401137	TGATATGAACTCCTAGGTATATTAAAAGCATAAAATGTAGTGTAGTGATT[A/G]ATGCCCACAAAATCTAGTGAACCTTTAAGAAGACTAGCTTGGGATTTAGA	A	G	exonic	unknown
Gm01	7537533	Glyma.01G057300.Wm82.a2.v1	0.397187	ATCGAAATCCATCTTACATCATAACGATGATATTGATTCACTGCAACGTC[A/G]GCATTACTCCCATCTTGTATCTTTCCTATAACATGCAACCAAAATTTTAG	A	G	exonic	unknown
Gm01	7542613	Glyma.01G057300.Wm82.a2.v1,Glyma.01G057400.Wm82.a2.v1	0.168034	AACTTGGTTAGCTTCACGAGCACATGATTCCACTGTGAAACACCCCCTGC[A/G]ACATAAAAAGACTTTATGCTTTGAACCAAACTGAAGCAAGGATGATGAGG	A	G	intergenic	-
Gm01	7550109	Glyma.01G057300.Wm82.a2.v1,Glyma.01G057400.Wm82.a2.v1	0.397095	ATTGAAAAGAATTATAGGCTCAAGACTCCTATTTATGTAGCTAGGCTCAA[T/C]AGAAAGACTAATTATTAAACTTGTTCATGCTAATGTTTTACCCTAAGGAA	T	C	intergenic	-
Gm01	7553181	Glyma.01G057300.Wm82.a2.v1,Glyma.01G057400.Wm82.a2.v1	0.155032	TCCTTTCGTACAGGTTAGGCCCTTGATTTTGACACCTATTGGATGGTCCT[T/C]CTTGGTCTTTGTTGAATTGGTTCCCAGGATGAGACCTCCACTGCCCTTAA	C	T	intergenic	-
Gm01	7557188	Glyma.01G057300.Wm82.a2.v1,Glyma.01G057400.Wm82.a2.v1	0.165186	GCACTCTAGTAATAATATGATATTCTAATGAAAGATAAATAAGACAAACA[A/C]AAAAATGGATAAAATATTCCTTTCCTGTTGCCAACAGTCAAAATACAGAG	C	A	intergenic	-
Gm01	7564641	Glyma.01G057300.Wm82.a2.v1,Glyma.01G057400.Wm82.a2.v1	0.167812	TGTGCAAAGTCTTGGGTGATATGGTAAGTTTATATATACAATCAATCACG[A/G]G	G	A	intergenic	-
Gm01	7564892	Glyma.01G057300.Wm82.a2.v1,Glyma.01G057400.Wm82.a2.v1	0.162876	AATACCATATTTGCATCACCTAACTTCAAATTTTATATCATTTGTACTCG[A/G]TTTACCATTTGACATTGTTGTCATGGCTCATAAACCGCTATTGCGTCATC	G	A	intergenic	-
Gm01	7572008	Glyma.01G057300.Wm82.a2.v1,Glyma.01G057400.Wm82.a2.v1	0.17615	ACTACTCTAACGAAAGATATCATGATGTAAGAGATAGATGTTTCTCAACA[A/C]ATGCCAATAATCCTCTTTAAAGATCCTCTTATTCCTCCATTTCCAGACCC	C	A	intergenic	-
Gm01	7574877	Glyma.01G057400.Wm82.a2.v1	0.173085	GGGAAGAGGATTGCTGTCATTTTAAATGAGTTTGGTGAGGAAATTGGCGT[C/G]GAAAGAGCGATGATCAATGAAGGAGATAAGGGTGCATTGGTTGAAGAATG	C	G	exonic	synonymous
Gm01	7580362	Glyma.01G057400.Wm82.a2.v1,Glyma.01G057500.Wm82.a2.v1	0.395221	ATAACTCCTCCATCAATTAAGCATTGTAGTCCTCCAAGTCTTGTTCTAAA[T/G]CGAAATTGTCATCCGCTAGATCTTCCATCTTTTGGAACTCAGGATCTGGA	T	G	intergenic	-
Gm01	7584849	Glyma.01G057400.Wm82.a2.v1,Glyma.01G057500.Wm82.a2.v1	0.169073	TCAATGATTTTCCCTTCTCCAATAAATTTCTGATGGAGTTCCTAGAACAG[T/C]T	C	T	intergenic	-
Gm01	7591337	Glyma.01G057500.Wm82.a2.v1	0.165728	TGGAGTGGAAATGTGAAGATAACCAAAAACCAATTTCTTGCATCTGGAAG[T/C]ATGACCAAAAGGTACTTCTTTCTCTATGTTGATTGCTAGAGTGAAGTTGA	T	C	exonic	unknown
Gm01	7598263	Glyma.01G057500.Wm82.a2.v1	0.157703	GGATGGGTCATTCTTTCTGATAACATGGGAGCTATAGAGATGGCTCGCAC[A/T]CTTGCTGCACAAGTACGTTGGGAAGCAAGGATAATTGACCTTCAGAATGG	A	T	exonic	unknown
Gm01	7602593	Glyma.01G057600.Wm82.a2.v1	0.160064	TTAAGCTCCCTGGCACCACCCAGAGTCCTCAGAGCAATGACAAAGGTCTT[A/G]TCGTTGACGAAATGACGACGCGCCATGTCGTTTAGAAGGTCCCAGAAGAG	G	A	exonic	synonymous
Gm01	7603577	Glyma.01G057600.Wm82.a2.v1,Glyma.01G057700.Wm82.a2.v1	0.157037	TTGAAGAATACTAGTTTTGTTTTCCTTTTTTTTTTAAGAAAAATTATTGG[A/G]TTAAATGAACTAACTTGTTTCGAATCCATTTGGCCCGTAAGTTAAATAAG	G	A	upstream	-
Gm01	7608388	Glyma.01G057700.Wm82.a2.v1	0.160569	GTAATTGTTGAAACTATTGAAAAGGTTTTGGTAGCCAATGGTTGGTGTTA[T/C]GAAGGTTGTCCCAAGTGTAACATGAAATGCGAAGAGAAGTTGTTCCCTTT	T	C	exonic	synonymous
Gm01	7613841	Glyma.01G057700.Wm82.a2.v1,Glyma.01G057800.Wm82.a2.v1	0.1552	AAAAATGCATTTTTCACAACTAGCTCTAATGAATCACCCATTATAGAATT[A/G]GGGAGTAGTACACGACTAAGAAATCAATTTGGATGTAGAATTCTGATGAG	G	A	intergenic	-
Gm01	7619255	Glyma.01G057800.Wm82.a2.v1	0.392755	CAAAACTCTACATGTAACATACATCAGGGAAGTGAGGTTGTTGAACCGTT[A/G]AAATTTATAAAGCTAATAATTTGGGACGAGACTTCATTGTCTCACAAATT	G	A	exonic	unknown
Gm01	7623841	Glyma.01G057800.Wm82.a2.v1,Glyma.01G057900.Wm82.a2.v1	0.16405	G[T/C]GAGACACCAGCTGCTTCAACCTCTTATTTCTTCATCTTTTCACCTGAACT	C	T	intergenic	-
Gm01	7629046	Glyma.01G057800.Wm82.a2.v1,Glyma.01G057900.Wm82.a2.v1	0.159476	TGAAAAGGTATATTTGACTACTCAGGGAAAGAAGAAAGCAGATCAAGCCA[A/G]G	A	G	intergenic	-
Gm01	7634575	Glyma.01G057900.Wm82.a2.v1	0.203868	TTGTCACTGATGATGACAGGGACACAGTGACTAGCAATGGCATCGAACAA[T/G]CGGTTCGATGAAGGGGTGTCACCGGCTATGTTGAGGCAGAACTTGGAAGC	T	G	exonic	unknown
Gm01	7636858	Glyma.01G057900.Wm82.a2.v1	0.166935	TTCTGTTGCATTTCTTTCCATCATGTTTCACTAGTTTTTCCTTCCCATTA[C/G]GAGCTTTTGTCTCACTTGCCTCTTCTACATCTTCACTATCCACAAGAATC	C	G	exonic	unknown
Gm01	7644534	Glyma.01G058000.Wm82.a2.v1	0.165113	T[T/G]TTTCCATACAGTGGGTAGAACACTCTTTGCTTGAGTTGTTCTTGGTTCTA	T	G	intronic	-
Gm01	7653123	Glyma.01G058200.Wm82.a2.v1	0.165592	C[A/G]GCTTCTTGACCAGAGTCCCCATAAGCTGACTCATATTCATTCAGAGTACC	A	G	exonic	synonymous
Gm01	7656944	Glyma.01G058200.Wm82.a2.v1,Glyma.01G058300.Wm82.a2.v1	0.17394	ATCCTCTTTTCTTCAATCTATGCTTGATCTTCACCAATCCGTCTATGGTT[A/G]TTGTTGTGTCCGTCATCGTCACGCTATCACCATCGTAAGCCGTCGTGAGT	G	A	intergenic	-
Gm01	7661368	Glyma.01G058200.Wm82.a2.v1,Glyma.01G058300.Wm82.a2.v1	0.393694	ATCCACAACAAGAATTGTCAATGTCATCATAATTCACTTGCTCAAACTCA[A/G]C	A	G	intergenic	-
Gm01	7672866	Glyma.01G058300.Wm82.a2.v1	0.0336851	AAAAGTCACAATCAAATACTACCATTTGCAACCTTAAATGAGATTTGATT[A/C]ATCAAGTGATGATAAGTATATGTTTGGATAAAAGTTTTGAGATTTGAATT	C	A	upstream	-
Gm01	7678341	Glyma.01G058300.Wm82.a2.v1,Glyma.01G058400.Wm82.a2.v1	0.241962	TTTTGCTACTAGTTCGTTTTAGTGCTAGAAAAGGCTCCAACACAACAGAA[T/C]CAAATACGTATGAGTGAAAAGTGATGGTGATTCAAGGGTCTAATTAAGTA	T	C	intergenic	-
Gm01	7680076	Glyma.01G058300.Wm82.a2.v1,Glyma.01G058400.Wm82.a2.v1	0.050924	CTAGATATCTAATGCTTTCATGGGTGCATGCACATAGCTTAACATTAGGC[A/C]T	A	C	intergenic	-
Gm01	7688647	Glyma.01G058400.Wm82.a2.v1	0.246926	CAAGTTGTATCTAAGGTTTTGGTATTGGTGGGAGCAAATTAAGCCTAAAG[A/C]AAAGTGCTTATCCATGTCTTGAAGGCATGATGCACAATTTTCCTTCTTAT	A	C	UTR3	-
Gm01	7694201	Glyma.01G058400.Wm82.a2.v1,Glyma.01G058500.Wm82.a2.v1	0.178706	AGGAGATGATATCTAGTCTTAAGGCATGGAAAACCCTAGCTATTTATATT[T/G]ACTTTTATTACTCCACCGAAGAGACCTGCGGTGGTGGATCTATGCTGAAT	T	G	intergenic	-
Gm01	7695062	Glyma.01G058400.Wm82.a2.v1,Glyma.01G058500.Wm82.a2.v1	0.185979	AACCCATGGAGAAACAAACTCGGGAAAATCTATATACTTAGGGAGAGATC[A/G]T	G	A	intergenic	-
Gm01	7703194	Glyma.01G058400.Wm82.a2.v1,Glyma.01G058500.Wm82.a2.v1	0.414535	TTAGGGGATTACTTTTGAATTCAAACACGGGTTCCTCAAGATTCTTCAAC[A/G]TGTTCAACGGATCTTTCCATGAGGCATTTAAGGAGGTTCTTAAGGTTGTG	G	A	intergenic	-
Gm01	7706230	Glyma.01G058400.Wm82.a2.v1,Glyma.01G058500.Wm82.a2.v1	0.0448512	TGTTGCCATTGAGGTTAACCTTGCTAAAGTGAAAGTGATTGCAAGATTGC[T/C]TCCCCTAAATCGTGTGAGAGATGTTAGGATATTTTATGGGCGTCCTAGAT	C	T	intergenic	-
Gm01	7710916	Glyma.01G058400.Wm82.a2.v1,Glyma.01G058500.Wm82.a2.v1	0.158408	C[A/G]CAACTGCTAGCATATAGGCCTTAGGAAGCCCAAGGAGGGTAAGAGTTATA	G	A	intergenic	-
Gm01	7722749	Glyma.01G058500.Wm82.a2.v1	0.233713	CCTGTTTGATCAACACACATTATTCAAATGGTGAAATGATTCAATAATTC[A/G]TTGAACACACAGAAGTCAGATATTCATCATTTGGTGACGTTTGGCTTGGT	G	A	intronic	-
Gm01	7723213	Glyma.01G058500.Wm82.a2.v1	0.235426	CATAACAATGTTACGAAACGTAACAATCTATGATTAAATGACAACGTAAA[T/C]A	T	C	UTR3	-
Gm01	7728798	Glyma.01G058500.Wm82.a2.v1	0.242578	AATCTATTATTTTCAATGCTTTTTATTTTCGTAAATTCCAAAAGAGACAG[A/G]TCAGCTACCAGTTAGTGCTAGGAATGATTAGAGATACTTTCTCGCCATCG	A	G	upstream	-
Gm01	7733147	Glyma.01G058500.Wm82.a2.v1,Glyma.01G058600.Wm82.a2.v1	0.168936	TATATTGATTAACAATAGTAACTGAACAGGAAAAAAAATTCAATAACTCA[T/C]CGAAACAAGTGAATGCAACAAAATAAGAATTCGGGACTGCTTAAGAAAAC	C	T	intergenic	-
Gm01	7738054	Glyma.01G058500.Wm82.a2.v1,Glyma.01G058600.Wm82.a2.v1	0.17659	GGGGCTGAGGACCTATATAACAGCACAAGGGTTTTAGTAGAGGACAAACT[A/G]T	A	G	intergenic	-
Gm01	7746008	Glyma.01G058500.Wm82.a2.v1,Glyma.01G058600.Wm82.a2.v1	0.179101	A[A/G]TCACAACACAATCATAGACTCTAATGCCTAGATGCAATGCAACATCTTTG	G	A	intergenic	-
Gm01	7748476	Glyma.01G058500.Wm82.a2.v1,Glyma.01G058600.Wm82.a2.v1	0.177602	ATCTCACCATTTCACAACATATCACACAATAACATTATCACAAAACAAAC[T/C]TCTATCCATAACTCTCACGGTCTTCCCACTCGTATCCCACAAGTGCCACC	C	T	intergenic	-
Gm01	7755407	Glyma.01G058600.Wm82.a2.v1	0.189599	ACTAAAAAACAAGTAAGTGTAATTCCTCCTAAAGTCTTTTTCTTTTTGAA[A/G]ATTGTCCACATGTAAGTGAACTCTCTAAGTACTTTATGTCACTTCATCCT	A	G	upstream	-
Gm01	7757723	Glyma.01G058600.Wm82.a2.v1,Glyma.01G058700.Wm82.a2.v1	0.146774	ATATAGAGGATTGAAGTACATTTTTTTTTTTGTAAATAAAGTAGAATATA[A/G]AAATATAAGATTCACATAAAATTTATATAATTTTTTCTCTGCTTCTCTCC	G	A	intergenic	-
Gm01	7770802	Glyma.01G058600.Wm82.a2.v1,Glyma.01G058700.Wm82.a2.v1	0.212371	TGATGACTCTGCTCGAAAGGCACGATCGTCTTCCCCCAACACACGTACCA[A/T]GACTACACCCTCACCAACCATGAACCCAACTTTGGTGAGATTGGCAACGG	A	T	intergenic	-
Gm01	7771529	Glyma.01G058600.Wm82.a2.v1,Glyma.01G058700.Wm82.a2.v1	0.180505	ATATCTTCTATCGGATCTTGGCATTGATCATTCTCAACCGATCACCGTTC[A/T]T	A	T	intergenic	-
Gm01	7778930	Glyma.01G058700.Wm82.a2.v1,Glyma.01G058800.Wm82.a2.v1	0.153298	AAGGAAGGACAAAGCAAACTTGGCAAACTTGGTAACCTGGAAATCAGTTA[A/C]TCAATCACCTTGAAAAGGAAGAACATAAAATTCGTCTCTGAAAGATTAAA	C	A	intergenic	-
Gm01	7780984	Glyma.01G058700.Wm82.a2.v1,Glyma.01G058800.Wm82.a2.v1	0.155691	TACACAGGGTACGTTTGTTTCCCATGATCGTGATGACATTTTTATCACTA[T/C]CATTGATTGATCGAATCATGGAGGTCGTGTTCATGCAGTGGGGTTTGGTG	C	T	intergenic	-
Gm01	7792090	Glyma.01G059000.Wm82.a2.v1	0.202925	AAGACCATCCACAACTGCACTGTAAGCTGTAACATCCAAATTGCAATTTT[T/G]TTCTTCCATCTTCTTGAGATACGAGAGTGCAGCGGATGAATGACCAACTT	G	T	exonic	nonsynonymous
Gm01	7797881	Glyma.01G059000.Wm82.a2.v1,Glyma.01G059100.Wm82.a2.v1	0.146317	A[T/G]TAGGACAAATTCATTCATTCATTCACTTCCGTCTGTTACCATTAATAAAA	G	T	intergenic	-
Gm01	7805129	Glyma.01G059100.Wm82.a2.v1	0.209398	CGTCAGAAAGCAAGCCTCTACCAGGCGCCTTTTTTAGTGATCAAACACCT[A/G]AAGAGGTGTCAAGCCTAAGTCTAACGTCTCCTACAAAAAGATAAAGAATG	A	G	upstream	-
Gm01	7813803	Glyma.01G059200.Wm82.a2.v1	0.218167	GTATAATTTTATTTTATTTTTTGAAAAAGATGAATGTGAAAGAATCTACC[A/T]AGGTCATTCATAAGATCTGCAACCAATCGCCACATTTTTGCATTGCTATC	T	A	exonic	synonymous
Gm01	7818233	Glyma.01G059200.Wm82.a2.v1,Glyma.01G059300.Wm82.a2.v1	0.180838	CATCGGTGGCTTAACATCGGTTGTTAAAAAAATTGATGTTAACGTATGCG[T/C]GGTGGCATAATTGTAAATACCGTGTATACGTTAACATCGATTTTGTGAAA	C	T	intergenic	-
Gm01	7819272	Glyma.01G059200.Wm82.a2.v1,Glyma.01G059300.Wm82.a2.v1	0.228989	GCAGCCATTTGAAGAGCACTAGGATGAAACCATGAAAATAAGTCTATAAC[A/C]AATGAATATGTTGCCCTCCTTTTCTCTTCTATAAAAACTATGATGCTTTT	C	A	intergenic	-
Gm01	7828540	Glyma.01G059300.Wm82.a2.v1,Glyma.01G059400.Wm82.a2.v1	0.242054	AAAGTTGTGGGACGAGGGGGTTGTAGTGTTTGATGCATGTCACAAGGAGT[A/C]ATTCGAAATGCGTGCAATGCTTTTTTGTACCATTAATGACTTTCCAACAT	A	C	intergenic	-
Gm01	7832295	Glyma.01G059400.Wm82.a2.v1	0.22915	AAAAATAATTTTCAGTTACATGGTTTTTGTCAATCAATGTGACTGATCAC[T/C]CCAAAGTCCAAAAGTCAATTGCTTTTATTGGTGGATATCTGGCAATGACT	C	T	downstream	-
Gm01	7842751	Glyma.01G059500.Wm82.a2.v1,Glyma.01G059600.Wm82.a2.v1	0.157114	CTTGAGAATTCTTTTGTTTTTTCCCTTCTCCCTCTTGACAAAAGATTTCA[A/G]AGGACTAACCGCCTGAGATATCTTTTTCCATTTCCCTTAAAACAAAAGAT	A	G	intergenic	-
Gm01	7844992	Glyma.01G059500.Wm82.a2.v1,Glyma.01G059600.Wm82.a2.v1	0.161847	AAACAGACTAGCTAAACAAATTGGACGATGCATAGGTATACTAGACTGGA[T/C]GCGCCACTAGATAGAAGACAAATTCCAACATAGAGGGTGATATTGGACTA	C	T	intergenic	-
Gm01	7850706	Glyma.01G059500.Wm82.a2.v1,Glyma.01G059600.Wm82.a2.v1	0.159018	ACTTCCAAGAGATATCTCCTCCAGCCAACATAAATATGTATCCAAATGTG[C/G]AGCGTTTGCTATCTTGACATCCAGCAAAATCAAAGTCTGAGTACCCAATG	G	C	intergenic	-
Gm01	7853089	Glyma.01G059500.Wm82.a2.v1,Glyma.01G059600.Wm82.a2.v1	0.157874	GGCCTTTTTCTTCCTTGCTCAGTTTTTCCTCTGTTCCTTGTTCAACACTA[A/G]GCTCACGTAGTCTATTTAGACCTCTTCTTTTCATTCTCTACAATTCAGGC	G	A	intergenic	-
Gm01	7858734	Glyma.01G059500.Wm82.a2.v1,Glyma.01G059600.Wm82.a2.v1	0.162124	CCTCTCCGAAGGGCATGGTGATCTCTAGCTTCTTGAAGATGTCAAGAAAA[T/C]GTACAAGATGTCTTTCTTTGTCCTTCCTAGAAGGTACCAATGGATATGAC	C	T	intergenic	-
Gm01	7864976	Glyma.01G059500.Wm82.a2.v1,Glyma.01G059600.Wm82.a2.v1	0.181911	CATGTATTATTCTATGCCTTTATATATATGACAATGACTACAACACAAAA[A/T]AATCAGTTACACAGTGTCTTACATGGGAAGAAAGCATGGCCCTTTATATA	A	T	intergenic	-
Gm01	7867255	Glyma.01G059500.Wm82.a2.v1,Glyma.01G059600.Wm82.a2.v1	0.186972	T[A/C]GACCAATTAAAGCACTAATGAAACCCATTATACTTTCTTATGTAAACATT	A	C	intergenic	-
Gm01	7872635	Glyma.01G059500.Wm82.a2.v1,Glyma.01G059600.Wm82.a2.v1	0.188233	GGAAAAACAAAGCACATAGCCTTTGGGAGGATTGGTACAAGGGAGTAAGA[A/T]CCAGAAAATGTTACAATTAATGTCTCATGTGAGAGACATGTGACTTATGT	T	A	intergenic	-
Gm01	7880086	Glyma.01G059600.Wm82.a2.v1	0.233455	CTAACCATCTTGCCAAAATAAGCAGAACCATATCAGGCTAGTGCATAATT[T/C]ACATAACTGATGCAATTATCCAAATATCAACTGATGTGTAGAAGAAGAAA	C	T	exonic	unknown
Gm01	7885262	Glyma.01G059600.Wm82.a2.v1,Glyma.01G059700.Wm82.a2.v1	0.18976	CTCATTCCTATTCTCGTTTCTGCAGGTTTTGTGAGGAAATACTCCATTCA[A/G]TGGTGAGTTTACTTTTCTTGTGTTTAGTTCTTTCGAGGGACTGAGCATGA	G	A	intergenic	-
Gm01	7891853	Glyma.01G059700.Wm82.a2.v1	0.234984	TTAATTATTATTGCCTGTAGCCTGTAGGGGAGAAGAAAGAACACAATACC[A/T]GCAGTATCCCAGTATCCATGGTCTCGTTCTTTAAAGAGAAGAAAAGTTGT	A	T	exonic	unknown
Gm01	7899086	Glyma.01G059700.Wm82.a2.v1,Glyma.01G059800.Wm82.a2.v1	0.154	CATTTGTTTATGCTTTTCTTCTTCAACAGATTCGACCTATGCAATTATTT[A/C]TGGCTGCTGTATGATGGTATTCATGCTTAGTTAGCGATTCTTTGCTCTCT	C	A	intergenic	-
Gm01	7907205	Glyma.01G059700.Wm82.a2.v1,Glyma.01G059800.Wm82.a2.v1	0.210569	A[A/G]GTTTCGCAGATATGGCAGCCGATACTTTTTTTTTCTGATGGCCTAAAAGA	G	A	intergenic	-
Gm01	7911000	Glyma.01G059700.Wm82.a2.v1,Glyma.01G059800.Wm82.a2.v1	0.15157	GGGACCGACTCTTAGCAAGCAAAGAAGTAGCGTCTGTCAACTGGTTCCCT[T/C]GATGGAAAGAAGGAAGAACCGGGATTCTTATTTCGTGCGGAGGATTCTCA	C	T	intergenic	-
Gm01	7916921	Glyma.01G059700.Wm82.a2.v1,Glyma.01G059800.Wm82.a2.v1	0.137931	CTAGTACCCTCACCTTCAGAGGATTACACGCCCTTACCTTTAGAGGACTA[T/C]ATGTCCTCGCCTTCAGAGGACTACACGTCCTCGCCTTTAGAGGACTACAC	C	T	intergenic	-
Gm01	7923349	Glyma.01G059800.Wm82.a2.v1	0.156716	A[A/G]GTCCTCCTACAATCAGAATTCAAGGTCAATCGTGTCACAGGATTGGAAGT	G	A	exonic	unknown
Gm01	7927733	Glyma.01G059800.Wm82.a2.v1	0.188938	AGTTCCCAATAATGCTTTCTTATGTAATGACAATTAACAAGTCCCAAGGT[T/C]AATCACTATCCTTAGTGGGCCTTTATTTACCTAAACCTGTCTTCTCACGT	C	T	downstream	-
Gm01	7943985	Glyma.01G059800.Wm82.a2.v1,Glyma.01G059900.Wm82.a2.v1	0.156099	TCGATTACCAGAGTCTTGGATGTCTTGGAAACACTTTATTTTGAGGCAAG[A/G]CTTGATGTAGAGTTAATCTTGAAGCAAGGCTTTATTTGTTGAAGCAACCT	G	A	intergenic	-
Gm01	7949562	Glyma.01G059800.Wm82.a2.v1,Glyma.01G059900.Wm82.a2.v1	0.189391	C[A/G]AAGTCTGCGACGAGGGAATGCGAGGTTTCGCTAGGGTTGCTATCCGCAGG	G	A	intergenic	-
Gm01	7954388	Glyma.01G059800.Wm82.a2.v1,Glyma.01G059900.Wm82.a2.v1	0.193039	GCTTCAGCTGATTAATCAGAGATCAGATTTCTCATTTGCACTATTTTGTC[T/C]GACAGCTTGTCAAACTAGTCATGGTTAGTTTGAAGTTCTGAACTTGCTTG	C	T	intergenic	-
Gm01	7959813	Glyma.01G059800.Wm82.a2.v1,Glyma.01G059900.Wm82.a2.v1	0.140319	GGGGTTCTGGACATTTGCTAGCAGATCCCAACGGTCAAAATGTAGACTTA[T/C]G	T	C	intergenic	-
Gm01	7967691	Glyma.01G059800.Wm82.a2.v1,Glyma.01G059900.Wm82.a2.v1	0.183503	CATTAAGCCATAAGTGCAAATTTGCAGTAAAGAACTATAGCCACTTCTCA[A/G]CAAGAATTTCTTACCTTCAGATACTAGAAACTTTGGCACAATTACGCATT	G	A	intergenic	-
Gm01	7968740	Glyma.01G059800.Wm82.a2.v1,Glyma.01G059900.Wm82.a2.v1	0.161238	A[A/C]TCCTAAATACTTGTTGATGTCATTGGTCCTACCAAAACCCAACTTGCCAT	C	A	intergenic	-
Gm01	7974962	Glyma.01G059800.Wm82.a2.v1,Glyma.01G059900.Wm82.a2.v1	0.274454	TTATTTTTAAAGTCAAATAGAAACAATTATGCCTAATAGATAAGCTATAA[T/G]CAATCCTTCTTAGTCGGTTAAGGAGGCTCTATTTCTATCTAAAGACATTC	T	G	intergenic	-
Gm01	7985538	Glyma.01G059800.Wm82.a2.v1,Glyma.01G059900.Wm82.a2.v1	0.18334	GATTAGTATCGCAAATGGGAGAGTGCAGAATAGGCTACCATACACAACTG[T/C]TATACACCATGGCTCACTCTTAATGAATTGGCCTTTAAGTGCATGGTTTG	C	T	intergenic	-
Gm01	7991228	Glyma.01G059800.Wm82.a2.v1,Glyma.01G059900.Wm82.a2.v1	0.18682	TCATAGAAGCCTCTCACACATTGGATATTTCAGTGGTTCCCTCTATCATT[T/C]AGCCCTTGTTTGTGAAGTTTGAAGCTTTATTCCAACCTCCTCAGACCTTA	C	T	intergenic	-
Gm01	7992414	Glyma.01G059800.Wm82.a2.v1,Glyma.01G059900.Wm82.a2.v1	0.15888	TGAAGAAATTGCGTCAATATCTGTTGGGTAGCAGCTTCACGATCATCACC[A/G]A	G	A	intergenic	-
Gm01	7998374	Glyma.01G059900.Wm82.a2.v1	0.164959	ATACAACTTGCATTGCAGTTGATACAATTCCACCTGATTCATCACCACTC[T/C]CCTAAAAGCAAAACAATTTGTGTGCTCTTTTGTTTGGGAAGAGGTCTCAT	C	T	UTR3	-
Gm01	8002233	Glyma.01G059900.Wm82.a2.v1,Glyma.01G060000.Wm82.a2.v1	0.15405	GAGCGGATATGGATTATGAAAATGCAGAAGAAGCATGTGGTGCGAATGAA[T/C]CGCATGTTGATTGTTCGGATGCGTTCAACACTTCTCAGATTATAATGTTA	C	T	intergenic	-
Gm01	8010696	Glyma.01G059900.Wm82.a2.v1,Glyma.01G060000.Wm82.a2.v1	0.385332	C[T/C]ATCACCCTTTTAGATAGAATAATGGATCCTTGTACATAGAGAATCCAACA	T	C	intergenic	-
Gm01	8011602	Glyma.01G059900.Wm82.a2.v1,Glyma.01G060000.Wm82.a2.v1	0.155821	ACCCATCTAACAAATAACCTAGTAAACCTCCCTCTTAAATGAGTAGACAT[T/C]GTTTAATCAACTTTGAGCATAGTGCCAATGGAAGCACCAATCCACCACAA	C	T	intergenic	-
Gm01	8018050	Glyma.01G059900.Wm82.a2.v1,Glyma.01G060000.Wm82.a2.v1	0.158873	ATTCATTAATGATTTTAATTAAATATTTATAATATATATCACTTCACTGT[T/C]CAAGATAGGGTCAGCTCCTAAATTCTCAGTCTGAGTCTGCAGTATTTGCC	C	T	intergenic	-
Gm01	8022147	Glyma.01G059900.Wm82.a2.v1,Glyma.01G060000.Wm82.a2.v1	0.189879	GCACCATTGATGATGACTGGAAATTTGAATTTTCTAGTCATGATGCCCGC[T/C]G	C	T	intergenic	-
Gm01	8026389	Glyma.01G059900.Wm82.a2.v1,Glyma.01G060000.Wm82.a2.v1	0.151286	CATATTAAGGGCCTAATTCAGAACGAGTCAACTTCGGCCCTATTTCACCT[A/G]TGCCTCACAACCACAACCCGACCCGACCCACAACATCATCTTCCTCACCT	G	A	intergenic	-
Gm01	8030853	Glyma.01G059900.Wm82.a2.v1,Glyma.01G060000.Wm82.a2.v1	0.23244	CTTCGTGACACATACAACCTTGAGGACAAGGTGGTGTTTGAGGACAGGGT[A/T]TTGTTAGCAATAATCTGCATCAAGGGCCCAATACAGGTAGGCCTAAACGG	T	A	intergenic	-
Gm01	8049989	Glyma.01G059900.Wm82.a2.v1,Glyma.01G060000.Wm82.a2.v1	0.218615	G[T/C]CAAACTTTCAATCATTATTGTAGTCAGTGGCAAATCAGAAATTTTTGTTA	T	C	intergenic	-
Gm01	8065401	Glyma.01G059900.Wm82.a2.v1,Glyma.01G060000.Wm82.a2.v1	0.189062	T[T/C]TCGTTTTTCAATAATCTTCGCTATACTTTTTGTCTTGCAATTTTCACTCA	T	C	intergenic	-
Gm01	8071105	Glyma.01G059900.Wm82.a2.v1,Glyma.01G060000.Wm82.a2.v1	0.167388	TTAATTTAGTAACATGAATTTATTATATTAATTGCATTTAATTTACTAAC[A/T]TGAATTTATTAGTAATTGCATTTAATTGTTAGTTATATTTGCTTAGCCAC	A	T	intergenic	-
Gm01	8076895	Glyma.01G059900.Wm82.a2.v1,Glyma.01G060000.Wm82.a2.v1	0.149272	CATCTTATTATGCTTAATACTGTTTCAGGGGATCCACACAGAAAAAGATA[A/G]A	G	A	intergenic	-
Gm01	8085732	Glyma.01G059900.Wm82.a2.v1,Glyma.01G060000.Wm82.a2.v1	0.184543	ATGAAGAGTTGCAAACAATGTAGCTAGAAGAACAACGAATTCCAGCAATC[A/G]TAGTTAAAGATGAAAGACCTCAACGAGCAAGAAGAAGGCTTGCATGGATG	A	G	intergenic	-
Gm01	8091467	Glyma.01G060000.Wm82.a2.v1	0.235258	ACTACATGTCAATAAAATGTTAGAAATATGAAATGAGTTAGCAAATATGC[A/T]TATTCCATGAGGATCAACGTCAGTCCAAGAATATAACAATTAAAGACAAA	T	A	intronic	-
Gm01	8093254	Glyma.01G060000.Wm82.a2.v1	0.156867	TGTCGGGAATATTTGTCAGCTGACGTCAGGCAGGATTAATTTTTGGCTAA[T/C]G	C	T	downstream	-
Gm01	8100287	Glyma.01G060000.Wm82.a2.v1,Glyma.01G060100.Wm82.a2.v1	0.146501	A[A/C]TTTATTTAATAGAAATTAACTATATTGAGCAACATTTATTTGAAATATGA	C	A	intergenic	-
Gm01	8104039	Glyma.01G060000.Wm82.a2.v1,Glyma.01G060100.Wm82.a2.v1	0.0962632	CGCATTATGAGCCAACACTACACGTTACAATTTATTGCCGCATTCCACAA[T/C]G	C	T	intergenic	-
Gm01	8109212	Glyma.01G060100.Wm82.a2.v1	0.207612	T[A/T]GGTTTGGATTTGACGCCTATCTTTTTTTGCCAAGAAATTGTTTGTGTTAC	T	A	downstream	-
Gm01	8113979	Glyma.01G060200.Wm82.a2.v1	0.242283	C[T/C]AGTATCTGCACCGACTTCTCTTTGATCCTAATTCAGCTGATGGTAGAAAT	T	C	exonic	unknown
Gm01	8119362	Glyma.01G060200.Wm82.a2.v1	0.0212851	CAATAACTATTGAATTCCTCAATTCATTGATGATATCTGGTCTGCCAAAT[T/C]A	C	T	exonic	unknown
Gm01	8124775	Glyma.01G060200.Wm82.a2.v1,Glyma.01G060300.Wm82.a2.v1	0.172969	ATTTAATAGGCCTTAACCTGTGCAAAGTTGTAGGATAGAAAAATCCTTTT[A/G]AAAATTATGATATAATGAATAAATATTCAAATTCAAAAAATTAAAAGGCC	A	G	intergenic	-
Gm01	8134151	Glyma.01G060300.Wm82.a2.v1,Glyma.01G060400.Wm82.a2.v1	0.158279	GCACAGAAATTCATCTGTCGTATCTTCATGATCTGGTCATGATATTATTT[A/G]CATTGACATACCTAAATAATATCTCAATCATGGATTTGAAAAATCTAAAG	A	G	intergenic	-
Gm01	8136301	Glyma.01G060300.Wm82.a2.v1,Glyma.01G060400.Wm82.a2.v1	0.17356	CAACATTAATGACTTATATATGACTTGATAAATAATTCGTTGAGAAATAA[T/C]A	C	T	intergenic	-
Gm01	8141488	Glyma.01G060300.Wm82.a2.v1,Glyma.01G060400.Wm82.a2.v1	0.149428	G[A/G]ACAGTACGAATAAAAGTAGACCAACAGTTTAATTTTAAATATTAGTGAAT	G	A	intergenic	-
Gm01	8150978	Glyma.01G060300.Wm82.a2.v1,Glyma.01G060400.Wm82.a2.v1	0.0336943	TGTTCATTAATCATAGCTCTGGCTCATTCATTGCACTCTTTCCCTAAAAT[A/C]A	C	A	intergenic	-
Gm01	8157956	Glyma.01G060300.Wm82.a2.v1,Glyma.01G060400.Wm82.a2.v1	0.174749	GTGGATCACTTCCTTCGCCATTTCTTTTGTTAGTCTTGTGCTCTGTGCAT[T/C]G	C	T	intergenic	-
Gm01	8164143	Glyma.01G060300.Wm82.a2.v1,Glyma.01G060400.Wm82.a2.v1	0.171031	ACCAAGGAAGAACACGACCAAAACAAAGTTTTGAGGGGCTTTATAGGGCA[A/G]C	G	A	intergenic	-
Gm01	8177369	Glyma.01G060300.Wm82.a2.v1,Glyma.01G060400.Wm82.a2.v1	0.190795	AGAATTAGGCTAAACTCATGAAACATTGGTATTTAGTACTTGAGCCTTCA[A/G]C	A	G	intergenic	-
Gm01	8182567	Glyma.01G060300.Wm82.a2.v1,Glyma.01G060400.Wm82.a2.v1	0.156364	AGAAAATAGCACCATTCACTTAGCGCGCAGGGTGCGCTTAGTGCGACTAT[A/T]G	T	A	intergenic	-
Gm01	8187623	Glyma.01G060300.Wm82.a2.v1,Glyma.01G060400.Wm82.a2.v1	0.156313	CCAGAAGAATTCTCAGCTATTTGCTTAGCCAACTTTTAGGTTCTTGATAG[T/C]TGACTCAGTGCTCTTATGGTTAGACATTGAAACTTGCATGAACTGAGCCA	C	T	intergenic	-
Gm01	8192706	Glyma.01G060300.Wm82.a2.v1,Glyma.01G060400.Wm82.a2.v1	0.183815	C[T/C]GTCCTGTTGTGATGTTTGGTTTCGACACCAGGTAGAGAGCATTGGAATGT	C	T	intergenic	-
Gm01	8198400	Glyma.01G060300.Wm82.a2.v1,Glyma.01G060400.Wm82.a2.v1	0.029697	GCTAAGCGAACATTTTTGAGAAACCAAATGTTTCTCTGGCTCGCTTAGCG[T/C]TGTGGTTCGCTAAGCGAGAGGGTCAAAAATTGCTTAAGTGAGTGTAACAT	T	C	intergenic	-
Gm01	8198458	Glyma.01G060300.Wm82.a2.v1,Glyma.01G060400.Wm82.a2.v1	0.151215	CGCTAAGCGAGAGGGTCAAAAATTGCTTAAGTGAGTGTAACATCAGTTAC[A/G]CTCACCTTTGCCTGAAATTTTCAGAACACTGCCTGCATCCTTTCTCTTAC	A	G	intergenic	-
Gm01	8213870	Glyma.01G060300.Wm82.a2.v1,Glyma.01G060400.Wm82.a2.v1	0.151945	ACAAAACAGTGTTGCTTTATCCACTGCTGAAGCTGAATATATCTCTGCTG[A/G]CAGTTGTTGTGCATAGATTTTATGGATGAAGCAACAATTATCTGACTATG	G	A	intergenic	-
Gm01	8218334	Glyma.01G060300.Wm82.a2.v1,Glyma.01G060400.Wm82.a2.v1	0.169595	C[T/C]TCACGCCTCCTCCATCCCTAAATCTTCCAACCTTCGTATCTTACTCAAAT	C	T	intergenic	-
Gm01	8222919	Glyma.01G060300.Wm82.a2.v1,Glyma.01G060400.Wm82.a2.v1	0.149048	GGAACATATGGCTTGCTTGGACCAGCAGCATTCTAAAAAGGAGGGACAGG[T/C]T	C	T	intergenic	-
Gm01	8231079	Glyma.01G060400.Wm82.a2.v1	0.0337325	TTCCTCCAATCATTCCCTTTAAGACATGAAATTCAACTATTTCTTCTATC[A/C]GTAATCCTGACAAGAGCAAGAACCATCCTTGAAATGAAGAAAATGCATTG	A	C	exonic	unknown
Gm01	8237392	Glyma.01G060400.Wm82.a2.v1,Glyma.01G060500.Wm82.a2.v1	0.155565	ATTTTTGTGGATGTATACATTGAAAACTATCATGTATTTGTTGAATAGGG[A/T]TCTTGGCAAGGCAATTATGATGACATATTTTGAACTGTGGACTAATAGGA	T	A	intergenic	-
Gm01	8242127	Glyma.01G060400.Wm82.a2.v1,Glyma.01G060500.Wm82.a2.v1	0.226498	ACACTAAATTAGCATTTTCCCCCCCTTTCGGGTTCTATGTTTTTAGAGGA[A/C]TAGGTTTCATAGAATTGATGCTTAGGTTTTACATTTGAACTAAGTGCGTT	C	A	intergenic	-
Gm01	8249792	Glyma.01G060400.Wm82.a2.v1,Glyma.01G060500.Wm82.a2.v1	0.172175	T[A/C]TGCTAATAGTGTAAGAACTGCAGTTGGAGAGCAGTTTGATGCAATTACAG	C	A	intergenic	-
Gm01	8253437	Glyma.01G060400.Wm82.a2.v1,Glyma.01G060500.Wm82.a2.v1	0.391013	ATCGTATCATTGTGGAATGGTGCTGTGAACTGCAAGATTAAGGGTTGTGG[A/G]T	A	G	intergenic	-
Gm01	8256880	Glyma.01G060400.Wm82.a2.v1,Glyma.01G060500.Wm82.a2.v1	0.031162	T[T/C]TGGAGAATGGAGGATTGCACTAAAGGGTTCTCACTAGTCAATCACGAGGC	C	T	intergenic	-
Gm01	8263036	Glyma.01G060400.Wm82.a2.v1,Glyma.01G060500.Wm82.a2.v1	0.0619048	C[A/G]AAAGGAAACATCTCATGCCAGTCTTTATATGACACGGTCATCTTCTGGAC	A	G	intergenic	-
Gm01	8268493	Glyma.01G060400.Wm82.a2.v1,Glyma.01G060500.Wm82.a2.v1	0.157238	TGAAAAATTCAGGGAATTGGGCTGGTATGAGCTTTGGATATTTTGGGGTG[A/C]TTTCATCCACGTCGGGGCGGTGGTGACCGCGTGGGCATCTCCTTCCTTTT	C	A	intergenic	-
Gm01	8272557	Glyma.01G060400.Wm82.a2.v1,Glyma.01G060500.Wm82.a2.v1	0.0316585	TTGAAACTTTATATTTATTTTTTCCACATTGAAAAATATGAATGATTGTT[T/C]CAACTTCTAAGCTTCCATGAAAATACTGCTGCAATCTCACCTTGTAGCTC	C	T	intergenic	-
Gm01	8276653	Glyma.01G060400.Wm82.a2.v1,Glyma.01G060500.Wm82.a2.v1	0.171888	GAAAGGTGGCATGTTTGGTGCATCAAGTGTTGAACCATCAATATGGTGAC[T/C]GATAGAAATTGTTCTCCCTTGCAAAACCACTGCCCATCTAGAGTCATAGG	C	T	intergenic	-
Gm01	8284215	Glyma.01G060400.Wm82.a2.v1,Glyma.01G060500.Wm82.a2.v1	0.150143	ATGCAACTCAAATTTCATCACAAAAACATAGGCCACCATCTAACATGTAG[T/C]AGTCATAGCAGCCCAAACGAACTGCGATTTCTAAAAAAAGATTACGAGTT	C	T	intergenic	-
Gm01	8288661	Glyma.01G060400.Wm82.a2.v1,Glyma.01G060500.Wm82.a2.v1	0.180081	TATTATAAATATGGTTTTACACTATGTTTATGTGGTATTTCACTATTATG[T/C]TGTTCGACTAAACAGATTAACCCTAAACACTAAACCATGTAAACCCTAAA	T	C	intergenic	-
Gm01	8293072	Glyma.01G060400.Wm82.a2.v1,Glyma.01G060500.Wm82.a2.v1	0.0314529	T[A/G]CCACAATAAGGAAGAAGGAGCTCGGCCAAAATGAAACGAAAATGAATGGT	G	A	intergenic	-
Gm01	8294867	Glyma.01G060400.Wm82.a2.v1,Glyma.01G060500.Wm82.a2.v1	0.17394	GTTCTGATAGGTAACTGGTTCCTATTGAAGAAAAAAAGTATAGTATTGTT[A/G]AACTATAACAGTATAAGTTTAAGAGGAAATAGAGCAATGCTCCCTGCTAA	G	A	intergenic	-
Gm01	8301500	Glyma.01G060400.Wm82.a2.v1,Glyma.01G060500.Wm82.a2.v1	0.195271	C[T/C]CTCTATAGATGGGGGCGATAACCCCTTATATTGGTAACTGCCATCAGTTA	C	T	intergenic	-
Gm01	8305070	Glyma.01G060400.Wm82.a2.v1,Glyma.01G060500.Wm82.a2.v1	0.216535	CAAAGTAGAACAATTGATAGTGGAGTGGAGCAACTTATAGAAGCATGCCA[A/G]C	A	G	intergenic	-
Gm01	8311990	Glyma.01G060400.Wm82.a2.v1,Glyma.01G060500.Wm82.a2.v1	0.18955	ACAAATATCAGTATGAATTATTTCTAATATGCTTGAACTCCTGTTAGCAC[T/C]TTTCTTAGACATGTTGGTTTGTTTACCCTTAATGCAGTCCACACAAGTCT	C	T	intergenic	-
Gm01	8316623	Glyma.01G060400.Wm82.a2.v1,Glyma.01G060500.Wm82.a2.v1	0.227441	CTCTGGACAGCAGTCACAAATGGTAAATTATGTATTATTCTGGATGAGGG[T/G]GCTTGACTTGTATTTTTAGATTGGAGTAGACATTTTAATTGAACTCCTAG	T	G	intergenic	-
Gm01	8319498	Glyma.01G060500.Wm82.a2.v1	0.248586	C[T/C]TGAGTCACGTTTGAACCTATTGGGTTGTCAGTCTTCCCCAGTTCTACATG	T	C	exonic	unknown
Gm01	8324514	Glyma.01G060500.Wm82.a2.v1,Glyma.01G060600.Wm82.a2.v1	0.244224	A[A/C]CACAAAGGCAAAACTTTTTGACACGTGAAAAACAAATGAGAGGCAGATTC	A	C	intergenic	-
Gm01	8330726	Glyma.01G060600.Wm82.a2.v1	0.18305	A[T/C]ATCAATTAACTAGTCAAACCTTTAAACCATGCTCCTCATTGCTCACCATT	C	T	upstream	-
Gm01	8337232	Glyma.01G060600.Wm82.a2.v1,Glyma.01G060700.Wm82.a2.v1	0.158374	GGAGCAATCTTCTTGAGGAATTCCTGACATTTTTTTCACAAAAAATTAAA[T/C]AGCTTGGCCCCAAATCAAAGAGTATTCATTATCATCAAAGAAAAATTATT	C	T	intergenic	-
Gm01	8341267	Glyma.01G060600.Wm82.a2.v1,Glyma.01G060700.Wm82.a2.v1	0.179116	CTTAAATGGCATGCAGATGGCGAAATAATTGATGGGTTCCTCCAACATCC[T/C]GTTGATTCTCCATAATGGAAGATAATTGATCACTTGTATCCAAAATTTGG	C	T	intergenic	-
Gm01	8345540	Glyma.01G060600.Wm82.a2.v1,Glyma.01G060700.Wm82.a2.v1	0.174513	ATACAATGACTGCCCCCACTTACTGTCTCGTGGGGGTTATGATCTTATCG[A/G]AAAAAAACTTATGGACGAGAAAAGGAAAACATGAGAACACCAAACTGAGT	A	G	intergenic	-
Gm01	8349718	Glyma.01G060600.Wm82.a2.v1,Glyma.01G060700.Wm82.a2.v1	0.229301	ACCCTGTAGGCAATTCAGCTAGAGCATGATATTTTCCCTGAGCTTTTTTA[A/G]GTAGTGAGACATGGAAAACTGGGTGAACTTTGGAGGATGGAGGCAACTTC	A	G	intergenic	-
Gm01	8355194	Glyma.01G060600.Wm82.a2.v1,Glyma.01G060700.Wm82.a2.v1	0.181965	A[T/C]TGACCATCCAATAATCGAGGTACTTGCACCACCAAACTCTTAAATCGATA	C	T	intergenic	-
Gm01	8358431	Glyma.01G060600.Wm82.a2.v1,Glyma.01G060700.Wm82.a2.v1	0.181136	T[T/G]AATTCGTCCCACCGTCCCAGGTATGCATTTTATGTCATTTTCTAGCTTTT	T	G	intergenic	-
Gm01	8366387	Glyma.01G060600.Wm82.a2.v1,Glyma.01G060700.Wm82.a2.v1	0.160336	GGACCATAAAGAATTGGTTGTTTATGAAACATCTTTGCATCACTTGTAAA[A/G]GGCATGTGAGTGTTATAATCAACAATTAAACGTTCAAGCTTACCAAAGTA	G	A	intergenic	-
Gm01	8372609	Glyma.01G060700.Wm82.a2.v1	0.234502	TGTACCAGACTTCCCCTTTACTATCAGTCACAATTACCGTGAAGCATTTG[T/C]GTATGCCTACCAACGATCTGCCATTACTGAGCCCATCGTCATACAACCTA	T	C	intronic	-
Gm01	8378417	Glyma.01G060700.Wm82.a2.v1	0.247277	TGTCAGTGATTGGATACTGCACTAGTCTATCGCTCTATTAACTATTTAAC[A/G]GAATATTTGTAAATATCGCATGGTTTGAACATTTGCAGTTGACTGACTGT	G	A	intronic	-
Gm01	8384151	Glyma.01G060700.Wm82.a2.v1	0.152559	TCTAGTGACATTTTTAAGGGATTCAACATTGTTGGTCATGTGATTGGATG[A/C]ACCGAAGTCAAAATACCATGGAATACAAGAAGAAAAAGGTTTACCTGAAA	C	A	intronic	-
Gm01	8390092	Glyma.01G060700.Wm82.a2.v1	0.379591	AGTAGTTAGCTAATTAAATTAAATTACTAACAAGTTCTGTGTCATTTAAT[T/C]T	T	C	downstream	-
Gm01	8395034	Glyma.01G060900.Wm82.a2.v1	0.243579	AGTTTGGAAATTATCAAATATTTGGGAAACAAAATTATTATCTGGGTTCT[T/G]T	T	G	UTR3	-
Gm01	8398702	Glyma.01G061000.Wm82.a2.v1	0.240801	CTGTCATGTGAGTGCTGTGAGTACTAAATGTTGAAACATTCCTTGATGTT[A/G]TCTAAAGTAGACATGAGTTAGGAATAAAGGTTTAGTATGTGCATCGATTA	A	G	UTR3	-
Gm01	8404692	Glyma.01G061000.Wm82.a2.v1,Glyma.01G061100.Wm82.a2.v1	0.218926	AACAAAAATAATAACAAATAGTGGAGTAAATGAGTCCAATTATTCGTGAA[T/C]TACTCGAGATTGACTTGTTAACTACTTGATCAAGCTTATTTGTTTAATTA	T	C	intergenic	-
Gm01	8406592	Glyma.01G061000.Wm82.a2.v1,Glyma.01G061100.Wm82.a2.v1	0.152849	ATATACTACAGCAAAGTGTGGAAACTATTGATGCAGCAACGTATAGTTTG[T/C]C	C	T	intergenic	-
Gm01	8412081	Glyma.01G061000.Wm82.a2.v1,Glyma.01G061100.Wm82.a2.v1	0.153674	CAACTTTATAGTTTCATGAGAATCACTCTCAAACATCCCAAAAACCTTTG[T/C]C	T	C	intergenic	-
Gm01	8419146	Glyma.01G061000.Wm82.a2.v1,Glyma.01G061100.Wm82.a2.v1	0.156438	T[T/C]TTTTTTCCTCAACAATTTCTCTCTCCAATGCTAACAAAATCTCAAATTGT	C	T	intergenic	-
Gm01	8422992	Glyma.01G061000.Wm82.a2.v1,Glyma.01G061100.Wm82.a2.v1	0.149432	A[T/C]ACTAGGAACAAGCTTGGATGAAGAAGAAGCACAACTGAACTCCACTCCCT	C	T	intergenic	-
Gm01	8424309	Glyma.01G061000.Wm82.a2.v1,Glyma.01G061100.Wm82.a2.v1	0.168011	GACCACTCTCTTATTTCTTTCATCCCTCATTTCGTTCTTCACCCATAGTG[A/G]CCATCAACTTTTCCTTGTAAGGTGAGCCCCATTTCTTGAACTAAATACGA	A	G	intergenic	-
Gm01	8429380	Glyma.01G061000.Wm82.a2.v1,Glyma.01G061100.Wm82.a2.v1	0.146865	AAATAAAAATTATTATCACACTGTTATTAGTGTTGGCCACTAAGCTCACC[A/G]T	G	A	intergenic	-
Gm01	8438498	Glyma.01G061100.Wm82.a2.v1	0.239852	AGCAAAGAGAAGGTAAGAGGTTACTTTTGTGTGAGAAGTTTTTAATTAAG[T/G]G	G	T	UTR3	-
Gm01	8445755	Glyma.01G061100.Wm82.a2.v1,Glyma.01G061200.Wm82.a2.v1	0.158146	T[T/C]TTCCAAATGTATACTTATTGTCGCATCAATAGTAGGGATTCATGAGTCTA	C	T	intergenic	-
Gm01	8452180	Glyma.01G061300.Wm82.a2.v1	0.239748	T[A/G]AAAATAATAGGGCTTCGGTTTTTGACATCTCGACAGAGAAGATTTCGCTG	A	G	exonic	unknown
Gm01	8457220	Glyma.01G061300.Wm82.a2.v1,Glyma.01G061400.Wm82.a2.v1	0.175135	TTCCAAAAATAAAAAATTACATGTGACTACTTATAAAATTCCTTAGATGA[T/C]GTGATAAGTCAATAAATTATCAACGATTTGGTTCAATTAAATGTTGTTAC	C	T	intergenic	-
Gm01	8463981	Glyma.01G061400.Wm82.a2.v1,Glyma.01G061500.Wm82.a2.v1	0.146195	AAGTAATTTTTATTGTAAGTGGTGATTAATCTTTGTTGAAGACCGTGAGC[A/T]CACACAAGCTGAGTCTTGACAAGATTATGATACAAGACAAACAAAAAATA	A	T	intergenic	-
Gm01	8467401	Glyma.01G061400.Wm82.a2.v1,Glyma.01G061500.Wm82.a2.v1	0.160634	TAAGCTACTCACGACTCTATCTACTCACTCTACCTTGTTGAAGTTTGGTT[T/C]GGCTAATGAGCTACTCGCATCGGCATCGTGGTGGTCTTCATCATCGCTAG	T	C	intergenic	-
Gm01	8475870	Glyma.01G061500.Wm82.a2.v1	0.233566	CTTAACAGATTCGGCGCCGAGGATGACGGCGATGAGGAGGACGACGACGA[T/C]GGCGGAGGATTCTCGACGTTCGTTGTGCGTTCGACGGTGAAGTCCGGCGA	T	C	exonic	synonymous
Gm01	8478310	Glyma.01G061500.Wm82.a2.v1	0.24053	ACAGGCATCTTTAAGTTCAATGCTGATGTTATTTAAAACTGCAGAACGTA[A/T]TGCAAATTTCTTTATTACATGGTCAATGCTAGTATGTTTTGGGATTTCTC	T	A	intronic	-
Gm01	8487765	Glyma.01G061500.Wm82.a2.v1	0.134319	GGACAGATTACCTACAAAATCTAATTTACGGGCTAGACAAGTGCAGATTC[T/C]GGACATGACTTGCCCCTTCTGCAGTAGAGTGGAGGAGAATGCTTCTCATA	C	T	intronic	-
Gm01	8495108	Glyma.01G061500.Wm82.a2.v1	0.179065	AGGGATGGGTGTTTTCGTACTCAAGTAACAAATATACATGCATGCAGTGT[T/G]GTGCTAAAAATATCACCACCCAGCTGCATAATTACATCCTCATTTGTAGC	G	T	intronic	-
Gm01	8500231	Glyma.01G061500.Wm82.a2.v1	0.23972	TTTCACCTATTTGATCCCCCTCTGTATCCATGGAGGCTACAACCTGCAAA[A/G]TGCTTGAAACAATCTTTAGTTATTTTAAAAGAGTTTAAGAGGGACTGTTT	G	A	intronic	-
Gm01	8508826	Glyma.01G061500.Wm82.a2.v1,Glyma.01G061700.Wm82.a2.v1	0.179935	ACATCAGTAAGGTTTTTTTTGTCGATGTCGGTCGTTGATATTTTTTTTGC[T/C]TACATAAGTTGGGACTATTTTTTGGTTGACATTGACTAGGTTTTTTTTGT	C	T	intergenic	-
Gm01	8511634	Glyma.01G061500.Wm82.a2.v1,Glyma.01G061700.Wm82.a2.v1	0.159361	ACAAAAGACTTTGACTTTTGCACCACCAACCATGGTCATTGCATTGTCTA[T/C]GGCTTCTAGCATGACTAGTTCTCTTTCTTCTCTCACATTTCTTTCTCGTC	T	C	intergenic	-
Gm01	8515565	Glyma.01G061500.Wm82.a2.v1,Glyma.01G061700.Wm82.a2.v1	0.183107	CTTCTAAGTGTCCTTGGAAAGGTAGAGAGAGAAAATAATTGAATTTGTTA[A/G]TCATGTCACAGAACCATTTAATTGAGTTACCACCACGGACCAACAAAAAC	G	A	intergenic	-
Gm01	8524882	Glyma.01G061700.Wm82.a2.v1	0.243735	CTCAATGAAGCAAAAGAGAAGAAAAGAGAAAGAGAAAAGGAAAAATTAGC[A/T]GTAGAAAGAGCAATTCGTGAAGCACGTGAAAGGGCATTTGCTGATGCCAA	A	T	exonic	unknown
Gm01	8533945	Glyma.01G061800.Wm82.a2.v1	0.245272	ACACGATCGTGAAGGAAACGAAAATCTGGGTCTTTTGCATAACGTTCAAC[A/G]AGCTTCTTCGCCAGTGCAACCCTTTTCTCTTCTCTGGCAACATGCGCAAT	A	G	exonic	synonymous
Gm01	8534782	Glyma.01G061800.Wm82.a2.v1	0.184376	C[A/G]ATGGAGGTTTGATTTGTGGAAGGAAAAGATGTGAATTTGGGGCAGAAGCT	G	A	UTR5	-
Gm01	8540126	Glyma.01G061800.Wm82.a2.v1,Glyma.01G061900.Wm82.a2.v1	0.197539	C[A/G]AGCTGTTTGCACGAAAACCCCAAAGACGGGCAGAAACACCTCATTAGCTC	G	A	intergenic	-
Gm01	8544127	Glyma.01G061800.Wm82.a2.v1,Glyma.01G061900.Wm82.a2.v1	0.180289	TACTTAGAGTCGGATAGATAACTTCAACTAAATATAAATCTTTCACTTTA[A/G]TCTCGAAATATTTCCCACCAACATAGTAAAACTTTAATCAACTACTGTCA	A	G	intergenic	-
Gm01	8553492	Glyma.01G061800.Wm82.a2.v1,Glyma.01G061900.Wm82.a2.v1	0.205835	A[T/G]AATTTTGCTTTTGTCTTTGGTCACGCTATGTCCCAAGTGAACTAGTCCTG	T	G	intergenic	-
Gm01	8555369	Glyma.01G061800.Wm82.a2.v1,Glyma.01G061900.Wm82.a2.v1	0.184146	TACCTTAATTTTATTCAGCTTTGCTACAAATGCAAATGTCTCTGACTCTG[T/C]ATAGTCAAGTCATTGGTTTGTGTATACCCCCTTGCAATTCCCATATATCT	T	C	intergenic	-
Gm01	8563261	Glyma.01G061900.Wm82.a2.v1	0.181283	A[T/C]CATGAGCATAAGTGCATAGCTACAAGAATTGAGACCTCTTTCATTATGTT	C	T	downstream	-
Gm01	8571520	Glyma.01G061900.Wm82.a2.v1,Glyma.01G062000.Wm82.a2.v1	0.157874	CAGCTCCAATGTACACAATCACACGCTTGTTGTTTCCAGTCAATGGCATC[A/G]GTGATGGTCTTCAATTCTCCATTGCCATCTTGCATTACCTTCACAACCTT	G	A	intergenic	-
Gm01	8573133	Glyma.01G061900.Wm82.a2.v1,Glyma.01G062000.Wm82.a2.v1	0.148858	CGTTTAAGTTACCCTAATTATTAACTCTGTAGCTGGTTCGCTCTCGCGAT[T/C]A	C	T	intergenic	-
Gm01	8580178	Glyma.01G061900.Wm82.a2.v1,Glyma.01G062000.Wm82.a2.v1	0.186192	TCTCCCCCATAGAAATCACATTGACAACAAGAGAAGGTACAAACCTTACA[T/C]T	T	C	intergenic	-
Gm01	8586015	Glyma.01G061900.Wm82.a2.v1,Glyma.01G062000.Wm82.a2.v1	0.185663	T[A/G]ATCATGTTCCCTACACTTACACCCTTACCTTCATGACTCACATAAGTTGA	G	A	intergenic	-
Gm01	8592159	Glyma.01G061900.Wm82.a2.v1,Glyma.01G062000.Wm82.a2.v1	0.230172	C[T/C]CATCAAGTATCAGGTACGGGTATGAGGACATATTCAGGAGTTTGGATCGG	T	C	intergenic	-
Gm01	8599682	Glyma.01G061900.Wm82.a2.v1,Glyma.01G062000.Wm82.a2.v1	0.236275	A[A/T]GGCATCTAGTTTACCCTCAAGCTTCTTAGTTTCAGCTGATGAAGATGGAT	T	A	intergenic	-
Gm01	8604592	Glyma.01G061900.Wm82.a2.v1,Glyma.01G062000.Wm82.a2.v1	0.180437	TCCATTTGACAATAGAAGCCAAGAAATTTAACACAAATACAATTGAAGAA[A/T]AGAGAAACTAGAGACACAAAGTGGTGTGATACAAAATGGAAGCAATACAA	A	T	intergenic	-
Gm01	8607421	Glyma.01G061900.Wm82.a2.v1,Glyma.01G062000.Wm82.a2.v1	0.182262	GAAAACTATTTCTTTGCAAAGAACTCACTAGCACGAAGTGAGAAACTCAT[A/G]CAGTACTCCAATGGTTAAGAAACTGCCTTTGAGTTTATTTTGCATCTCCA	A	G	intergenic	-
Gm01	8614517	Glyma.01G061900.Wm82.a2.v1,Glyma.01G062000.Wm82.a2.v1	0.155179	C[A/C]TGCAAGTGTTTAGAAAGATAAGATCTTAGAGATCACCAAGCCCCTTTGAG	C	A	intergenic	-
Gm01	8619262	Glyma.01G062000.Wm82.a2.v1	0.154094	GTGGACTGGTCCAAGTGGTATATCTTCTGGGCTGATGAGCGTGTTGTGGC[A/G]AAAAACCATGCCGATAGCAATTATAAGCTTGCTAAAGATGGCCTTTTGTC	G	A	exonic	synonymous
Gm01	8622087	Glyma.01G062000.Wm82.a2.v1	0.155797	ATTATCCCGGGGTGTACAACTTGCTTTTGATGTATTTATCCCAACAGGAA[A/C]AAGGTGTGGTTCAATTGGGGTGTTGTAAAACTTTTTTGTTTAGCTAATGA	A	C	intronic	-
Gm01	8627695	Glyma.01G062100.Wm82.a2.v1	0.242903	TTGATGGAATGTTCCAGGTATCCTTTATCAGTTAACAAATCAGGTTGAAC[T/C]GTCAACATTCGCATGAGAGCTGCAAAGATCATAGGAGACCTCAGAAGTGG	T	C	exonic	synonymous
Gm01	8634408	Glyma.01G062200.Wm82.a2.v1	0.0118094	TCTATGGTAAATATAAAGTCAGATCTGATATCCTCACTATACCTCATGAA[A/T]GAATTTGGGAAAGGCCATTTGTGATGGCCCCCTTGATGGACTTATTGGGA	A	T	exonic	unknown
Gm01	8635492	Glyma.01G062200.Wm82.a2.v1	0.0134538	TTGTGATGCAATTCTAAGACAGAAAAGTTCTCACATGAAATCTAGACGTT[T/G]AATTTGTCTTTCTACAGCATATCTGCTGCTGATGTTAATTGCCGGGCTGC	T	G	exonic	stopgain
Gm01	8642695	Glyma.01G062300.Wm82.a2.v1	0.161949	ATTATTCGTAGTGTATGTTTGTTATTCGTGGTTCTTCCCTAGTTTCTCCT[T/C]T	C	T	upstream	-
Gm01	8651431	Glyma.01G062300.Wm82.a2.v1,Glyma.01G062400.Wm82.a2.v1	0.161711	CTTATGTATGATTTCTAAAAATTACTTTCTATATGTATATGATGGTGTTT[A/G]TTTATGTTTTAATTGTTAAATTGTATACTATTTTAGTATGCTTATTTTTT	G	A	intergenic	-
Gm01	8657002	Glyma.01G062300.Wm82.a2.v1,Glyma.01G062400.Wm82.a2.v1	0.156576	CTGAATCATATAAGTTAGCATAAAATTCTAAAACAAAGAATTTAAAATTC[A/C]AAATAAAAAAGGAGAGTTTGGACATTTTTCTCTGCTGGAGTAACAAAGAA	C	A	intergenic	-
Gm01	8660497	Glyma.01G062300.Wm82.a2.v1,Glyma.01G062400.Wm82.a2.v1	0.155235	GTTGTATGCTTTTTCAGTCTGTTTTTGTTTTATATGATGTTTCTTCAACT[T/C]ATTCTGCTCTAAGATTCATTGTCAACAACTTTCTTTCAATTAGGAATTTA	T	C	intergenic	-
Gm01	8665967	Glyma.01G062300.Wm82.a2.v1,Glyma.01G062400.Wm82.a2.v1	0.15069	ATTTTCCCAATTGAGCACTAGGTTGGTCTCTTCACATCATTGCAAGATTC[A/G]C	G	A	intergenic	-
Gm01	8671606	Glyma.01G062300.Wm82.a2.v1,Glyma.01G062400.Wm82.a2.v1	0.147412	GAGGTGTTGTTGTTAACAACGACTTTGGTGTTATCACCACATTAATGAAA[A/G]TTGCAGGAGTTGGAGTAAGAGAGAAAGGTTAATGAAAAATTCAAAAAGAA	G	A	intergenic	-
Gm01	8675691	Glyma.01G062300.Wm82.a2.v1,Glyma.01G062400.Wm82.a2.v1	0.0464066	A[T/C]ATCGACAATGATAATCATGTTAAAGAACACGGAGACTGTGGTAGTGACAA	C	T	intergenic	-
Gm01	8678934	Glyma.01G062300.Wm82.a2.v1,Glyma.01G062400.Wm82.a2.v1	0.0347682	TATCCAAATAACACAAGTATAACTAATTTTAACAATAATAAGTTACCACT[A/G]TGTAATCCAAACCATTGATTCGTTTTGTCTATTGTCATACAAAGTCTGGT	A	G	intergenic	-
Gm01	8687918	Glyma.01G062300.Wm82.a2.v1,Glyma.01G062400.Wm82.a2.v1	0.227615	AACTCAGATGGATTAAATTTTCCCATTCACCTTGAAGCAACTCCTTGAGG[T/C]CGACTTTTTCTGTTTCTTTTTTATTAATATGATTTCTCAAAGTACAACAC	C	T	intergenic	-
Gm01	8689347	Glyma.01G062300.Wm82.a2.v1,Glyma.01G062400.Wm82.a2.v1	0.164944	C[T/C]AGCTACCTTTCCAGTTTTCAGTTAGTTTTTTCAACTTCCAGCAAGTTTTG	C	T	intergenic	-
Gm01	8697635	Glyma.01G062300.Wm82.a2.v1,Glyma.01G062400.Wm82.a2.v1	0.235389	C[A/G]ATTCTCTGAAGCCTTGGTTGCTCTATAAACTTAGCAATGAACTCATTAGC	G	A	intergenic	-
Gm01	8702953	Glyma.01G062300.Wm82.a2.v1,Glyma.01G062400.Wm82.a2.v1	0.139314	TCAGCATTGACACTCTCCACCCTCTTTGGTTTATGCTTCTGTGCTACATT[T/C]CGTGCTTCCTCCTTATAAATCTCAGATTTATTAGAGGTTGCACTAGAACG	T	C	intergenic	-
Gm01	8707843	Glyma.01G062300.Wm82.a2.v1,Glyma.01G062400.Wm82.a2.v1	0.223061	A[A/G]AAGGACTAAAAGTTCTCTACAAGTTTATAAGGGTTTAATAATAAAAATTG	G	A	intergenic	-
Gm01	8714568	Glyma.01G062400.Wm82.a2.v1	0.210719	ACCGTCAACCTTCTCTCCCCGCGAAACGTTGTCTTGGACAAAATCCACAC[A/C]GGGAACGGGTTCCCCACCTTAACGGAGGAGGAACAAACCGAAGCCCTAGA	A	C	exonic	synonymous
Gm01	8720088	Glyma.01G062400.Wm82.a2.v1	0.123537	CAGGTTCCACTCTGGATGGGTAAAGTCGTTTGTCTAGTTTTAGTACGTCT[A/G]GATAAAACACAATGATTAATTTATCTAGTAATAAAGTTACGGTGATATTA	G	A	downstream	-
Gm01	8723394	Glyma.01G062400.Wm82.a2.v1,Glyma.01G062500.Wm82.a2.v1	0.10257	CTTGTTGCTTGAATAGAAATGCAGATTGTCCTTGCCCTTTCTACATAAGG[A/G]C	G	A	intergenic	-
Gm01	8736746	Glyma.01G062400.Wm82.a2.v1,Glyma.01G062500.Wm82.a2.v1	0.0233014	GCAAAATTCCTAACCATCTAGGCATAGGGAAAATATTGTAACGTGGCCCA[T/C]AGCTGATTGCTGGCCAAAAAAAGGGTAACTTTACCCAAAATGCACCTCCT	T	C	intergenic	-
Gm01	8763268	Glyma.01G062400.Wm82.a2.v1,Glyma.01G062500.Wm82.a2.v1	0.153492	AAATATAAAACAATACACGTACTAATTTGCCCTTGTCTAGTTTGTCTTTT[T/G]G	T	G	intergenic	-
Gm01	8768497	Glyma.01G062400.Wm82.a2.v1,Glyma.01G062500.Wm82.a2.v1	0.144511	AAGCAAAGACAGTGAAGAGACAGCTGTTGGGACAGAGCCGATACTGGTTT[A/G]AATTAGAAGTATAATAACATCTCGTAAGATGGAAGGTTTCTCAGGATCTT	G	A	intergenic	-
Gm01	8770706	Glyma.01G062500.Wm82.a2.v1	0.348708	GCCCCAAATGCGGAAATCTTTGTCCTTTTAAAGCAATTTTCAGTAAGCTG[A/G]T	A	G	exonic	unknown
Gm01	8775374	Glyma.01G062500.Wm82.a2.v1,Glyma.01G062600.Wm82.a2.v1	0.176557	TCTACTACATGGGCCAAACTTATGCTATAGGGCCCAACTTATGTTGCTTG[T/C]TAAGTCATTAGACTATTAAGTCATGAGGCGAAGACATTTGCTATTGGTCT	T	C	intergenic	-
Gm01	8779372	Glyma.01G062500.Wm82.a2.v1,Glyma.01G062600.Wm82.a2.v1	0.170543	A[T/C]GAGCCAAATGGACTCGAGATAGACTGGCCTGGTGACGGAGAGTACTATAT	C	T	intergenic	-
Gm01	8786569	Glyma.01G062500.Wm82.a2.v1,Glyma.01G062600.Wm82.a2.v1	0.0329582	T[A/G]ACAAGTCCTCAACTCACATCCATATTGCTACCTCCAGTAAGTCAGGAACC	A	G	intergenic	-
Gm01	8790717	Glyma.01G062600.Wm82.a2.v1	0.0348697	G[C/G]AACAAGAACTTTCCCTATCTCCAGTGGAACCAGAACCTGAATCCGCCACA	C	G	UTR5	-
Gm01	8802014	Glyma.01G062600.Wm82.a2.v1,Glyma.01G062700.Wm82.a2.v1	0.177811	GATGATTCAAATAAAAAAAGCAGTGATAAAGTTAAACAATGAATATAAAT[T/C]T	C	T	intergenic	-
Gm01	8803899	Glyma.01G062600.Wm82.a2.v1,Glyma.01G062700.Wm82.a2.v1	0.170488	GTCCTCCAAAGAAAGTTCTCCTTGAATTTGAATTTTGATACATCATATTA[A/G]TAGAGTTGATATTTCTTAATTCAAATAATTTATTTTCATAATTTCTTGCT	A	G	intergenic	-
Gm01	8816448	Glyma.01G062600.Wm82.a2.v1,Glyma.01G062700.Wm82.a2.v1	0.161581	T[A/C]TGTATGTGCTGGATAGCTATGTATTCATATCTTTGTATATATTCATACCT	C	A	intergenic	-
Gm01	8819928	Glyma.01G062600.Wm82.a2.v1,Glyma.01G062700.Wm82.a2.v1	0.343432	TACATTTCACATTGACCATTCTAGAAACTAAAAAAAGATGCAGAAAGCAA[A/C]T	A	C	intergenic	-
Gm01	8828917	Glyma.01G062600.Wm82.a2.v1,Glyma.01G062700.Wm82.a2.v1	0.176626	ATCTCTTCAAAACTCACGCATTAGGGTCCCCTATTGTTGTTAGCTAGCAT[T/G]GATCCTGATGTCAACAGATACATACTCATGTCATGAATGAAGCAAAGGGA	G	T	intergenic	-
Gm01	8836792	Glyma.01G062700.Wm82.a2.v1	0.323892	CTAAGGCGGTTTTTATAAAAACCGTCTTAGAATTACGGTCTTTTAAAGGC[T/G]TTTTTTCCAAAAACCGTAGTAGAGGTGTTGCATTTATTTACCAAAATGCC	G	T	upstream	-
Gm01	8839942	Glyma.01G062800.Wm82.a2.v1	0.354898	AGAATTTTTATTCAAGTCAGAAGCCATGGTGTCTCGCATACTGTATTATC[T/C]TAATCATAATTGGGCATGATTACATAAATTGTGAAATACTAATATTCTAA	T	C	exonic	unknown
Gm01	8844892	Glyma.01G062800.Wm82.a2.v1,Glyma.01G062900.Wm82.a2.v1	0.174203	AATAATTTTCTACGGTTAGCTTGAACATGTTTCCATCATGAGTAACAATT[C/G]CCTCCATCTTGAATCACACAAGATAATAGCTCCCCTCGAACCAGGCGAGC	C	G	intergenic	-
Gm01	8850954	Glyma.01G062800.Wm82.a2.v1,Glyma.01G062900.Wm82.a2.v1	0.19267	ATATTAGTAACGTAAAATGAAGCCATTTGTACAAGAAAACCAACTTGTAT[A/G]TATGACATTTTAAAATTGAATAGATGCATAGATGGTGGGATAGATTATAA	A	G	intergenic	-
Gm01	8855678	Glyma.01G062800.Wm82.a2.v1,Glyma.01G062900.Wm82.a2.v1	0.126514	ATTATACCCAATAACCCCCTTCCTCTCTCCTTTGTATGTATATATGAGAA[T/G]AAAAATAAAGTAAATTAATATTAATAGAAAAAAATTGATAAGAAAAATAG	G	T	intergenic	-
Gm01	8860346	Glyma.01G062800.Wm82.a2.v1,Glyma.01G062900.Wm82.a2.v1	0.166464	CATTTACAATAGACTTCCATATTCTCCCACTGTGCGGTGCAGATGTAGTA[T/C]TGGGAGTGCAATGGTTGAAGACACTAGGCCCAGTACTCACTGACTACACT	C	T	intergenic	-
Gm01	8864123	Glyma.01G062800.Wm82.a2.v1,Glyma.01G062900.Wm82.a2.v1	0.167438	GGAAAGGTATGGTAGATCAAATTTGTCTTCGCAAAGGAGAGCAGAGTTTG[T/C]G	T	C	intergenic	-
Gm01	8865632	Glyma.01G062800.Wm82.a2.v1,Glyma.01G062900.Wm82.a2.v1	0.161066	AGGCAGAAGAAACCACAAGGGGTTTATGGTGCCACACAAACTTGGGGGTG[T/C]GGAATTGAAGGAAGCACAAAATAGCAAGCACTGTAGGGGTGTTGCTTTGC	T	C	intergenic	-
Gm01	8872067	Glyma.01G062800.Wm82.a2.v1,Glyma.01G062900.Wm82.a2.v1	0.161639	G[T/G]TTCTATCATTGGTTCATGGTGTGGGGTTTGTGTAGAGTGTTCTAGATTGG	G	T	intergenic	-
Gm01	8875329	Glyma.01G062800.Wm82.a2.v1,Glyma.01G062900.Wm82.a2.v1	0.163625	TATTTTTTTCTAGGTTAAGCAAGTGGATGCCTCAGGGAAGGAGCTTGGAG[A/C]ATGGATTTGCTTGGTTGGAAGAGGACTAATATAGAGTTTTGTACCTTCCA	A	C	intergenic	-
Gm01	8883633	Glyma.01G062800.Wm82.a2.v1,Glyma.01G062900.Wm82.a2.v1	0.159345	T[T/C]TTTTGCACTTGCACTTGTTGTGGCTCTTCCCTTTCCCAAGTCCAAGTTTG	C	T	intergenic	-
Gm01	8886993	Glyma.01G062900.Wm82.a2.v1	0.149215	ATTCCCTCCTCTTTGGGGAACTGTAGTAACCTTCAAGCACTCGACTTGTC[A/G]CGAAACACGCTCACCGGTAGTATTCCTGTTAGCCTATTCCAGCTCCAAAA	G	A	exonic	synonymous
Gm01	8892340	Glyma.01G062900.Wm82.a2.v1,Glyma.01G063000.Wm82.a2.v1	0.168783	TCACACCAAATTATTCTTTCCCTAAGTAATCATGTCGTGACCACCCCTTG[T/C]CATTGTCGGAAGTGATTTTCAGAGGCGGTGCACCCTCCACTCCCATCATC	T	C	intergenic	-
Gm01	8896377	Glyma.01G062900.Wm82.a2.v1,Glyma.01G063000.Wm82.a2.v1	0.19382	G[T/C]TGCCTTCTCAAAACGAAACCATAGGTAGTTGAGTTCATCTAAAAGAGCCC	C	T	intergenic	-
Gm01	8902739	Glyma.01G062900.Wm82.a2.v1,Glyma.01G063000.Wm82.a2.v1	0.145234	CTATTAATAAAATTAAGAGGGACAATTGGCAATTGCAGTTTAATTTCATA[T/C]TAAACTAGAATAATAATTAGGGCAAACTAAAGGTATGTTTGAAATCAGAA	T	C	intergenic	-
Gm01	8906379	Glyma.01G062900.Wm82.a2.v1,Glyma.01G063000.Wm82.a2.v1	0.190843	CACTTAGTTACTACTTCCTTTCCTCTCCAGCCTGATCAATAAAGAAGTTG[T/C]A	T	C	intergenic	-
Gm01	8908923	Glyma.01G062900.Wm82.a2.v1,Glyma.01G063000.Wm82.a2.v1	0.132508	A[A/G]TGGGAGGAACTAGGGTAGGAGAAGAAGAAGGTTCCTCAGCTTGTACCTCA	G	A	intergenic	-
Gm01	8918353	Glyma.01G062900.Wm82.a2.v1,Glyma.01G063000.Wm82.a2.v1	0.190069	CTCGAAGTAATCTAGCTATAGGAAAAATGACCACACTCTAGTACTAACCA[T/C]C	T	C	intergenic	-
Gm01	8921775	Glyma.01G063000.Wm82.a2.v1	0.0491737	CGCTGCTTTGGTTACATGGTCTCCAAGAAGAAGTACATCTACACCATCGA[T/C]GACGACTGCTTCGTAATTTTCGACCACCCCATCTCGAGTTTTTTTTTTCT	T	C	exonic	synonymous
Gm01	8923557	Glyma.01G063000.Wm82.a2.v1	0.380702	TCCATACTTTGTAGATGTTCATGGCCTGATTTTGTTTACTAAATTATTGC[A/G]TATATATTTTTCAGGTATGTTGATGCTGTTCTTACCATTCCCAAAGGAAC	A	G	intronic	-
Gm01	8928825	Glyma.01G063000.Wm82.a2.v1,Glyma.01G063100.Wm82.a2.v1	0.048696	GGTTTCCTGTTGGATATTCTTTGCCAGCAACATCAAAAAAGTAAGACCAC[A/G]GTGTATGACTGTTTTGCTGTATTTTCATTCTGTGCTTTTCTCAATTGCTC	G	A	intergenic	-
Gm01	8933001	Glyma.01G063000.Wm82.a2.v1,Glyma.01G063100.Wm82.a2.v1	0.141295	ACATGACACAATGGTGGCATGAGGCTACTTTGAAATGGTCAAATCAATTA[A/G]C	A	G	intergenic	-
Gm01	8940035	Glyma.01G063000.Wm82.a2.v1,Glyma.01G063100.Wm82.a2.v1	0.157895	GTGAGTCCAATTGCGTGACAAATTCTACTACAACACGTAAAACAAGGACA[A/T]CTTGAGGTAACAACGTCCAACACTGTCTAGATATGTGGGACCTTGACCTA	A	T	intergenic	-
Gm01	8945091	Glyma.01G063000.Wm82.a2.v1,Glyma.01G063100.Wm82.a2.v1	0.18195	ACATCAAGTCTTCCAAATGATGTCGCACATACATAGGACATTTCAGAAGA[T/C]T	T	C	intergenic	-
Gm01	8948998	Glyma.01G063000.Wm82.a2.v1,Glyma.01G063100.Wm82.a2.v1	0.157222	CTCTCTGGTAATCGATTACCATATTTGTGTAATCGATTATGACGCATCCC[T/C]GCACCTATATATTCAAATTTCAAATTCTGAAACCTGCAACCTTTCATTCT	C	T	intergenic	-
Gm01	8952334	Glyma.01G063000.Wm82.a2.v1,Glyma.01G063100.Wm82.a2.v1	0.109861	AACATAAAGTATGGCGCGCGGGTGCGAGTAGGGATATATAGGTATCCAAC[A/G]GGTATGAGAATGAGGATTAAAATTGTTACCTGCATGGGTATGGGGGCAAG	G	A	intergenic	-
Gm01	8957107	Glyma.01G063100.Wm82.a2.v1	0.114683	ATTTTAAAATCTTCAAATATATGATTAAATACACCATACAGGAAGAGTAT[A/T]CATACACACATGAAGGAAATAAACTGAAACACCAACACTTGACATTAGAC	A	T	UTR3	-
Gm01	8966057	Glyma.01G063100.Wm82.a2.v1,Glyma.01G063200.Wm82.a2.v1	0.159522	TAAGTTAGTCTATGAATAAGTAAGATAAAAGTATTGATAGAGCATACTTG[A/G]TTGGTATAATGAGTGGGCTGTACACGACATTTTTGTTCTCACCTCCATTC	A	G	intergenic	-
Gm01	8974957	Glyma.01G063100.Wm82.a2.v1,Glyma.01G063200.Wm82.a2.v1	0.138742	TTTGTAGGCCCAAAATAGTTTTTTGGTACCAACGTTAACTTGGCCTGGTC[T/C]AATATCAGGATATACATAGGGAGAGAAAAGAACAAGACATGTGTGGTAAT	T	C	intergenic	-
Gm01	8978976	Glyma.01G063100.Wm82.a2.v1,Glyma.01G063200.Wm82.a2.v1	0.0274478	A[A/G]AGGTGATCCTTTTTTTTTGCGTGCTTATGTTATGAAACCAGGTTCGATCG	G	A	intergenic	-
Gm01	8984450	Glyma.01G063100.Wm82.a2.v1,Glyma.01G063200.Wm82.a2.v1	0.144351	ATAAGAACTAATGGTTGTGATTTTGTAGGGGGCTATCACAAAGAGGATGA[T/C]A	C	T	intergenic	-
Gm01	8985946	Glyma.01G063100.Wm82.a2.v1,Glyma.01G063200.Wm82.a2.v1	0.139002	TTTTTGTTTTGTCCTGGCGATCTCCACTTGGGATGAGTATTTATTTTAAT[A/C]TGATTAATAAATTTCCTCTTTCATGCAAATTTATGCAGTATCAATTACAA	C	A	intergenic	-
Gm01	8992328	Glyma.01G063100.Wm82.a2.v1,Glyma.01G063200.Wm82.a2.v1	0.142003	A[T/C]GGTTGTGAGTTAATAACCGTTTTAAAAACCTCAACTTGTCTATGACGATT	T	C	intergenic	-
Gm01	8998044	Glyma.01G063200.Wm82.a2.v1	0.105788	GATGGCGCGAGAGGGTGCAAAAGAGGGCCGCAGAAGCTGCATCTCGAATT[T/C]T	C	T	exonic	synonymous
Gm01	9000460	Glyma.01G063200.Wm82.a2.v1,Glyma.01G063300.Wm82.a2.v1	0.151778	ATCAACCATAAGTGTTGCAAATGATAGAAATGCTTAGAAATAAAATAATT[T/G]CAAAGTGTTGATTCTTTTCCAGTAATGCAAGATAGGCAAGAGCATCATCA	T	G	intergenic	-
Gm01	9007669	Glyma.01G063200.Wm82.a2.v1,Glyma.01G063300.Wm82.a2.v1	0.139253	ATTTAGCGACTAAAATTCGCGACCGAAGTAGCCGCCGAAAAGCTTCTCTC[A/G]CTAATGAGAATGAATTTGCGACTGAAGTTTATAGTGGTGGCAAAGTTTCA	G	A	intergenic	-
Gm01	9009792	Glyma.01G063200.Wm82.a2.v1,Glyma.01G063300.Wm82.a2.v1	0.137001	CTAGTAGGTTCTATGGCTAGTATTGATGCTATGCAAACTTTGAATTTACA[T/C]T	C	T	intergenic	-
Gm01	9015615	Glyma.01G063200.Wm82.a2.v1,Glyma.01G063300.Wm82.a2.v1	0.0756148	TATGCGTTGCATTGCAAATTAAACCTGCTGAGACAACTAGTGTGAAGTGT[A/G]AACAGAATGGAAAAACTATGCAACTTAAAGTAGAGAATGAATACAAAATA	A	G	intergenic	-
Gm01	9022673	Glyma.01G063200.Wm82.a2.v1,Glyma.01G063300.Wm82.a2.v1	0.0700205	ATCTGGTCAGAGCATGCCATGCTCATTTAGGATTTGAGCTTTTTTTAATG[T/C]TGGGAAATTTTGGTGAGCTGAGTCTCAAAAGTTTTTCAGGATTAGGATAG	T	C	intergenic	-
Gm01	9027551	Glyma.01G063300.Wm82.a2.v1	0.160917	CTGATAAATATTTTACCAGTCTCTAAGAATTATTTCATTATATTTTTCAA[T/C]GCCATTTTATGAATACATATTATACATGATGAGTCCCTAAGGAACAATGT	C	T	exonic	unknown
Gm01	9032078	Glyma.01G063300.Wm82.a2.v1,Glyma.01G063400.Wm82.a2.v1	0.0385387	TATTGTTATTTTTCTAATTTAATAAAACTCGGGCCCAAACATCTTAGAAC[A/C]TGTTCTTCACCTATCACACGTACGCAATAACCTTTGGAGCCCTAGCCTAT	C	A	intergenic	-
Gm01	9034301	Glyma.01G063300.Wm82.a2.v1,Glyma.01G063400.Wm82.a2.v1	0.0415663	ATTAAGACAAATTGCACTAGGGGAAAGCAAGAGGATAAGTATCGAAGTCC[T/C]T	C	T	intergenic	-
Gm01	9041017	Glyma.01G063300.Wm82.a2.v1,Glyma.01G063400.Wm82.a2.v1	0.0420842	AAAATCCAACAGACTGTAGGATAGCACTGGAGACAATTTAAGTCCGATTT[A/G]ACTTCCAAATGGGCTCTAGCGAAAGGCAAAGAGGAGGACAATGACAAAGT	G	A	intergenic	-
Gm01	9047619	Glyma.01G063400.Wm82.a2.v1	0.382101	AATTCTTAAATGCTACCAGTTATAGCTTATATGATATGAAGAATACAGCA[T/C]AACTTCTTTTAGTATATAGATACCTTGTTACATAGGAAAACTATTTTAGT	T	C	upstream	-
Gm01	9048279	Glyma.01G063400.Wm82.a2.v1	0.0403291	TCTTCTTGATGTTGATTAGTACTGCTTCACACCAATTCTTTTCCTTTTCT[T/C]CTCTCACTCTCTCTAGCTACCTTTCTTCTCCACTCTCCCAAATGGCCCAA	T	C	upstream	-
Gm01	9054333	Glyma.01G063400.Wm82.a2.v1,Glyma.01G063500.Wm82.a2.v1	0.0763497	AGCAATCAAATTCCCTAAAACCCCTTTTGGGATTTTGAAAAAAAAAGGTA[T/C]TGAAGAAAGTACCGAATTTATCAAACAAGCTCTCCCGACCATGGACATGT	T	C	intergenic	-
Gm01	9064331	Glyma.01G063400.Wm82.a2.v1,Glyma.01G063500.Wm82.a2.v1	0.16102	ATTAAAAAAAGAATGTTATATAACTTAGGAATAAAAAAGGCACGGGGCTT[A/G]CAAAAAAACAAAAAACTTGTGAATGTATAGTTTTCGCAGAAAGAGTGGGG	G	A	intergenic	-
Gm01	9067752	Glyma.01G063500.Wm82.a2.v1	0.243232	GTGCTGCAGCGAAAAATGTAATTTTTTTTTCTAACCCTTAGTTTAGTCTT[T/C]AGGGTTAGCACTGCACATACTTGTAACTAGCTTAACGTTTCTTGAAACTC	C	T	intronic	-
Gm01	9073603	Glyma.01G063600.Wm82.a2.v1	0.231124	CCTTCTTTTGAGAGACTTTGTTCTTGGCGTGGGAGACTACAGATGCCAGC[T/C]T	T	C	exonic	synonymous
Gm01	9082554	Glyma.01G063600.Wm82.a2.v1	0.17547	ACTGGATCCTGATGGTCTCTATGTGTTTCCACATCTTGTACTCAGATTCT[A/G]CTTCAGGCAACCTGCTTACTTTCAAATTCCAGTGTTGATTCTGTTGTTAA	A	G	intronic	-
Gm01	9087680	Glyma.01G063600.Wm82.a2.v1	0.165247	GGTAGATGTTTCATGAAGAAAAGTATTCAAACATTAACAATGCAAACTAT[T/C]ACTAGCTGAGCTGAGCTGAGCTTTGATTTACTACATACCCCAAAAAGATA	C	T	intronic	-
Gm01	9093874	Glyma.01G063600.Wm82.a2.v1,Glyma.01G063700.Wm82.a2.v1	0.0449799	G[A/C]CACCAAACAGGATTATATAGTCATCACGCCTTTGCCCAAGTTCTATGAGC	C	A	intergenic	-
Gm01	9097184	Glyma.01G063600.Wm82.a2.v1,Glyma.01G063700.Wm82.a2.v1	0.169091	C[T/C]TGATGACAATAGCATCGACTCACCAAGGCGTATAAATGTTTTTGACTGTT	C	T	intergenic	-
Gm01	9104685	Glyma.01G063700.Wm82.a2.v1	0.185929	AAATCAGATCCCACTTTGTTTCATGGACAGAAAATTCATAACCTCCGACC[A/T]GCTACCAGCCAAAAATAGCATCCAAAAATCTCAACTTTTTTTTGACAGGG	T	A	UTR5	-
Gm01	9109932	Glyma.01G063700.Wm82.a2.v1,Glyma.01G063800.Wm82.a2.v1	0.0467886	TAGGAATGGCTGTGGCCCCTGCTTCTGGTATGTTGATGGCTGAGTTGATT[T/C]TTTTTACTGTTGGAAAGCATGCTTTCCCATTTTTCAATTGTCCACGACCA	T	C	intergenic	-
Gm01	9112738	Glyma.01G063700.Wm82.a2.v1,Glyma.01G063800.Wm82.a2.v1	0.200693	TCACTTACAGAACTGACTTCACCTTGAGAACATTCCCCTGCATTTTTTTT[T/C]CGCAGATAGTGAGACATAAGTGTAATTGTGATCTCCTCCAAACTGATGGT	T	C	intergenic	-
Gm01	9117709	Glyma.01G063700.Wm82.a2.v1,Glyma.01G063800.Wm82.a2.v1	0.106536	T[A/C]CACTTAGTCTAGTTGCATATAATTTTAGTAAAATGAGGGGATTTAACTAT	A	C	intergenic	-
Gm01	9124273	Glyma.01G063700.Wm82.a2.v1,Glyma.01G063800.Wm82.a2.v1	0.19607	AAAGCCTCTTTACATTGGCCAAAAGTCCAAAAAACTCTATGAAATTGGCG[A/G]TGTTCGCGACTAACCGTATTTCCAACGATAAAATTGTCATGTAATATTTG	G	A	intergenic	-
Gm01	9128692	Glyma.01G063700.Wm82.a2.v1,Glyma.01G063800.Wm82.a2.v1	0.163265	T[T/C]TTTTCTTTTTTCAAGGACACTCAGAAAAAAAAAATCTTTATAAGTTTTCT	C	T	intergenic	-
Gm01	9131705	Glyma.01G063700.Wm82.a2.v1,Glyma.01G063800.Wm82.a2.v1	0.159062	GTCTTTATTTTTTTTAATTGAGTGTCTGAACTTGTACATTATAATGAGAA[A/G]ATTAAAATAATTATATATTATGATGATAAGATTAAAATATTCTTTTAGCT	G	A	intergenic	-
Gm01	9135348	Glyma.01G063700.Wm82.a2.v1,Glyma.01G063800.Wm82.a2.v1	0.0335083	GAGAGGATAATTGTGATTAAGATGATGTTCCCCAACAGCGAAGACCCACA[A/G]C	G	A	intergenic	-
Gm01	9141764	Glyma.01G063700.Wm82.a2.v1,Glyma.01G063800.Wm82.a2.v1	0.176531	A[T/C]TGATATGCAAGTGCAACCTAGCTATCTTGACATTTCTAGTTATTTTATGA	C	T	intergenic	-
Gm01	9149421	Glyma.01G063700.Wm82.a2.v1,Glyma.01G063800.Wm82.a2.v1	0.035183	C[A/G]TTCTTCGTCAATTTCCTTTTGTTGAGCTTGATTGACATCAGGCTGAGAAA	G	A	intergenic	-
Gm01	9155494	Glyma.01G063700.Wm82.a2.v1,Glyma.01G063800.Wm82.a2.v1	0.041498	TCGTCACTTTTTGAATTAGATTTTTGGGATGATCTAAATACAAAATCATA[T/C]G	T	C	intergenic	-
Gm01	9160845	Glyma.01G063700.Wm82.a2.v1,Glyma.01G063800.Wm82.a2.v1	0.0299799	C[A/G]GTTCCTTTTAGCAAACCATAGAATGAAAGACATCTTAGGGGGGATTGCTG	G	A	intergenic	-
Gm01	9165718	Glyma.01G063700.Wm82.a2.v1,Glyma.01G063800.Wm82.a2.v1	0.0312	CTCTAGAACCCTAATCTCACTTCTCTAACCTAAACTCTCTTGGTGGCTTC[A/G]TTTCTGTCACTATAGCTTCTCCATTGGCTCCGTTTTTCGACTCCCCTCTT	G	A	intergenic	-
Gm01	9168563	Glyma.01G063700.Wm82.a2.v1,Glyma.01G063800.Wm82.a2.v1	0.227843	TTAAGAACAAAACTGCGCCCTGGAGTGAAAAGCTTGGAAGGAAGCTCCTG[A/G]GGGTCTGGATGCGTGTGGCAGAACCTGGAATAGGCTAAGTAGCGCTCCTC	G	A	intergenic	-
Gm01	9191067	Glyma.01G063700.Wm82.a2.v1,Glyma.01G063800.Wm82.a2.v1	0.0282905	TATGTCTTTTTTTTAGCAGTTTCAACTGTCTCGCTTAGCGCGAGTGACTC[A/G]CTAAGCGAGCACTCAGTGATGTTTGAATTTTCTGATTTAAATTCACGCGC	G	A	intergenic	-
Gm01	9196149	Glyma.01G063700.Wm82.a2.v1,Glyma.01G063800.Wm82.a2.v1	0.172687	AATTCCACAGATTTTTCCTACTCATGTACCCCAGTATCATTCTCTTCGTT[T/C]CGATTCGTTAACCATTGGATCGCCTGGAAAATTTTACTGGAGGTTCCTAA	C	T	intergenic	-
Gm01	9199613	Glyma.01G063700.Wm82.a2.v1,Glyma.01G063800.Wm82.a2.v1	0.0304731	T[T/C]GACTCCCCTCTTTAGTTTCCGCCAAATTCAGTGTTTTGAAGGCTACTTGG	C	T	intergenic	-
Gm01	9206251	Glyma.01G063700.Wm82.a2.v1,Glyma.01G063800.Wm82.a2.v1	0.0298387	TCCTTCCCCCTCCCTGGTTTGCTAATATTGTGAATTATTTGGTTGCTTTT[C/G]TTTTTCCTCCCTTAGCATCTAAAGCTCAAAATGATAAAATTAAGAGCAAT	G	C	intergenic	-
Gm01	9209886	Glyma.01G063700.Wm82.a2.v1,Glyma.01G063800.Wm82.a2.v1	0.230831	TGGGCTTCCAAATGTAGAAGCAAATTTTTTCATCACACATGCTGATGTAG[T/C]TGAAATAATATCAGGTCACAAGTGTTTAAACATATCTATACTGCAGTTGT	T	C	intergenic	-
Gm01	9214240	Glyma.01G063700.Wm82.a2.v1,Glyma.01G063800.Wm82.a2.v1	0.231126	ATGTTACCTTTTGTTCCAGGAATTGAGGATAATAGTCAGGTCAGTAACTG[T/C]CCTACATTCCATGAATATAAACTCATGCAACACAAGAATGGTACATCTGC	T	C	intergenic	-
Gm01	9218831	Glyma.01G063700.Wm82.a2.v1,Glyma.01G063800.Wm82.a2.v1	0.031638	A[T/C]ATTCTGTTGTCCTTGGTGTCCATAATGTTGTAGGCATATACAACTTCGGT	T	C	intergenic	-
Gm01	9224263	Glyma.01G063800.Wm82.a2.v1	0.1932	TCTGAATTCCTTGCAGCTCTTTGTTGGTGTTTGTACATAAGGAGGAGTTC[T/G]AAACTCTGAACTCAAGGAGGAGTACAAGGACTTTGAATCTGCGGTGCTTG	G	T	exonic	synonymous
Gm01	9229516	Glyma.01G063800.Wm82.a2.v1,Glyma.01G063900.Wm82.a2.v1	0.18073	GCTTCACGGGAGTTTTGTTTTAGAGTCTTTGAGGTCTTTTGTGCCTATAA[A/C]TTTGGAGGATACATGCTAGAAAAGAGGTTACGTAGATACTGGAGAAAATC	A	C	intergenic	-
Gm01	9231691	Glyma.01G063800.Wm82.a2.v1,Glyma.01G063900.Wm82.a2.v1	0.166803	A[T/C]ATTCTCACCGTTGGGAATTTCAAAATCATGTATGAGCTTTGAGGAAAACC	C	T	intergenic	-
Gm01	9237250	Glyma.01G063800.Wm82.a2.v1,Glyma.01G063900.Wm82.a2.v1	0.171901	AGAGTGTTTGGTTTGGTTTGATTGTCCCCCTTTTCAAATTCTCAACCTCT[T/C]C	C	T	intergenic	-
Gm01	9241676	Glyma.01G063800.Wm82.a2.v1,Glyma.01G063900.Wm82.a2.v1	0.180202	CCTTTTCTCTGGCTTCATTAGACGTGAGACTGATGTGAGACCTTATTGTC[T/C]GGAGAGGGTGCTATGGCAGTTTGGCCATGTATAGACAATTCCACTCCAAC	C	T	intergenic	-
Gm01	9247731	Glyma.01G063900.Wm82.a2.v1	0.242047	TGGCTATTTAATACGATGCCTTCAATACAATACCCTATGATCAGAATTCT[T/C]GTTTTAATAATGTCTTCGCACTCTTCCATGTGACATCTCTAACAAAAGTT	T	C	upstream	-
Gm01	9253842	Glyma.01G063900.Wm82.a2.v1,Glyma.01G064000.Wm82.a2.v1	0.0333467	ATAACCGATGTAGAAACCTTGTCATTCCTATCCATTCTACATCGGTTCAA[T/C]AATAAACGATGTAGAAATCCTTCAAATTCTACATGGGTTGACTTATAACC	T	C	intergenic	-
Gm01	9256849	Glyma.01G063900.Wm82.a2.v1,Glyma.01G064000.Wm82.a2.v1	0.164627	CGTGGTGATGGACTTAGGGATGAGATTTGACCCTCGATCATTTATTTATG[T/C]TTTGTTTAGTGGGGACCAGTAGGGGTGGCAATGTGGGCTTTGGCCCGATG	C	T	intergenic	-
Gm01	9261347	Glyma.01G064000.Wm82.a2.v1	0.0132053	TTGCAGACACACAATTCCCTTCCTCATCTCCCTATTGCCACCTGATTTGC[T/G]G	G	T	exonic	stopgain
Gm01	9264045	Glyma.01G064000.Wm82.a2.v1,Glyma.01G064100.Wm82.a2.v1	0.0499393	T[A/G]TTGACGTACCACATTATAAATAATAAACATTAAAATCTAATAAATACACC	A	G	intergenic	-
Gm01	9268886	Glyma.01G064000.Wm82.a2.v1,Glyma.01G064100.Wm82.a2.v1	0.193114	AAGGTTGAAGGTCTCCTCTACTTCAAACCTTGTCGAGTGGATATCATACA[T/C]G	T	C	intergenic	-
Gm01	9277060	Glyma.01G064000.Wm82.a2.v1,Glyma.01G064100.Wm82.a2.v1	0.0325543	TTTAGGAATGTCTAGGTCGATGTCTTGTAATACTCGATGTTGAGTTGATT[T/G]A	G	T	intergenic	-
Gm01	9278575	Glyma.01G064000.Wm82.a2.v1,Glyma.01G064100.Wm82.a2.v1	0.0400081	CTTGAGCTTATTCATTCGCTAAGAGAGGACAATTTCTGTACTGACTTGCT[A/G]GCAAAAAAAAGGCTCCAACTATGGGGATTGGTTTATTCAATTTAGTTGGA	A	G	intergenic	-
Gm01	9284428	Glyma.01G064000.Wm82.a2.v1,Glyma.01G064100.Wm82.a2.v1	0.194057	CGCAGGAAACTTGGAATAGTGCTTTTAGAGACGCGAGTTGTGTTGCGGAT[A/G]C	G	A	intergenic	-
Gm01	9289072	Glyma.01G064000.Wm82.a2.v1,Glyma.01G064100.Wm82.a2.v1	0.180516	TCTAGCTTCATGTTATGCTATGAGTATCATTATTGTTCTACTACTTTTAG[C/G]A	C	G	intergenic	-
Gm01	9297258	Glyma.01G064000.Wm82.a2.v1,Glyma.01G064100.Wm82.a2.v1	0.167409	TCTTCTGACTCGAGAAGTGCTACTCTTGAAGTTTGTAGATTATGGTCGCA[A/T]G	T	A	intergenic	-
Gm01	9301807	Glyma.01G064000.Wm82.a2.v1,Glyma.01G064100.Wm82.a2.v1	0.166667	T[T/C]GGAAGAAAATAGTTTTTAAACAAAAACACATTCTACGATGGTTCTTTGAA	C	T	intergenic	-
Gm01	9305298	Glyma.01G064000.Wm82.a2.v1,Glyma.01G064100.Wm82.a2.v1	0.153766	TTGGTTTCAAGGAAAAGTATACCTTGTTTTGATTTTTATAGGAGGGGGGA[A/G]AGAAGAAAAATATGGAAAATGTATTACATTCTTATGGGAGATAAAATAAA	G	A	intergenic	-
Gm01	9309773	Glyma.01G064000.Wm82.a2.v1,Glyma.01G064100.Wm82.a2.v1	0.161258	ATGAATTTACTTCATCTGCATTTGGATGTAATAGGTGTTTTCAGTGCTCA[T/C]A	C	T	intergenic	-
Gm01	9314567	Glyma.01G064000.Wm82.a2.v1,Glyma.01G064100.Wm82.a2.v1	0.0349257	T[T/C]AAAGTTATCTCTAGAGTTGGGTTTGATAGTCACTTTATTGAGGAAGCCCA	T	C	intergenic	-
Gm01	9323790	Glyma.01G064000.Wm82.a2.v1,Glyma.01G064100.Wm82.a2.v1	0.163755	C[A/G]TACATTGATAAATTTCTTTGCCTTAGTAGAAAGACAGTTTGATAAAAGGG	G	A	intergenic	-
Gm01	9326725	Glyma.01G064000.Wm82.a2.v1,Glyma.01G064100.Wm82.a2.v1	0.193627	AGGGCTTCCAAGGATTCATTCCAATTTCTCATGGATAAGGTCAATCAACG[A/G]TTGAGTAATTGGAAGGCTAATAACCTTTTTTTTTTTGCCAATCATTAAAC	A	G	intergenic	-
Gm01	9339462	Glyma.01G064000.Wm82.a2.v1,Glyma.01G064100.Wm82.a2.v1	0.0399361	AATCTGAGTCAAAATACCCAGTGATCTCCAACTGATCTGACCTCTTATAC[A/G]TATGTGAGCATATAATACTTTGTTCTCTTCAAATACCTCAAAACCCTTTT	A	G	intergenic	-
Gm01	9344902	Glyma.01G064000.Wm82.a2.v1,Glyma.01G064100.Wm82.a2.v1	0.0991136	TATGTGAAAAAGTGTAGGTGTCATGTGTGCATAGAGAAATCCAAGAATTA[A/C]CCCACCCTACTTGCCAAGCAAATAGACAATTCCTAGGTAGATGCAACAAA	C	A	intergenic	-
Gm01	9347029	Glyma.01G064000.Wm82.a2.v1,Glyma.01G064100.Wm82.a2.v1	0.182185	AAAGACTAAAGACTAGCAAGAAAAGCAATGTAGGGAATAATCCTCAGTTG[T/C]GATTCGGTAGTGCCTTGGCTTCACTTTTCTTCTTTTTTCTTCCTCTCCTT	C	T	intergenic	-
Gm01	9353975	Glyma.01G064000.Wm82.a2.v1,Glyma.01G064100.Wm82.a2.v1	0.0379518	ACATATGCTGCTCTTCAAGCATTACAACCAAACTTGATCATCAATGCAGG[T/C]A	C	T	intergenic	-
Gm01	9356795	Glyma.01G064000.Wm82.a2.v1,Glyma.01G064100.Wm82.a2.v1	0.159592	ATTGGCTTGAATCATTTACTCCTTGGTTGAAATCATTTCTATTTTCCAAG[A/C]AAAACTTATTGTTGTTTCTGTTGGCTTAATAAAGGAATCATCATATTAAA	C	A	intergenic	-
Gm01	9360611	Glyma.01G064000.Wm82.a2.v1,Glyma.01G064100.Wm82.a2.v1	0.228303	TAAAATCGCAAAGTGAGCAATTGTATATCATAACAACAAAGGTGACTTAA[T/C]T	T	C	intergenic	-
Gm01	9371028	Glyma.01G064000.Wm82.a2.v1,Glyma.01G064100.Wm82.a2.v1	0.181323	CAGAGTATATTAATACCGCTACACCAATTGGGTTCCTCAAAGTCGTTATG[A/G]C	A	G	intergenic	-
Gm01	9378254	Glyma.01G064000.Wm82.a2.v1,Glyma.01G064100.Wm82.a2.v1	0.206539	A[T/C]TGTTCCAATGTGTCTGGAAATTGAACACATGCTCTGAACTCAATGTAGCT	T	C	intergenic	-
Gm01	9381165	Glyma.01G064100.Wm82.a2.v1	0.21601	ATTCTGAAAAAGCAAGTTTAATTTATTTGTGGAAAGAGATATAAAGCAAG[T/C]ATTAAACACATGGGTAGGGGAAAGGTGGAGCTGAAGAGGATTGAGAACAA	T	C	UTR5	-
Gm01	9390059	Glyma.01G064100.Wm82.a2.v1	0.0432848	TTTTAATCACCAATGTTCAAGCTCATCAACTCATGTACATACATGGATTG[T/C]GGAAAACTAGTACTGTACTTATCTGGGATGCCTGTGTACTATAAACAGTT	T	C	intronic	-
Gm01	9393723	Glyma.01G064100.Wm82.a2.v1	0.0462591	ACATTGCAGCAGTACATTGAGAATTGGGTAATGTTCATCTCCCTCAATGC[A/G]TAGAATGTGTAGTAGATTGTGTTTGCAAGAAGTTGATTGTTCATTCTTTT	G	A	intronic	-
Gm01	9411714	Glyma.01G064100.Wm82.a2.v1,Glyma.01G064200.Wm82.a2.v1	0.375467	T[T/C]ATTACTTGGACATTTGGTACACTTGCCAAACGGTTAATAAGTTTTTGGTG	C	T	intergenic	-
Gm01	9417405	Glyma.01G064100.Wm82.a2.v1,Glyma.01G064200.Wm82.a2.v1	0.167624	T[A/G]GGCCTTTTATTTAGGGCTCCATAATGTAGCTAGGGTACCCTAGAAATATA	G	A	intergenic	-
Gm01	9422184	Glyma.01G064100.Wm82.a2.v1,Glyma.01G064200.Wm82.a2.v1	0.178945	TGGAGAGGCTTGCTAGACAAACTTATTACTGCTTCTTGGATGGATATTCT[A/G]G	G	A	intergenic	-
Gm01	9424302	Glyma.01G064100.Wm82.a2.v1,Glyma.01G064200.Wm82.a2.v1	0.193293	T[T/G]CTCTTCAACTCCAAACTCAGGCTACATCCAAGAAAGCTAAAGTCAAAATG	G	T	intergenic	-
Gm01	9427666	Glyma.01G064100.Wm82.a2.v1,Glyma.01G064200.Wm82.a2.v1	0.268343	ACAATCTTTCCATGATCGTGGAACCATAGGGCGAAACCTTTCCACGTGTC[A/G]GAAATTACACTGCCATAGGAGCCAGAGTAGCCATAGTTGTTGGTGACACA	G	A	intergenic	-
Gm01	9432410	Glyma.01G064100.Wm82.a2.v1,Glyma.01G064200.Wm82.a2.v1	0.0344756	TAGCATGATGAAAAGTGAGCTAAGCAACCTAGAGGATGCACAAGCACAAG[C/G]CCAGTGCCCATATTAATAGTTGAGGAGAGTGGTGGGAGAATTTGCAAGCA	G	C	intergenic	-
Gm01	9438414	Glyma.01G064100.Wm82.a2.v1,Glyma.01G064200.Wm82.a2.v1	0.162656	TTAACATATTAAACATACATACTACACCTTAACATACCAGTTCTTTTTTC[T/G]TTACCCGCTGCAATTCTTTTTAGACCATTAAACATTTGGAAAGCAACTCT	T	G	intergenic	-
Gm01	9442985	Glyma.01G064100.Wm82.a2.v1,Glyma.01G064200.Wm82.a2.v1	0.188221	AAACATAATATCTAGCCTACTTGCAGATAAGTAAAGTAGAGATCCAATCA[T/G]ACCTCTATATTGCATTGGATCAACAGGTTGACCGGATTCATCTTTGTCAA	G	T	intergenic	-
Gm01	9448701	Glyma.01G064100.Wm82.a2.v1,Glyma.01G064200.Wm82.a2.v1	0.16823	A[A/G]GTTCAAAATCAAGAGGGATGTTGAAGTGTTGAAGGAAGAGGGTGATTAGG	G	A	intergenic	-
Gm01	9451796	Glyma.01G064100.Wm82.a2.v1,Glyma.01G064200.Wm82.a2.v1	0.159465	TCCTCCCTTGTTCTCTTTGAACAACCTTGTGGATGTACCCTCCACTAGAA[T/C]T	C	T	intergenic	-
Gm01	9456464	Glyma.01G064100.Wm82.a2.v1,Glyma.01G064200.Wm82.a2.v1	0.164207	TCAGATGTGGGCAACTAGTACTGAGGTGGCCCTTACCTCTGTAGTTGAAA[A/C]AAGTCACGTCACTATCTAGGCACTCACGAGCAAAATGACTCATCTTACCA	C	A	intergenic	-
Gm01	9461172	Glyma.01G064100.Wm82.a2.v1,Glyma.01G064200.Wm82.a2.v1	0.0364414	CAATTCAATTAATAGGCCTCCCATTTTTAATGGAGTGGGTTACCACTGTT[T/G]GAAAACCTGCATGCAAATTTTTATAGAGGCTATAGATTTAAGCATTTGGG	G	T	intergenic	-
Gm01	9472769	Glyma.01G064100.Wm82.a2.v1,Glyma.01G064200.Wm82.a2.v1	0.0296988	CTTAACGTACCAGTACTTTTTTCTTTACCCACTGCAATTCTTTTTAGGCC[A/T]TTAAACATTTGGAAATCAACTCTTATATCCATATTCACACAGTTAATTAT	A	T	intergenic	-
Gm01	9478429	Glyma.01G064100.Wm82.a2.v1,Glyma.01G064200.Wm82.a2.v1	0.162762	TCAAATGAATCATCACTTTCTATCGCTTCCCTTTACAACAACTCTGTACA[A/G]CTCATAACATAATGTACATAATTCAAACACTTATTTATTAAAAAAGAACA	G	A	intergenic	-
Gm01	9481519	Glyma.01G064100.Wm82.a2.v1,Glyma.01G064200.Wm82.a2.v1	0.0349072	TGTTTGTTTCTTTTTCTTCTTGTTCTTCCTTTTAGTCTTGGTAATTTCCA[T/G]ATCAAATAGCGATTTATCTTCAGGAAATTTACCTCATATAAAGGAAAAAG	G	T	intergenic	-
Gm01	9486934	Glyma.01G064100.Wm82.a2.v1,Glyma.01G064200.Wm82.a2.v1	0.0359741	T[A/G]GTCTCAATCAATTAAGATGTATAAATTAGATGATAACCAATCATGTTATC	G	A	intergenic	-
Gm01	9489874	Glyma.01G064100.Wm82.a2.v1,Glyma.01G064200.Wm82.a2.v1	0.240786	CGTTGTCCTGGACTTGTCGAAGTTGCACCGATGCCCACACATCGCTGCCA[T/C]C	T	C	intergenic	-
Gm01	9498331	Glyma.01G064200.Wm82.a2.v1	0.177419	CAGGTAGATAGGGACCTATATCTATATATCAACATGCATGCTTTTAATTT[T/C]GTTATTGTTTGATTTGATCATTTACTCACACGTGGCACTGTATTACTGAG	C	T	intronic	-
Gm01	9498888	Glyma.01G064200.Wm82.a2.v1	0.182463	ACAAGAGCAGAATAACATCCTTGCAAAGAAGGTGATCAAGATCTGCCTTT[A/G]CAACTTTTTCTTCTTCTTTCCAAATAACTAAACTTCATTTTACCACAGTA	A	G	intronic	-
Gm01	9506604	Glyma.01G064200.Wm82.a2.v1,Glyma.01G064300.Wm82.a2.v1	0.156895	CTAATAGTTTTTTGATATTTTTCATGGCCCACAGAATGGCACCTACGTCC[A/T]CCGCCATATCTGGCAGAGGAGTGAGTTTGAATGGCACCCCATTATAGATT	A	T	intergenic	-
Gm01	9509526	Glyma.01G064200.Wm82.a2.v1,Glyma.01G064300.Wm82.a2.v1	0.163211	T[A/G]AGCTGCCGAGTCACTTTCTCTATGGTGGACTCTTCTAGCTGGTCCCTGAT	G	A	intergenic	-
Gm01	9514255	Glyma.01G064200.Wm82.a2.v1,Glyma.01G064300.Wm82.a2.v1	0.230185	ATTTTCGTTTTTTACAATTCCAGTTCAAACTTTTAGTTTTATCAATAAAA[A/T]TTCGTTCTCTATTTGATTAATGGAAGGCTAAGTCCGCAGCGTTGCTTTCT	A	T	intergenic	-
Gm01	9525326	Glyma.01G064200.Wm82.a2.v1,Glyma.01G064300.Wm82.a2.v1	0.16332	GATGTAGTAAACAAAGTTAGACTCTTTTGCTCCCTTAGATTGGAAAGTAA[T/G]TTTTATAGTCCCTTGAATTTAAGTAATTTTTTAGTCCTCTAATTTGGAAA	T	G	intergenic	-
Gm01	9536076	Glyma.01G064200.Wm82.a2.v1,Glyma.01G064300.Wm82.a2.v1	0.155348	TGTAAATTAACTGACGTAGAATGTGCGTTCTCCAATAGTGCTTCAAGAAA[A/G]AGAGACGAAATTATGAGTAATGAGAAAAAAAAAAGAATCCAAAAAAGTCT	G	A	intergenic	-
Gm01	9541891	Glyma.01G064200.Wm82.a2.v1,Glyma.01G064300.Wm82.a2.v1	0.188956	TGACTGATCAGCACAACATCATCAAGCTTCTCGACTAAGATGGGGTGGAG[A/G]C	A	G	intergenic	-
Gm01	9545337	Glyma.01G064200.Wm82.a2.v1,Glyma.01G064300.Wm82.a2.v1	0.238201	ATTACATTCAAGGTCAACATGTACACAGGTGTAGAAGACTTTAACCAGTT[T/C]CGAATAAAATGTTCCTTTCATCTACACAAGTTTGGACAAACCTTGTGCTT	T	C	intergenic	-
Gm01	9550327	Glyma.01G064200.Wm82.a2.v1,Glyma.01G064300.Wm82.a2.v1	0.165456	TAACATATGATTCTATGTGTAATTAAACTAATCCTTCACCCGATATTCCT[T/C]TGTTCACTATGAAGGAATCCCAAATAGTAGTGTCAAGTAGGCATGCCATT	C	T	intergenic	-
Gm01	9559506	Glyma.01G064200.Wm82.a2.v1,Glyma.01G064300.Wm82.a2.v1	0.177956	CTTAAGAAAGGCCTAAATATGTCATTCATGAAGCTTTGAAATGTGGTAGG[T/C]GCATTGGTCAGGCCAAAGGGCATAACCAAGAACTCATAATGGCCATCATG	C	T	intergenic	-
Gm01	9561863	Glyma.01G064200.Wm82.a2.v1,Glyma.01G064300.Wm82.a2.v1	0.188656	TCGGTTACAAATTGCTAATTAATGAAACTAATTCTTAACAACCTTTACAA[T/C]GACTTAACAACCTTCAAACAACTGAATAACAGAATTGCCAACTTGGCTTC	C	T	intergenic	-
Gm01	9568118	Glyma.01G064200.Wm82.a2.v1,Glyma.01G064300.Wm82.a2.v1	0.205657	TTCCCATGTTTTAAACATTTGTATAAAGGAAACCAAAAGGAACTAACCCA[T/C]CAACAGACTGGTGAAAAGGAAGTCATTGGCTTTTAAATATGGCTGAATTA	C	T	intergenic	-
Gm01	9571357	Glyma.01G064200.Wm82.a2.v1,Glyma.01G064300.Wm82.a2.v1	0.243073	TTCTAAAATGATAAAGTACAATTGTGTATGAAAAATAAGATTGGATTTAA[A/G]AGTGATTTACCAGGAGGACAATTAGGCACAAGTGAACTTCATGTCTAAAA	A	G	intergenic	-
Gm01	9578560	Glyma.01G064300.Wm82.a2.v1	0.210298	ACATTATGTATCCTAATTGCTTGCACGATTTTTATGCAGCGTAATTATCG[A/G]TTCTTTTTCATGTTTGTCTTCTCAACTACGCTATTGTGTATATACATGTT	G	A	exonic	unknown
Gm01	9581131	Glyma.01G064300.Wm82.a2.v1,Glyma.01G064400.Wm82.a2.v1	0.171569	GGGAAGTTCGAGAGAGCTCAAGAGGTAGACTGTACTAGTTTTCTGGTTGC[A/G]TGTGAAGGAGTCGTTCAAGGTTTAGGCATAGGGCTTTTAACTTGTTCGGA	G	A	intergenic	-
Gm01	9592111	Glyma.01G064300.Wm82.a2.v1,Glyma.01G064400.Wm82.a2.v1	0.190381	AGTTAAAAGTCAAAATGTGGGGTCCACAGCTAGTCCCCCTGCTCAACAAT[T/C]AGTTGGCCCCAAAAACACTAGCACACCCATATTTTTCCTCTCTTGGTCCA	C	T	intergenic	-
Gm01	9598202	Glyma.01G064300.Wm82.a2.v1,Glyma.01G064400.Wm82.a2.v1	0.189118	G[T/C]CTTTTGCGCAGGAGTGAGAGGTCTATTATGATGAATCTTATAGTCATTAT	T	C	intergenic	-
Gm01	9608966	Glyma.01G064300.Wm82.a2.v1,Glyma.01G064400.Wm82.a2.v1	0.165175	TCTTGCCATTTTAAATTCAATTTCTTTATTTCTTACAAATTGGGTATTTA[C/G]CAACGCAAGTACAAACAAAGTCCTTGTGGACTCGACACTCAGTCTTCCGT	C	G	intergenic	-
Gm01	9610554	Glyma.01G064300.Wm82.a2.v1,Glyma.01G064400.Wm82.a2.v1	0.245055	GATACAGTTCATACAAACTATCGCATCACACCAGAAGAGTAATGATTCAG[C/G]AATCAAGAATTTGGAGGTGCAGGTGGGCCAATTAGCTAAGCAAATGGCTG	G	C	intergenic	-
Gm01	9614447	Glyma.01G064300.Wm82.a2.v1,Glyma.01G064400.Wm82.a2.v1	0.0155255	G[A/G]AGATAGCTAGACCATTGAGCAACTTTCTAAACAAGGATGCAGTCTTCAAG	A	G	intergenic	-
Gm01	9620983	Glyma.01G064300.Wm82.a2.v1,Glyma.01G064400.Wm82.a2.v1	0.238599	TTCCTCTTCCTTGTCAAACTATTGTTTATCCTGGTTGTCTTCTCAACTTC[T/C]GAGTCGAAATGTAAAGAATCAGTTGAGCTCCTAGCTTGCATGAACAAGAA	T	C	intergenic	-
Gm01	9625313	Glyma.01G064400.Wm82.a2.v1	0.243636	TTCCAGCGAGAGATGAGCTTGAACTTCTCCTCAGCCTCAACCTGTGCACG[A/T]ACGTCAGTTTTTGATGCACGGTCTGGATGAAACTTAAGCAAGGCACGTTT	T	A	exonic	synonymous
Gm01	9632418	Glyma.01G064400.Wm82.a2.v1	0.0348885	TTAATCTAAAAAATAGATCCCTTAATTTCATTTTTTCCTTTTTTAGATTT[T/C]TTATATTCAAATTTAGCATCTCTTGAGAGAGAACAACCACTTAGATGAAT	T	C	upstream	-
Gm01	9636775	Glyma.01G064400.Wm82.a2.v1,Glyma.01G064500.Wm82.a2.v1	0.0358143	A[A/G]AGGCATGGAAAGAGTTGATGATGTCTGAAAAGCCCATAAGGTTCATAGAA	A	G	intergenic	-
Gm01	9652581	Glyma.01G064400.Wm82.a2.v1,Glyma.01G064500.Wm82.a2.v1	0.201489	GATCAAGGGGTTCCCAGGAACCCTAAGAGAATAAAAGTCATTCCTGAGTG[C/G]CCCACTCCACCAAGTGTAAGAAAAATTTGGGGCTTCCATGACTTAACAAA	G	C	intergenic	-
Gm01	9657198	Glyma.01G064400.Wm82.a2.v1,Glyma.01G064500.Wm82.a2.v1	0.165994	GAGTGATTTCTTATCATGAAGAAGTAAGTGCATTTAATGCACACATTTAA[T/G]GCTCCAATGACCATATTCTTCAAACACAAACTTAAGAGAGGAACTATGAT	T	G	intergenic	-
Gm01	9658389	Glyma.01G064400.Wm82.a2.v1,Glyma.01G064500.Wm82.a2.v1	0.166199	TCTAAGATTTCAGTGGAAGGAAGATTTTGAGAATTGGCCAAATCTACATA[A/G]AGCAGTGAAATTATTTGTTTGGTATATTGTAATCAATAGTTATATATGTA	G	A	intergenic	-
Gm01	9664317	Glyma.01G064400.Wm82.a2.v1,Glyma.01G064500.Wm82.a2.v1	0.0347844	GTCTCCTTGCAAACCACATGCTACTAGATACCATTTCTGAAATTTCACTC[A/T]AGTTTAAACTAAAGAAGTATCAATTAAAAAAAAGGATACAATGTAGAAGG	A	T	intergenic	-
Gm01	9675666	Glyma.01G064400.Wm82.a2.v1,Glyma.01G064500.Wm82.a2.v1	0.165195	AAAGTTTGCAGGCCCATGTTAATATAGGTATAAGGGGGTTTCTATTTGCA[A/G]TCCCCCTTTATTACTTATATACTCCCATTTATAATTCTTTTTCCCACACT	G	A	intergenic	-
Gm01	9678671	Glyma.01G064400.Wm82.a2.v1,Glyma.01G064500.Wm82.a2.v1	0.036229	CGTAGAAAGATGACCAAGGAAGCATGCATGAGTTTGGGAAGAAATATGGT[T/C]AGATTTTGGATTTATTGCTGATCTCCATTGAAGCCCTAATACTAAGCGCT	T	C	intergenic	-
Gm01	9683232	Glyma.01G064400.Wm82.a2.v1,Glyma.01G064500.Wm82.a2.v1	0.0354125	TGTGGGGAAACTCCTTCAAAATTGGAAACTAGGATTTTCTTTGTCCCTTT[T/G]T	T	G	intergenic	-
Gm01	9686978	Glyma.01G064500.Wm82.a2.v1	0.0338057	AACTAACATACCTTAATGTCTATGAAGATTCCTTGTTATGCAAAGGTATA[A/G]A	A	G	UTR5	-
Gm01	9695337	Glyma.01G064600.Wm82.a2.v1	0.236386	AGAAGAAAATCCCATGATTGTGTTTCATGTCTTGCCACCCAATTGCAGAC[A/G]CAATTCCTCACCCCCAAAACAAACACACACACACACAGAGATTCACAAAA	G	A	intronic	-
Gm01	9701259	Glyma.01G064600.Wm82.a2.v1,Glyma.01G064700.Wm82.a2.v1	0.0439189	A[T/C]ACTATTATGTATTCACCAATTGAAAACCAATCACACTGGACTAGGCATGG	C	T	intergenic	-
Gm01	9708519	Glyma.01G064600.Wm82.a2.v1,Glyma.01G064700.Wm82.a2.v1	0.048273	TTTTATTTTGATCCAATGATCCACTAGTTTGACCATCGATCCAATGGCCT[A/T]G	T	A	intergenic	-
Gm01	9716029	Glyma.01G064600.Wm82.a2.v1,Glyma.01G064700.Wm82.a2.v1	0.0432692	AAGCCTCACGGTCACTGTTTCACTCAAGCACAAGTGTTTAGGCTATTTAT[T/C]AATCAACAACCAACATAAGTCTCAACTTTTGCATTTCATCACATGCCATA	C	T	intergenic	-
Gm01	9722324	Glyma.01G064600.Wm82.a2.v1,Glyma.01G064700.Wm82.a2.v1	0.0440582	A[A/G]CATGTGTTTGATGAGGACTCATCCATTCGGGATGATTTCCCGGATGATCA	A	G	intergenic	-
Gm01	9729034	Glyma.01G064600.Wm82.a2.v1,Glyma.01G064700.Wm82.a2.v1	0.046371	CAGTGGCGCCATCCTCCGCCTCAGAGATCTCCAAAACATGTGAAGTAACT[A/G]G	G	A	intergenic	-
Gm01	9730615	Glyma.01G064600.Wm82.a2.v1,Glyma.01G064700.Wm82.a2.v1	0.0454364	AGCTTAGCGAGCAGGCTTGCTAAGCCTAATTCCAAAATAAAACAAAATAG[A/G]GAAGAAATTATGCTTAGCAAGACTGACTGCTTAGCGCATGAACACAAACT	G	A	intergenic	-
Gm01	9738159	Glyma.01G064600.Wm82.a2.v1,Glyma.01G064700.Wm82.a2.v1	0.0471509	GGTGGACAGTAGTTGAAAGAGCTTCACACCAAAAATGGGAGGGTACAAAG[A/G]A	G	A	intergenic	-
Gm01	9742374	Glyma.01G064600.Wm82.a2.v1,Glyma.01G064700.Wm82.a2.v1	0.0326877	AAGCATAAAAGAATTCATAGACCCTTTCTAGGGTTCTCTATTCTTTTAAG[T/C]AGTTCTACCTCTTTCCCATTCCAAACACAGGTTGGATATTCTATCTTTAT	C	T	intergenic	-
Gm01	9745111	Glyma.01G064600.Wm82.a2.v1,Glyma.01G064700.Wm82.a2.v1	0.0347506	GCGCCTTATTAAAGGAGGAATCAGCGTCTGCGATGGTGCTTCTTCTTCTC[A/G]TAGGAGTTGGCAACATCCATAATCGACAGGTTAGGAAGTCCAAACATGTT	G	A	intergenic	-
Gm01	9756735	Glyma.01G064600.Wm82.a2.v1,Glyma.01G064700.Wm82.a2.v1	0.0514824	TAGCCTTTTGTGGGAAAACCTTCTTTGAATATTTTACTCTCTTAAATGGG[A/G]TTATGAGGTGCTTTGAACTTGTATCTGAGCTCTAGATCAATTTTCATAAG	A	G	intergenic	-
Gm01	9760561	Glyma.01G064600.Wm82.a2.v1,Glyma.01G064700.Wm82.a2.v1	0.0529908	GGAATTTTTATATTGGTTTGTCTATTCCATTGAGACTACATCCATTTCTT[A/G]G	A	G	intergenic	-
Gm01	9765330	Glyma.01G064600.Wm82.a2.v1,Glyma.01G064700.Wm82.a2.v1	0.0461847	AATATAGTAGACTAAACCATGGCCCTTGTATCTCAAAAGTGAGATACGGG[T/C]GCAATTAGTCAACTATCTTAAGAGCTTTTGCTTTCACAAACAGTCAACTA	C	T	intergenic	-
Gm01	9768656	Glyma.01G064600.Wm82.a2.v1,Glyma.01G064700.Wm82.a2.v1	0.0489779	TACAATTGTCACACCTAAATAAGTTAAAAATCACTTTTAATTATATATAT[A/T]TTTTAATGATTTAAGCAAGCACAAAACAGTTTCTACTTATATACGAATCA	A	T	intergenic	-
Gm01	9775095	Glyma.01G064600.Wm82.a2.v1,Glyma.01G064700.Wm82.a2.v1	0.0323997	CGACACACATCCAAAACACACTTAGTAAACAATTTTTATCATGCCACAAC[A/C]A	C	A	intergenic	-
Gm01	9777693	Glyma.01G064600.Wm82.a2.v1,Glyma.01G064700.Wm82.a2.v1	0.0324649	TTGTCACTAATGTGTATTTGCCTATAGGGTGATCACTCACAACCCCATCG[A/G]T	A	G	intergenic	-
Gm01	9783536	Glyma.01G064600.Wm82.a2.v1,Glyma.01G064700.Wm82.a2.v1	0.0318071	TGTTTGGCTTTTTTCTTTTTGTATACGTCTGAAAACAGTGAAAAATTAGT[C/G]GGGTGTAAAACAAAATTTTGTTCAGCAACAAACGATATATTAACATGCAC	C	G	intergenic	-
Gm01	9791495	Glyma.01G064600.Wm82.a2.v1,Glyma.01G064700.Wm82.a2.v1	0.0331858	GGGAAGCTTTCTAAGGACCACAACGAAACTCCTCATTGAGACCTACAGTG[T/C]A	C	T	intergenic	-
Gm01	9795942	Glyma.01G064600.Wm82.a2.v1,Glyma.01G064700.Wm82.a2.v1	0.0357286	AGCACAATAGGGTCATGGTAAAATCTACTACGATCATGGTTGAAAGTGAC[A/G]CTAAAGCTCTGAGGCGTTGTGGATTGACTATGACCCTTATGGTTGACCAT	A	G	intergenic	-
Gm01	9801267	Glyma.01G064600.Wm82.a2.v1,Glyma.01G064700.Wm82.a2.v1	0.0323813	CAATGGTTATGGTGGAAGTAGAAACAATCTTAGTGGTGGAGAGAATGATA[C/G]TGATGATGATAGAATTGTTTGGTGGCTAGGTCAACAATTGTGGCAATAAT	G	C	intergenic	-
Gm01	9804439	Glyma.01G064600.Wm82.a2.v1,Glyma.01G064700.Wm82.a2.v1	0.0312881	AAAATTTGACAGCAATAAAAATTTCGTTAGAGAATTAAAAATATCATCAA[A/G]CATCATAATTTAAAACAAAGAGCTTGACTTTTTCCGTCTAACAAAGGAGC	G	A	intergenic	-
Gm01	9808306	Glyma.01G064600.Wm82.a2.v1,Glyma.01G064700.Wm82.a2.v1	0.160416	T[T/C]GTTGAACCAATCTTAAACTTATCAAGGTAATCCTTGTGGCGTCTACCCTG	T	C	intergenic	-
Gm01	9812749	Glyma.01G064600.Wm82.a2.v1,Glyma.01G064700.Wm82.a2.v1	0.0331436	CTAACTTACATATTATATCATGTTTAAAATAATTGTTAGTGTTGTTTCCG[A/G]CATGTATTATATCATTTGGGACATGATGTTGGATTTGAACAACCGAACTT	G	A	intergenic	-
Gm01	9818263	Glyma.01G064600.Wm82.a2.v1,Glyma.01G064700.Wm82.a2.v1	0.15806	TATTTTTTTACATGCCTAATAATCATCAAAACCATATCATATGATTCAGT[A/G]TTTTGATATAAACTTTACATCTTATAAAAGGATATTAAAGAGAATAAACA	G	A	intergenic	-
Gm01	9826299	Glyma.01G064700.Wm82.a2.v1	0.167141	G[A/G]CTGAAGGTTGAAGATGAAGTTGTCTCGTGTATAATATTAACCCACGCTAC	G	A	downstream	-
Gm01	9834894	Glyma.01G064700.Wm82.a2.v1,Glyma.01G064800.Wm82.a2.v1	0.033	GTATGAACTCTGAATATATGAGGTGGTACAGACGTAAAACAAAAGTTTAT[A/G]TGGACCCAAAACATGCAAGAAGAGGACTATTGGTATACATTGTTGATTAT	G	A	intergenic	-
Gm01	9841076	Glyma.01G064700.Wm82.a2.v1,Glyma.01G064800.Wm82.a2.v1	0.034296	GACTTCACAGACCTTATGGCATCTATCATAGTCTCTGCAGTTACTGAGAT[T/C]A	C	T	intergenic	-
Gm01	9848105	Glyma.01G064700.Wm82.a2.v1,Glyma.01G064800.Wm82.a2.v1	0.167942	GCTAAACTTGTTGAGCTTTCTAAGTGTCGGCATAATGAAAGAGTGGGCGA[T/G]AAGGGTTTAAGAGGACTGCATGTTATCACTCCAAGTGTAGAAGATTTGCA	T	G	intergenic	-
Gm01	9852562	Glyma.01G064700.Wm82.a2.v1,Glyma.01G064800.Wm82.a2.v1	0.0325384	GAAAAAACCAATGTTAACGTTTGGAACTTAACATCGGTTTTGATGAAAAA[T/C]TGATGTTAATTGCCAACGTTGGTATGAACATAAATACCCTTTTTATGTAA	T	C	intergenic	-
Gm01	9860816	Glyma.01G064700.Wm82.a2.v1,Glyma.01G064800.Wm82.a2.v1	0.0324649	A[T/C]ACTTCCTCAAATCATTCTTTTTTATTGATGGGCCCTGGTAAGGAGGCCCA	C	T	intergenic	-
Gm01	9867150	Glyma.01G064700.Wm82.a2.v1,Glyma.01G064800.Wm82.a2.v1	0.16565	AAAAATACTTTCAAAGACGGTTATTTAACACTTTTCACGATGGTTTTCAA[T/C]CGTCTTTGAATCCGCCATCTTGGGCAGTACATCAAAAACAATGTAGGCAT	C	T	intergenic	-
Gm01	9871409	Glyma.01G064700.Wm82.a2.v1,Glyma.01G064800.Wm82.a2.v1	0.166464	AGTGATCTTAGTCACTTGCTTAATGTGCAAAATCGTACTATCAATAAGAC[T/C]GGTTTGGGGTATAACAAGAAAACTATCTTTTCTAAGAAAACTAAGTTTGC	C	T	intergenic	-
Gm01	9875835	Glyma.01G064700.Wm82.a2.v1,Glyma.01G064800.Wm82.a2.v1	0.168219	GAACAACCAAGTGGATGTACCCTCTACTTGTTCCACAAAGGATGTACCCT[T/C]CAATGTGTTAAGACAAAGTTCTCAGGCGGTTAGTCCTTTGAATCTTTGTG	C	T	intergenic	-
Gm01	9882187	Glyma.01G064700.Wm82.a2.v1,Glyma.01G064800.Wm82.a2.v1	0.234698	CCAAGATTTGAGGACTAAGTAGTCTGAATGATTTGACTAGTTCACCACCA[A/G]TTATGCGGTTTTGAGACAAGTTTTAAGACTTCCAATTATATAGGCTAGAC	A	G	intergenic	-
Gm01	9884854	Glyma.01G064700.Wm82.a2.v1,Glyma.01G064800.Wm82.a2.v1	0.242938	GTTCACACTTGGACGTCGACAGTGACACAATGGTGATGAGAACACGAAGA[T/C]A	T	C	intergenic	-
Gm01	9895110	Glyma.01G064800.Wm82.a2.v1	0.238183	TGCTCCATTTGGTGCATATCAAGATTGCCATTGAGGTGTTGCTGAGTGCA[A/G]GCGTAAGTTGGGTGTCCGACCTACCAAGCCTAAACTTTCTTTAGATGCTG	A	G	exonic	unknown
Gm01	9899410	Glyma.01G064800.Wm82.a2.v1,Glyma.01G064900.Wm82.a2.v1	0.16734	ATCGGAATTCCCCGCTCGCATACTTGTCTCAGTCAGATGCCTATTGTTGT[T/C]AACACAAAGTTAATTATGTATGAATTTAAAACAATAACTTAGGTAATTAA	T	C	intergenic	-
Gm01	9905229	Glyma.01G064800.Wm82.a2.v1,Glyma.01G064900.Wm82.a2.v1	0.173589	CCTCCAAGAGGTTAGCTAAGAAGGAAAAACATTTTGAAATAAAGACAAAT[A/G]TTAAAGTTATTTCCCCTCTTAGACAACCTCCACAATTTCTCCTTTGTGAA	A	G	intergenic	-
Gm01	9909607	Glyma.01G064800.Wm82.a2.v1,Glyma.01G064900.Wm82.a2.v1	0.164986	T[A/C]GATCTTGACGGGTATTCAAACCATCTTTCGTCTTGTCTTTAATGTTAAGG	A	C	intergenic	-
Gm01	9915584	Glyma.01G064800.Wm82.a2.v1,Glyma.01G064900.Wm82.a2.v1	0.218186	GTTTTGACAGTCTAGTTAATCCAGTGCAAGCAACTCCTTGTTTGCTAATT[T/G]T	G	T	intergenic	-
Gm01	9919466	Glyma.01G064800.Wm82.a2.v1,Glyma.01G064900.Wm82.a2.v1	0.16956	TCGATTGAACGATACATGAAGATCTTAAAAGGGTATACCAAGAATCTACA[T/C]C	C	T	intergenic	-
Gm01	9923799	Glyma.01G064800.Wm82.a2.v1,Glyma.01G064900.Wm82.a2.v1	0.16794	CATGACCAAGTCAAGGTTGGTGTTGAGGAGGTTAGCGATGTAGATGCCCT[A/G]GTTCCTATGCCCACTAAAGAGGTTAAGTTAGTGGGTCAGGCACATAACAA	G	A	intergenic	-
Gm01	9928905	Glyma.01G064800.Wm82.a2.v1,Glyma.01G064900.Wm82.a2.v1	0.304697	TAATAATATTATTTTATGAATTGAAGACCAAAGCCTAAGGAGCTAAAAGT[A/C]TAAAGCTAACTAATAACCAAAGGGAAATAAATCCAGTGTAGTGTTCTTTG	A	C	intergenic	-
Gm01	9935043	Glyma.01G064800.Wm82.a2.v1,Glyma.01G064900.Wm82.a2.v1	0.0505415	AGCTAGCCTACCCAGCGAAGACGTTGTCTCTTCTCGCGCCCAGTCTCACC[A/T]AGCCAAAATTCACTTACTCTCGCTTAGTGAGCCTTCGGAAGCTGAAAGGT	T	A	intergenic	-
Gm01	9939187	Glyma.01G064800.Wm82.a2.v1,Glyma.01G064900.Wm82.a2.v1	0.165928	CTATAAAGAACTTGGAGATTCTTGTGGGGCAGCTAGCTAAGCAGATAGCT[A/G]ACAATTCTTCTGGAGGTTTTGGGACCAATACTGAGAAAAATCCCAAGGAA	G	A	intergenic	-
Gm01	9943497	Glyma.01G064800.Wm82.a2.v1,Glyma.01G064900.Wm82.a2.v1	0.249695	A[A/G]GATGTTCCCTCCACACCTCAAGACGACCCTACACTGACACAGGATGACTA	A	G	intergenic	-
Gm01	9947128	Glyma.01G064800.Wm82.a2.v1,Glyma.01G064900.Wm82.a2.v1	0.0477733	TTAGTGTTGTTCGTGAGCATATGCTATAAGTTATGCATTAGTGCAACAAG[T/G]T	G	T	intergenic	-
Gm01	9951529	Glyma.01G064800.Wm82.a2.v1,Glyma.01G064900.Wm82.a2.v1	0.163755	AGTATCTCAGTTAATCATGAACATTGAATATTGAATATCGAATGAATGAA[A/G]GAGATATTATTCTTTGTATAGCGGTTAGGGTTTCTCACATAATGTTGTGC	G	A	intergenic	-
Gm01	9957996	Glyma.01G064800.Wm82.a2.v1,Glyma.01G064900.Wm82.a2.v1	0.242504	AGTCCCATGGCAGTGGCGAACTCGCTGGATAAACTGTATTCACTCGACCA[A/G]GAAGATGAATTTGTGGTTTCTTACGTGTATCGTGAAGGCAATGCTTACGC	A	G	intergenic	-
Gm01	9966894	Glyma.01G064900.Wm82.a2.v1	0.240695	CAACATATTATCAAATGTAACCTAAATATATTGTTTGGAAATATATGTTA[A/C]TTGTTCTTATAGAAGGATTAACTTTGGTATGTTAATTAATTTGTACAATT	C	A	intronic	-
Gm01	9972152	Glyma.01G064900.Wm82.a2.v1,Glyma.01G065000.Wm82.a2.v1	0.0494572	TGGTTCGGTCAGCAAATGACAGTAAGGCACACAATCCTACGGCCTCAAGC[A/G]C	A	G	intergenic	-
Gm01	9978360	Glyma.01G064900.Wm82.a2.v1,Glyma.01G065000.Wm82.a2.v1	0.0469256	CATTTCTTCGTCATTTGGTAGCACGTTTTAAATTTGGTTCCCTTCTTCTC[T/C]T	T	C	intergenic	-
Gm01	9982561	Glyma.01G064900.Wm82.a2.v1,Glyma.01G065000.Wm82.a2.v1	0.166126	CTGTTGAGCCGAGACCTGCGCCTCCCCCTCCCACTCATGATGATGACTTC[A/G]TCGAGCCACCTGTCGTCGAGGTTTCAGTCACGTCGGATCTCCCTACGCAT	G	A	intergenic	-
Gm01	9987467	Glyma.01G064900.Wm82.a2.v1,Glyma.01G065000.Wm82.a2.v1	0.174795	GAATTCTTCCGCGGGACTCCATGGAAGAAGTTTGACAAAAACGCTCAAGG[A/G]CATTTTTGGGATTTTGAAAATTTGCTGGGTGCACCAACAATTCTGCTGGG	G	A	intergenic	-
Gm01	9988988	Glyma.01G064900.Wm82.a2.v1,Glyma.01G065000.Wm82.a2.v1	0.0382726	ACATTTGCACAAAACACTCTGCATACACCATAGACGCCCATCATCATAAT[A/C]AAAAATAACTATTGGTTTCATGAATTGAGTGTATTAATTTTTTGGAGGGT	C	A	intergenic	-
Gm01	9996771	Glyma.01G065000.Wm82.a2.v1	0.0364668	GATCAACAAAAATGACTAGTTATTAATATATACTACTTAAAACAAATCAT[T/G]TTGGACTCAGTTATTCAAAGCAAAGTTTTCTTGTTGATTCTAGCTTGTAT	G	T	intronic	-
Gm01	10000937	Glyma.01G065000.Wm82.a2.v1,Glyma.01G065100.Wm82.a2.v1	0.0354142	G[T/C]TTGAGCTGCCAAGTCTCTCCACCTTTGGGCATATTCTTTTAAAGATTCAT	T	C	intergenic	-
Gm01	10005877	Glyma.01G065000.Wm82.a2.v1,Glyma.01G065100.Wm82.a2.v1	0.036747	ATCCATGGCATCAAAACATTCACCCACAAATGCTTGAAGATCTTGGAGCT[T/C]T	T	C	intergenic	-
Gm01	10012258	Glyma.01G065000.Wm82.a2.v1,Glyma.01G065100.Wm82.a2.v1	0.0357285	C[T/C]CGGATGAAATTAGGGTATGACAAAGCTTTAAGAGCAATTCCTTTCTTTTT	T	C	intergenic	-
Gm01	10019784	Glyma.01G065000.Wm82.a2.v1,Glyma.01G065100.Wm82.a2.v1	0.0366733	CTAGTTTCTTTACTTTTGAGCTTCAATTTGTGTTTGGGAATTTCATTTAG[T/C]CATAGTTGCATCATCTAGAGAGTCCAACAATTTTTGATTTTGAAGATTCG	T	C	intergenic	-
Gm01	10023911	Glyma.01G065000.Wm82.a2.v1,Glyma.01G065100.Wm82.a2.v1	0.207738	AGGGGTAGACTCTTTCACGAGAATCTAAATACGCCGCAACACAATGCGTC[T/C]CATGACCACTACATGCAAGTAAAAGGGGTATCTCAAGGCTTTTCATCCCT	C	T	intergenic	-
Gm01	10029323	Glyma.01G065100.Wm82.a2.v1	0.223395	C[A/G]ATTCCTCCCCAATTCGCCGCCATTGCCTCCGCCGCCACTTCCGCCGCCAC	A	G	exonic	synonymous
Gm01	10035997	Glyma.01G065100.Wm82.a2.v1,Glyma.01G065200.Wm82.a2.v1	0.0331675	TTATGTGTGATATAAAAATTAGTAAATGTGAATTTGTCATATGAACACAC[A/G]TTTGTACATGTTTACCTGAATTTGTGGTATTGAATGAATTTGGTATTTGT	G	A	intergenic	-
Gm01	10041068	Glyma.01G065100.Wm82.a2.v1,Glyma.01G065200.Wm82.a2.v1	0.161598	TTTAGTAATAATAGTCTAGACATGCATGATTTCAGAGATGCGGAGCAATG[T/C]CACACCTAACCCTCACATGCACCGACAACCCCATTAAAGTGTGGTGTTGC	T	C	intergenic	-
Gm01	10045137	Glyma.01G065100.Wm82.a2.v1,Glyma.01G065200.Wm82.a2.v1	0.0327026	AAAACTGATTTTGACTTTATAAAACCCGCTTGAAACATATTGAAAAATGA[T/C]AATGGTATGTATGTATCATTACTAAAAATTACACCCATTATAGAAACTAG	C	T	intergenic	-
Gm01	10050419	Glyma.01G065200.Wm82.a2.v1	0.218789	ATCATAATTTTTGACGAGAAACTCATCTGGAATAGTGATTTCTGAAAATC[T/C]GTCATTATATTGTCCAATTTTTCCATCTCCTATGTCAAGTAGCCAATGTG	T	C	exonic	unknown
Gm01	10053867	Glyma.01G065300.Wm82.a2.v1	0.18817	AACAACTACAGAGCAAAAATGATGAGCAAAATACCTCTCTTTAAATTCCT[A/G]AATTTCTAATATAGGATCATTAATCAATAGTTTTGACGCCTTGAAGGAAT	G	A	exonic	unknown
Gm01	10057802	Glyma.01G065300.Wm82.a2.v1	0.0201919	GACATTCACGTGGTATTCAAGTTTGCCACCAAATTTGATTAATAGTTGGG[T/C]T	C	T	exonic	unknown
Gm01	10064358	Glyma.01G065300.Wm82.a2.v1	0.230491	TGATTGCAGTAGCTAAAACAGGCTGAAGGGTAGAGATCTCCTACTAGATA[A/G]CCCTGACTTTGAAGTTCAACTAGTCGAGTACTTGTCCTAGCTTGTGGTTC	G	A	exonic	unknown
Gm01	10068745	Glyma.01G065300.Wm82.a2.v1	0.0350842	T[T/C]AGAAGCAACCAACATGATTCAAGGTTAGGGATTTTTAGAAGAATTAGGAG	T	C	exonic	unknown
Gm01	10071316	Glyma.01G065400.Wm82.a2.v1	0.230451	TTTTCCTTTTCCAAACTTCAAAGTATTTGTTCGCATTAAAAGTTCTTTCC[A/G]AACTACGACAGGGTTTTAATTAATTATCACATTGAAATTTCTACTAGTTT	G	A	intronic	-
Gm01	10075501	Glyma.01G065400.Wm82.a2.v1	0.0168607	TCTTCTTTACATGTTTGAGTATTGATGCATAATCTGCCAAGGCTTGAGCT[T/G]AGTTGAAATACCCAATAGTGCTTGCATTCTTCAATGCTTCTTCCCTGGAT	G	T	exonic	stopgain
Gm01	10085171	Glyma.01G065500.Wm82.a2.v1	0.261046	GATTTCCTCAACATGGTTTACCGTGTGGTGCTTTCATCACCTGTGGTATG[A/G]CTACTAATAATTAGGAATGCAATTCACATTTGTAGATTCAGTGATGATTT	G	A	exonic	unknown
Gm01	10097367	Glyma.01G065500.Wm82.a2.v1,Glyma.01G065600.Wm82.a2.v1	0.164248	CTTGTCTGGTGGATCTGGTTGTAATGTAGGTTCATCCTCTTCTTCCCACT[A/G]TAGAACAAAATATTGCTTATTAGGACAATGATGGCTAGGGGAAAACTTGT	G	A	intergenic	-
Gm01	10103534	Glyma.01G065600.Wm82.a2.v1	0.163776	T[A/G]AAATTACTTTGGGAAGAAACTCTAAATAACTCAGGAAATTGATCTTTGAG	G	A	exonic	unknown
Gm01	10108489	Glyma.01G065700.Wm82.a2.v1,Glyma.01G065600.Wm82.a2.v1	0.242424	C[T/C]TAGTGCACTGTCAATACCTAGGCCCCAGAGACACAGAAAAGTTTGAGCAT	T	C	upstream,downstream	-
Gm01	10109948	Glyma.01G065600.Wm82.a2.v1,Glyma.01G065800.Wm82.a2.v1	0.158496	TTTTTTTATGAATAAGTTTTTAAAAGAATAGATGTGCCATGTAAAGGAGC[A/T]TATTACTTTTATTTATGAACTTTATATATATTTTGTAAATTAAAATTATA	T	A	intergenic	-
Gm01	10117678	Glyma.01G065600.Wm82.a2.v1,Glyma.01G065800.Wm82.a2.v1	0.190545	AAGATTATTCTAGCTCGACCGTGCCATAATTCTTCTCAAGCATTGGGCGG[T/C]CGGAAGTCCAAGCTCACAACATCACATATCCTCATTCCTTGATTCAGATG	C	T	intergenic	-
Gm01	10122388	Glyma.01G065600.Wm82.a2.v1,Glyma.01G065800.Wm82.a2.v1	0.171565	TGTTTAAATTTCCAGTTTTTAATTCTGAGTTCGTATGAACTCGCTAAGCC[A/G]GCATGCCGCACTAAGCGAGTTAGTTTGCTTGAGTCAGAGCCTATGAGTCT	A	G	intergenic	-
Gm01	10123413	Glyma.01G065600.Wm82.a2.v1,Glyma.01G065800.Wm82.a2.v1	0.222892	CCCAGGTGGTCTTGGAGACTGGGGAGCACTACATCACTTACTCCAGATTC[T/C]GTCATTCACATCCAGATACCCAGGAGCTGGCTTCCAGACTTTGCATTTCT	T	C	intergenic	-
Gm01	10133993	Glyma.01G065600.Wm82.a2.v1,Glyma.01G065800.Wm82.a2.v1	0.247449	TAACACTCAAATGAGGAAATTCTAATTTCACACTCCGCTACTCATAATTT[A/G]T	G	A	intergenic	-
Gm01	10139660	Glyma.01G065800.Wm82.a2.v1	0.226407	TGTTTTTCTTGTCCTGTCTACGATCATTTTTTAAAATAATGAGTATGGTT[T/G]T	G	T	UTR3	-
Gm01	10144476	Glyma.01G065800.Wm82.a2.v1,Glyma.01G065900.Wm82.a2.v1	0.157189	CAATTCGCAACAGAAGGTAACTTAGAGTCTCAGTTTAAATTGCACTGTCA[T/C]A	T	C	intergenic	-
Gm01	10147979	Glyma.01G065800.Wm82.a2.v1,Glyma.01G065900.Wm82.a2.v1	0.169079	A[A/G]TGATTGTGAGGTTCTAGAGGTGGAGGAGACATCCTCACCGCTTGTCTTTC	G	A	intergenic	-
Gm01	10152261	Glyma.01G065800.Wm82.a2.v1,Glyma.01G065900.Wm82.a2.v1	0.166532	TGTAACATTAGTTACACTCACATTTGCCTAAAATTTTCAGAGCATATCCT[A/G]CATTTTCTCTCTCGCCCAAATCTGTGTAACCTAGATTCTTGCTTTCTTTT	G	A	intergenic	-
Gm01	10159225	Glyma.01G065800.Wm82.a2.v1,Glyma.01G065900.Wm82.a2.v1	0.16988	ATGTCTGGGATGACCTACACTTGTTCAAAATAGGTGCAGATAATCTCCTT[T/C]GGAGATGTGTAACAAGTGAGGAGGCCAAGGACATATTGTGGCATTGTCAC	C	T	intergenic	-
Gm01	10165764	Glyma.01G065800.Wm82.a2.v1,Glyma.01G065900.Wm82.a2.v1	0.187043	T[A/G]TGACAATTTGAAGGTCGCCGTACAGCACGACGGTGAAGAGGCCGTGGTCA	G	A	intergenic	-
Gm01	10167786	Glyma.01G065800.Wm82.a2.v1,Glyma.01G065900.Wm82.a2.v1	0.16795	CAATATTGTTATGGATTAGGGTTATGCTTTTATTTGTTTCATTAAGCTTG[T/C]GAAATGTCTCTTAATCAAGATCCTGTGAAAAGAAAGAAAGCAAAATGGTC	T	C	intergenic	-
Gm01	10175943	Glyma.01G065800.Wm82.a2.v1,Glyma.01G065900.Wm82.a2.v1	0.171302	CGATGGGAGATGGAGTGTCAATGACGCCTTCAGTGCTTTCGGACTGGGCA[A/G]CTTCCTCTAGTCTTTTCTTTGTCTTCTCAGTCATGAGCTTTTGTTCTAAA	G	A	intergenic	-
Gm01	10178001	Glyma.01G065800.Wm82.a2.v1,Glyma.01G065900.Wm82.a2.v1	0.166466	T[A/G]ACAGGATCAAGGACTTTGCTACATATGGCATTGAATAAAAAGCACATGCC	G	A	intergenic	-
Gm01	10184195	Glyma.01G065900.Wm82.a2.v1	0.246048	TGTCTTATGGGGCAAAGGGTTCTTCCCAATTGGTTACTACTTATCTTTCA[A/G]GGGTTGCAATCTTGACTCTTAGTCAAATTTTTTTTTAATACATAGTATTT	A	G	downstream	-
Gm01	10189327	Glyma.01G065900.Wm82.a2.v1,Glyma.01G066000.Wm82.a2.v1	0.157543	ACATCAAATTAATTTAGGTAAAAGTAAGATAAGAGTTTCTTGAATAAGTT[T/C]CTTACCAGACTGTACATTGAGAAGCAAAAGTATTTCTTTTTCATTGGCTT	C	T	intergenic	-
Gm01	10195060	Glyma.01G066000.Wm82.a2.v1,Glyma.01G066100.Wm82.a2.v1	0.186997	ATCTGCAATTGCATCATCAAATGCAGCAAGTATGTCTGCATCAGAACAAC[T/C]ATCAAACCAACACACTTTATACACAACAATGCGTGCTTTTGTCGTGGCAC	C	T	intergenic	-
Gm01	10195733	Glyma.01G066000.Wm82.a2.v1,Glyma.01G066100.Wm82.a2.v1	0.179123	AATCAATCGTACTCTTCTTCTTGCTCATCTTCAACCAAAGTCTACCATTA[T/C]CAAAGCTGCCTTGACTGACCCTTCTTGGCTCTCAGCTATATGATACAAAT	C	T	intergenic	-
Gm01	10205310	Glyma.01G066000.Wm82.a2.v1,Glyma.01G066100.Wm82.a2.v1	0.172917	C[A/G]CTCTTTTTTTTTTCGAGTGAAAAGAACAATGCGTTTACCGGGGAAGGAGA	G	A	intergenic	-
Gm01	10221805	Glyma.01G066000.Wm82.a2.v1,Glyma.01G066100.Wm82.a2.v1	0.392336	CATGTACTTTTCTTGGCCTGGTTTATTTTACAGTCTTTTTTATGTTGTTT[T/C]A	C	T	intergenic	-
Gm01	10224839	Glyma.01G066000.Wm82.a2.v1,Glyma.01G066100.Wm82.a2.v1	0.167808	TTAATGTTAAAGATGATGATTCATACATTGATACTTATGTTAGTCCTTTG[T/C]CCATACAAATGTCGCCTAACATCGTCGGAGAAAAAGAAGCTGACGACGTT	T	C	intergenic	-
Gm01	10228914	Glyma.01G066000.Wm82.a2.v1,Glyma.01G066100.Wm82.a2.v1	0.162607	AGTCATCGGTAATCGATTACCATCATAGTGTAATCGATTACACATCAACA[A/G]ATGTGACTCTTCGTGTTTAAATTTGAAAATCAAAACGTTTAGAAACACTG	G	A	intergenic	-
Gm01	10233978	Glyma.01G066000.Wm82.a2.v1,Glyma.01G066100.Wm82.a2.v1	0.166667	GTGAAAAAATGTGTTTCGTGAAGAAAATCCAAGCCGAGGTGCTTCCGTAA[T/C]G	C	T	intergenic	-
Gm01	10239425	Glyma.01G066000.Wm82.a2.v1,Glyma.01G066100.Wm82.a2.v1	0.226742	A[T/G]GTATCTCAAAGCGGCTGACCAAAGATTGCATGTCATCAAGTAATAATCCC	T	G	intergenic	-
Gm01	10245578	Glyma.01G066000.Wm82.a2.v1,Glyma.01G066100.Wm82.a2.v1	0.215047	CTCTTTTCACCACGAAAGGTCCTTCATAATTCGGGGCCCACTTGCCTCGA[T/C]TATCTTTAACAGCATGGGACATTTTCTTCAGCACGAGTTCCCCCTCGTTG	C	T	intergenic	-
Gm01	10251226	Glyma.01G066000.Wm82.a2.v1,Glyma.01G066100.Wm82.a2.v1	0.241639	C[A/G]TGACTGGAGCTGTGCATTGGGCCAGCATTCTTTCTGTCGCGGGTGGTCCT	A	G	intergenic	-
Gm01	10253500	Glyma.01G066000.Wm82.a2.v1,Glyma.01G066100.Wm82.a2.v1	0.212408	T[T/C]GATAACTTTCAACTTGGAGAGCCAATCTAACCCTCGGGTGTGAATTCTAA	T	C	intergenic	-
Gm01	10259680	Glyma.01G066000.Wm82.a2.v1,Glyma.01G066100.Wm82.a2.v1	0.162964	T[A/G]AAAGAACTACGTAGGTCTAATTTCCTCATCGCAATTGAGGGTACGTAGGA	G	A	intergenic	-
Gm01	10271046	Glyma.01G066000.Wm82.a2.v1,Glyma.01G066100.Wm82.a2.v1	0.160366	CTGTGTTAAATAACCAGCTACTATCTACGAAACAAATTATCCTAGCTCCT[A/G]AACACAAAGGAAGACCTCTGAAAATACAGAAAACTGACAACAAGTTCACA	G	A	intergenic	-
Gm01	10276324	Glyma.01G066000.Wm82.a2.v1,Glyma.01G066100.Wm82.a2.v1	0.159522	AAAAACTCACTAAAAGTCCCAAGAGGAACCCTCTAAAAGGAGTAGAGATG[T/C]GAAGTGTTTCAAGTGCCAAGGCCTAGGACACTATGCTTATGAGTGCCCTA	T	C	intergenic	-
Gm01	10281439	Glyma.01G066000.Wm82.a2.v1,Glyma.01G066100.Wm82.a2.v1	0.169218	CTTTGAAGGATTCGCTGCAAGAATTGGTCAAGAACATGCAAGAACATAAC[A/G]CTACTTATACGAGCTCAGGTCCAATCCCTCATGGACAATTGTGGCACTAG	G	A	intergenic	-
Gm01	10285961	Glyma.01G066000.Wm82.a2.v1,Glyma.01G066100.Wm82.a2.v1	0.18838	GATCTTAAGAGTGCCTTTAGGAGGAGGCACATTCCCTCCTACTATGAAAG[T/G]GAGCTTATGGACAAGCTCCAAAGGCTTAGACAAGGGAGTATGAGTGTTGA	T	G	intergenic	-
Gm01	10287762	Glyma.01G066000.Wm82.a2.v1,Glyma.01G066100.Wm82.a2.v1	0.168474	C[A/G]GCATAGTAGCAGTCTTTTTAGGTAGTCCTGTTGTGTTGGTTGGGCAAAAG	A	G	intergenic	-
Gm01	10291252	Glyma.01G066000.Wm82.a2.v1,Glyma.01G066100.Wm82.a2.v1	0.20155	TGCTCTCTTGCTTAAAATTCTCTAGGGTTTTGTTCTCGCTTAGTGAGTCT[A/G]G	G	A	intergenic	-
Gm01	10298405	Glyma.01G066000.Wm82.a2.v1,Glyma.01G066100.Wm82.a2.v1	0.171843	A[T/G]CATACGCTTTTTTGAGTGAAAAACAATGCGTTTACCGGGGAAGGAGAGTA	G	T	intergenic	-
Gm01	10310093	Glyma.01G066000.Wm82.a2.v1,Glyma.01G066100.Wm82.a2.v1	0.205372	ATTTGCACAAGATTAAATGGCCTAACTCTCTAAAAATCAGTCCCTAGTGG[A/C]GTCGCAACTGTCGCAACCTACCCTTTGGCGGGAGGGCGACGCGAGACTCG	A	C	intergenic	-
Gm01	10310634	Glyma.01G066000.Wm82.a2.v1,Glyma.01G066100.Wm82.a2.v1	0.144726	ACCATTAAACGGTCTTTTGATTTTGAAAGGAGAGAAACGTTAAGGCGTTG[C/G]ACCATTAACGATCTCTTGTTTTTTGAAAGGAGAGAAACGTTAAGGCATTG	G	C	intergenic	-
Gm01	10316192	Glyma.01G066000.Wm82.a2.v1,Glyma.01G066100.Wm82.a2.v1	0.14301	AGATTTGCATACGGGTTTTCCAGTAATGGTAACCCACACCATTGAATATA[A/G]GAGGCCTATTAATAGAGTTTCCTTCGAGAAATAGAAAGTTTTGATGAGGC	A	G	intergenic	-
Gm01	10327511	Glyma.01G066000.Wm82.a2.v1,Glyma.01G066100.Wm82.a2.v1	0.242805	T[T/G]GCTGTGTCTACCAACAAGGAAGTGTATGGCCATATCCCTTTCTTAACTGA	G	T	intergenic	-
Gm01	10329691	Glyma.01G066000.Wm82.a2.v1,Glyma.01G066100.Wm82.a2.v1	0.165449	TAACACCAAAACTCCAACCAATCACTTAAACTGGAGGGATATTTTCTTCT[T/C]GTTTAGGTGCTAAGTTGTCCTTTTGTTTCTTCAAGTAACACTGAATCAAT	C	T	intergenic	-
Gm01	10336047	Glyma.01G066000.Wm82.a2.v1,Glyma.01G066100.Wm82.a2.v1	0.161699	TTAATTCATTACAAAAGACATCTCACAAGCTTGAAAAATGTCAACCAAAT[A/C]TTTCACGTCAATGTTGTTTAACCTCTCGCTGTTTCACATTGAATCCTTTT	C	A	intergenic	-
Gm01	10342124	Glyma.01G066100.Wm82.a2.v1,Glyma.01G066200.Wm82.a2.v1	0.165388	AAACTTCCTGTCTATGGTACTAGCAGCCACAGTAATTGACCAAGGCAAAA[A/C]GTTGGATAGGGAGGAAGGTCGTGGACCATTGTTTCCTGCGGAAGTTACTG	A	C	intergenic	-
Gm01	10345997	Glyma.01G066100.Wm82.a2.v1,Glyma.01G066200.Wm82.a2.v1	0.222943	GAAAAATTAGCTTTGGGGTCACTAGTTCTATCCATTACCCCCTTACAATC[T/G]ATATAAAAAATAACATGAGTCATATCCCAAAAAATAGCCCACTGGATAGT	G	T	intergenic	-
Gm01	10350130	Glyma.01G066100.Wm82.a2.v1,Glyma.01G066200.Wm82.a2.v1	0.181006	AGCCCAGGGGGTATCTCTTTGGGAAATATATCACCAAATTCATGTAAGAG[A/T]TCTTGGACCTTTGGGGGTAAGGTATCAAATGTAGGAATTGTGGCAAAGCT	T	A	intergenic	-
Gm01	10353659	Glyma.01G066100.Wm82.a2.v1,Glyma.01G066200.Wm82.a2.v1	0.166464	GCCTCAACATTATCTTTTCCATGGAAATGAGAGGCTAATGTTAACCTCTT[T/G]AGGCCTTCTATCCTTTTCTCTTCTTTGGGAGTGATGTTTAGTATGTGAAC	G	T	intergenic	-
Gm01	10362753	Glyma.01G066100.Wm82.a2.v1,Glyma.01G066200.Wm82.a2.v1	0.168077	CAGCATAAGCTCACAGACCCTTATCATTTTTCTGTTTGCCTCATCGTTCT[T/C]GGTATTCGTTGTTGGACACTATTGATATTGAGCATTATCACATGTACCTT	C	T	intergenic	-
Gm01	10366157	Glyma.01G066100.Wm82.a2.v1,Glyma.01G066200.Wm82.a2.v1	0.0570052	TGTTAATTAACTAATGTTTTTTCTTTACAGGCAAATGGCTACCCCACCCA[A/G]CTCTCCTCCTCCTCCTCCTCCTACTAGTGTAGCATTACAGTTGCCATCTA	A	G	intergenic	-
Gm01	10369993	Glyma.01G066100.Wm82.a2.v1,Glyma.01G066200.Wm82.a2.v1	0.156263	TGTTTACTTTTCTTATAACTTTTACTTTTTGAATAATTATAATATTTTTG[C/G]TTTTAATTTTCAAGTTTTAATAAGAAATTTACATCAAAACTATATAATTC	G	C	intergenic	-
Gm01	10373731	Glyma.01G066100.Wm82.a2.v1,Glyma.01G066200.Wm82.a2.v1	0.217568	CGGGATCCTTCTTTACCCAAGAACCACCCCTCTTTTTGCGGTATCCAAAC[A/G]A	G	A	intergenic	-
Gm01	10379653	Glyma.01G066100.Wm82.a2.v1,Glyma.01G066200.Wm82.a2.v1	0.159691	AACTATACACCACCCAATACGGCGTACACTCCCAGTGAGAATGTTAATAA[T/C]TCCACTTCCATACTCATTGAGAGTCGAAAACCCCAAACTGATCATGCACA	C	T	intergenic	-
Gm01	10385285	Glyma.01G066200.Wm82.a2.v1	0.220888	ACTAGAAAGCCTACTAACACTTAGTAGACTATGCTTAAGACCATCAACAA[C/G]TAGAACATTTTTAATGGAGGTAGATGGATTCATACCTCTATTTCTGACTC	C	G	upstream	-
Gm01	10389168	Glyma.01G066200.Wm82.a2.v1,Glyma.01G066300.Wm82.a2.v1	0.170343	TGTTTATACAGTAGTGTCTCATTTGTTAGTAGTGCAAATATGATACTACG[A/G]CTTCTCCTGGGCTTTTACAGCCTTTACCAATCCCTGACCATGTGTCGCAA	G	A	intergenic	-
Gm01	10393885	Glyma.01G066200.Wm82.a2.v1,Glyma.01G066300.Wm82.a2.v1	0.168281	GTGGGAAAATATTAATGAGAGTTCTTTAATTTGACGTACAACTGGCATGT[T/C]TTTCCTTTTTATTTGCTTTACTGATTTTAGAAGTTCTTGGTTCTAGCTGC	C	T	intergenic	-
Gm01	10396890	Glyma.01G066200.Wm82.a2.v1,Glyma.01G066300.Wm82.a2.v1	0.183984	TTTCTTATTTGTCTAAGAATGGGCCAATGTTACAATGGAATGACTCATTT[T/C]ATTTATTACTTTATTTGTTTGTTTTGTATTGTATCAAAATGATGTCAATG	T	C	intergenic	-
Gm01	10406553	Glyma.01G066300.Wm82.a2.v1	0.238846	TAAGAAAAGCACGGTAGCATTTTCATAAATAAGTTGACTTAATTAACATC[A/G]GTTTTGGAAAAATCGATGTTAACATCGGTTACTGAATGCTATTTGTACCC	A	G	upstream	-
Gm01	10414522	Glyma.01G066300.Wm82.a2.v1,Glyma.01G066400.Wm82.a2.v1	0.211523	C[T/C]TCTTCATGATCATCATGGCCTCCATCATCATGGCCATTTGCTCTTTCATG	C	T	intergenic	-
Gm01	10419344	Glyma.01G066400.Wm82.a2.v1	0.234478	TCTGCATCAGAACAACCATCAAACCAACACACTTTATACACAACAATGCA[A/T]GCTTTTGTCGTGGCACCTCTTGGTGTTCCCTGCCAAGGCCTAACATGCTA	A	T	exonic	unknown
Gm01	10424018	Glyma.01G066400.Wm82.a2.v1,Glyma.01G066500.Wm82.a2.v1	0.0618174	TTTTAGGGGCTGCACCTTCAATACCCAAGGAAGATAAGGGTAAGACCATA[A/G]AGAAATACACCCCTAAGATTAGTTGCCAAGAAAGGACTAGCAACATTAAA	G	A	intergenic	-
Gm01	10434559	Glyma.01G066400.Wm82.a2.v1,Glyma.01G066500.Wm82.a2.v1	0.164844	AGCTGCTGAAGAAGGCCCTAGGGTTCTCATGAACCTCAGGGTAGATTTCT[A/G]AGCCCACGGGCGAAGGTTGGGTCCAATTATCTTTGTACATATTAGACTAG	G	A	intergenic	-
Gm01	10436975	Glyma.01G066400.Wm82.a2.v1,Glyma.01G066500.Wm82.a2.v1	0.219327	TTGCACAATACATGAAGTTTCGTGACATGCCGGAGGTCAAAAGGAAGCAA[T/C]GTTACACAATCCGTGAGTTTCCGTAACATGCCGGAAATCAAAAGGAAGGA	C	T	intergenic	-
Gm01	10442242	Glyma.01G066400.Wm82.a2.v1,Glyma.01G066500.Wm82.a2.v1	0.186567	GTCCACACAAATGTCACCTAATGTTGTCAGAGAAAAAAAAGCTGATGACG[T/C]TCATGCTAATCGTAATGATCATGATGAAGGAGACTTAATTAACATCGTCT	T	C	intergenic	-
Gm01	10449566	Glyma.01G066400.Wm82.a2.v1,Glyma.01G066500.Wm82.a2.v1	0.22369	AGTCAAGAGTAGTACTCTGACTCATATCCCTTTGCAATAATCTTGATACG[A/G]CACAAAAATTAACCAACCAACCAACAAATAAATATTATAATCCAATAGAG	A	G	intergenic	-
Gm01	10450807	Glyma.01G066400.Wm82.a2.v1,Glyma.01G066500.Wm82.a2.v1	0.165052	CTTATACGAGCTCAAGTCCAATCCCTCACGGTGAACATTCTCTTAATCTT[T/C]AATACAATTGTGGCACTAGGTTAGCTCGCATTGATTTTCCTAGATTCAAT	C	T	intergenic	-
Gm01	10455082	Glyma.01G066400.Wm82.a2.v1,Glyma.01G066500.Wm82.a2.v1	0.227474	GGTTCATTTAATGATGCTGCAGCTATGCACTGAGGAGGAGTCATTACTTC[A/T]GGCATTAACCACTCATGCAGATCAGCCTTCAGTTCTTCCTTCTATCTAGC	T	A	intergenic	-
Gm01	10461115	Glyma.01G066400.Wm82.a2.v1,Glyma.01G066500.Wm82.a2.v1	0.162003	TTTGGATAAGAAATGAGAAAGATATGAGGATTTGAAGATTTGGGTATGGA[A/G]GGTGCTGTCAAGGAGAAAGAGGAAGAACGAGTTTTGCGCAAGGAGAGAGA	G	A	intergenic	-
Gm01	10467818	Glyma.01G066400.Wm82.a2.v1,Glyma.01G066500.Wm82.a2.v1	0.223331	TCCAGTACTCAAGCAACCCACTTGAGATTTCCACTATCCTTGTAAAATTC[A/T]T	A	T	intergenic	-
Gm01	10470246	Glyma.01G066400.Wm82.a2.v1,Glyma.01G066500.Wm82.a2.v1	0.16247	TCCCTATGAAATTGTATATAGCAAGCCTCCTCCCATTTCATTGCCTTACT[A/G]TTAGTCGTCTTTTATGACTAACTTTTGTATAGAAAAGTTTTCAAAAATGT	G	A	intergenic	-
Gm01	10475747	Glyma.01G066400.Wm82.a2.v1,Glyma.01G066500.Wm82.a2.v1	0.166464	TTCTGGCTGCGCTAAGTGCGAATTGGTTTTTGTTGTGGAATTGGGCTTAG[T/G]GAGCCTGCTCGATAAGCCAATTCTCCATAAAAATTATGATCTATGTCAAC	T	G	intergenic	-
Gm01	10480259	Glyma.01G066400.Wm82.a2.v1,Glyma.01G066500.Wm82.a2.v1	0.184721	C[A/G]TCTCATAACCACTACATGCAATTAAAAGGGGTGCCTCAAGGCTTTTCTTC	G	A	intergenic	-
Gm01	10491598	Glyma.01G066400.Wm82.a2.v1,Glyma.01G066500.Wm82.a2.v1	0.168755	TGAGCCCATTTTCAAGCTATTACGTAAGAACCATATGGTTTTGTGGAACA[A/G]C	G	A	intergenic	-
Gm01	10494217	Glyma.01G066400.Wm82.a2.v1,Glyma.01G066500.Wm82.a2.v1	0.188029	CATACACATGCATATTTTGTGATAACAGGGGAAGAATCGTCTTAGGCCTC[A/G]GTCAGAAGTCAAGAAAAAGTTGACGGCGGAAATCAACTAAGGTAAGACGA	G	A	intergenic	-
Gm01	10501752	Glyma.01G066400.Wm82.a2.v1,Glyma.01G066500.Wm82.a2.v1	0.105305	GTAACATGAAGCTTTTTGTCATAGAGTTTGATGAGTTCAGGATAGAGCTA[T/G]TCAGAAGAAACTGGCACAGGATGCTGACCAACCTCATGGAGGGGAGCATA	G	T	intergenic	-
Gm01	10506795	Glyma.01G066400.Wm82.a2.v1,Glyma.01G066500.Wm82.a2.v1	0.154959	GGCCCATGACCTCGATGGTGTCGCCGAAGCGCGTAGATGAAAATCTTAAG[A/G]AGCACGAGTGCGGAGATTTTCACGCACTACTTAGTAGTGAAGATCGAGTC	G	A	intergenic	-
Gm01	10509039	Glyma.01G066400.Wm82.a2.v1,Glyma.01G066500.Wm82.a2.v1	0.16437	CGGGACCTTCTTTAGGCCCATATATTCCTTCCACACTTGATCTCACCTTT[T/C]TGGATTCTTTCAAAGTTGAGTCCAAGAGCTTGCAATGGCCATTTTGAGGA	C	T	intergenic	-
Gm01	10514112	Glyma.01G066400.Wm82.a2.v1,Glyma.01G066500.Wm82.a2.v1	0.226358	TGGGAACTAACCCTTTAGAAAATCCCTCCTCCATATTCAAAATATAAAAA[A/T]CAACAGGGAAAATCAGTTCACCAACAAGGTATGCTAAATGTACCTGGAGT	A	T	intergenic	-
Gm01	10518307	Glyma.01G066400.Wm82.a2.v1,Glyma.01G066500.Wm82.a2.v1	0.104393	AAGATCAAACGCATGAAGTTTTATATTGGTCATCTCTTCTACTGAGACTA[T/C]GTTCAACTCTTGACAAACCACCAAGTTTCACTAACTTCTAAAATTTACAA	C	T	intergenic	-
Gm01	10522019	Glyma.01G066400.Wm82.a2.v1,Glyma.01G066500.Wm82.a2.v1	0.225443	TCGAACTATTAGTTGGGATATCAGAAGAGATTTTCAGCTTCTTAAAAAAA[C/G]C	C	G	intergenic	-
Gm01	10526449	Glyma.01G066400.Wm82.a2.v1,Glyma.01G066500.Wm82.a2.v1	0.166734	ATGCCCTAGGTGTGGGGTATCACGGTACAAAGTGAAGGATGATGACAACT[A/G]TAGTAGTGACGAAAACTCAAAGAAGGGCCCCCCAACAAAGGAGTTGTGGT	G	A	intergenic	-
Gm01	10532899	Glyma.01G066400.Wm82.a2.v1,Glyma.01G066500.Wm82.a2.v1	0.184136	GGAGGCACTGCAATTCCCTGAGATTGCATCTGTGACTGAAGCTGGCTGAA[T/G]G	G	T	intergenic	-
Gm01	10540567	Glyma.01G066400.Wm82.a2.v1,Glyma.01G066500.Wm82.a2.v1	0.219552	TATTTTCTTCAAAGATGGGGCATGCATGGTGACCCTTAACACTGTAACCG[T/C]TGAGATTCCCATATGCTGGAAAGTCATTAATGGTACAAAAAAGCATTGCA	T	C	intergenic	-
Gm01	10544956	Glyma.01G066400.Wm82.a2.v1,Glyma.01G066500.Wm82.a2.v1	0.239439	GAGTAGGCTTGATAGATTCCTGGTTTCAGACCAATGGCTGTCTACTTGGC[T/C]TGATAGTTGTCAACATGTCCTACCACACAACTTTTCTTATCATTGCCCAA	T	C	intergenic	-
Gm01	10549941	Glyma.01G066500.Wm82.a2.v1	0.244998	TTGTTTCAACCACACTTTGTGGCTTCTTATTAATGAAATTCATCTTTGCC[A/G]TTCAAAAAAAAAAGTTTGTAAACCATTCGCTAGAGGTGGAAAAATTGAAC	A	G	upstream	-
Gm01	10553024	Glyma.01G066500.Wm82.a2.v1	0.226648	AAATGCGAGCTGGAGTAAGCTTTTGTCATTGATCCAATACTTTATTCCTT[A/G]CATTACTGATGCGTGCAATTGCTCACTTTCCATGGTTAATAGCATTCCTA	A	G	intronic	-
Gm01	10556964	Glyma.01G066500.Wm82.a2.v1	0.239909	GGGGTAGAGGTAAAAGAGAAAATGACAAATATAATAAATTTATTTTATCG[T/C]AAATGTTAGTAATTAATAAGGGATTCAAATCGATGATCTGTTAATTCCTC	T	C	downstream	-
Gm01	10564674	Glyma.01G066500.Wm82.a2.v1,Glyma.01G066600.Wm82.a2.v1	0.228088	CCAAATCCTTAAAACAAAAACTAACCGGATGACGAACAAAGAACACCGAA[T/G]GAAGAACGATGTAGAAGTTGATTACGGTCGCGATTTGGTAGCGCCTCAAC	G	T	intergenic	-
Gm01	10569150	Glyma.01G066500.Wm82.a2.v1,Glyma.01G066600.Wm82.a2.v1	0.163599	T[A/G]TGCGTGTCATCGGACTTGAAGTCTCTGAATGTTGGGGTGCGGATAACCTT	G	A	intergenic	-
Gm01	10574533	Glyma.01G066500.Wm82.a2.v1,Glyma.01G066600.Wm82.a2.v1	0.19992	TGCCTCACCCTGCGATCCGGTGCACTTGCTGGAGCCGAACAAGTTTTTTG[T/C]G	C	T	intergenic	-
Gm01	10583613	Glyma.01G066500.Wm82.a2.v1,Glyma.01G066600.Wm82.a2.v1	0.238848	AAGCATTCATTGTCTCACGAATTTTGCCCAATATAAGCAATTAGAGCACG[A/G]A	G	A	intergenic	-
Gm01	10586687	Glyma.01G066500.Wm82.a2.v1,Glyma.01G066600.Wm82.a2.v1	0.193117	AACAGACTTGTTCTTGGGCAAGAGTTGAAAAGCGGCTCGCAGGTAGCGAT[A/G]A	G	A	intergenic	-
Gm01	10592806	Glyma.01G066500.Wm82.a2.v1,Glyma.01G066600.Wm82.a2.v1	0.161688	T[A/G]GAGCCCTCCTTGCCTGCGGGTTCCTTCCCATGTTGGAGCTTGCGCCAGGG	G	A	intergenic	-
Gm01	10594444	Glyma.01G066500.Wm82.a2.v1,Glyma.01G066600.Wm82.a2.v1	0.242143	G[A/G]AGCATCGGATTCACGCAGGTCTTTCAAGCAAACTCATGGGATTAACCTCG	A	G	intergenic	-
Gm01	10602585	Glyma.01G066500.Wm82.a2.v1,Glyma.01G066600.Wm82.a2.v1	0.168476	T[T/G]GCAACACAGATTGCCAATTAATATAGGTAGAATACAATGAAAGAAAACTC	G	T	intergenic	-
Gm01	10606051	Glyma.01G066500.Wm82.a2.v1,Glyma.01G066600.Wm82.a2.v1	0.162351	ACAACGGTTCTAAACCACTTTTAAAGATGGTTTTGAACCGTCTTTGAAGC[A/C]A	C	A	intergenic	-
Gm01	10612161	Glyma.01G066500.Wm82.a2.v1,Glyma.01G066600.Wm82.a2.v1	0.166871	A[T/G]AATCAACTTGCTGATATTTTCACAAAACCTCTCCCCAATTAGGTCTCTTA	G	T	intergenic	-
Gm01	10616575	Glyma.01G066500.Wm82.a2.v1,Glyma.01G066600.Wm82.a2.v1	0.202136	TAAGAGAATATATTATTGGCAACATACCCCTCCATATTGTTGTAGAGCAG[T/C]TGTGTCATGCTCCCTTGAAATTAAAGCAAGTTGCTCTTGTCCAATTGGAA	C	T	intergenic	-
Gm01	10624209	Glyma.01G066600.Wm82.a2.v1	0.227328	AACAAGTGAGAAATCTGGATGCAAGTGGATGCTCATGAAAATGCCACATA[A/G]ATTATCACTTATATGTTTTCATTCTTTTTTGTACTTGATCCGAGTCTTCT	A	G	UTR3	-
Gm01	10630757	Glyma.01G066600.Wm82.a2.v1,Glyma.01G066700.Wm82.a2.v1	0.200411	TTCTTTTATAAATCCAATCTTTCATAGACCAATGCAATACATGAGGAATA[A/T]GGTCAGTACGAATTTAACGTAATGCATTTTGCTGTGTTCGAGATATTTAA	T	A	intergenic	-
Gm01	10634746	Glyma.01G066600.Wm82.a2.v1,Glyma.01G066700.Wm82.a2.v1	0.165056	TCAAACGTAGTACATCATCATCTGAGCAACCAATTCAAAGAAGGACCATG[T/C]CGATGTTGATGCATTACATTCAAAGAAGGACCAAGCAACAAAGATCAACA	C	T	intergenic	-
Gm01	10638374	Glyma.01G066600.Wm82.a2.v1,Glyma.01G066700.Wm82.a2.v1	0.201257	AGCACGAGCATCCCCTTTGGTATGAAGCCAAGATCCTTTTTGCTTGTTTC[T/C]TGTACCTTTCTTCCCTTATGCTCCAAATACCACAACTTTGTTTGCTCTTA	C	T	intergenic	-
Gm01	10646367	Glyma.01G066600.Wm82.a2.v1,Glyma.01G066700.Wm82.a2.v1	0.162566	ATCTTAACCTTAACGCATGACTCTACCATAAAAATATGAGTCTCCCCAAA[T/C]T	C	T	intergenic	-
Gm01	10663450	Glyma.01G066800.Wm82.a2.v1,Glyma.01G066900.Wm82.a2.v1	0.197006	TCACCACAAGATGATGTCTTTGCTTTTAAGTTGGAAACATAGTGGGCACT[A/G]TTTTAGTGCTTAAATGCTCCAACTTTTCTTAGATCAACCACAATAAACAG	G	A	intergenic	-
Gm01	10667503	Glyma.01G066800.Wm82.a2.v1,Glyma.01G066900.Wm82.a2.v1	0.225312	AAACCATAGTTAAAATAATAATAAACTAAATGGCACAAAAAATATCACCA[A/G]GAATTTAAAAATCCTGTGATCGGTCCTGAGTATCCTGTGTCCGAACATCC	A	G	intergenic	-
Gm01	10671769	Glyma.01G066800.Wm82.a2.v1,Glyma.01G066900.Wm82.a2.v1	0.194994	TGTCAGTAGTTTTCTTCTTATACACAACACTATCCTCATCCTTAGCCTCC[A/G]TAAACCTTTTACTCCTTGTCATCACAGCTTTGCATTCCTCCTTGGGATTT	A	G	intergenic	-
Gm01	10676104	Glyma.01G066800.Wm82.a2.v1,Glyma.01G066900.Wm82.a2.v1	0.166464	CCTTGAACACAATTTATTTCTTATCATGTCATTATCTTATTTGTGCCAAA[T/C]ATAGAATAGTGGCATATTCACAAGCAAAATGTGTGGTTGATCCTAGGCCC	C	T	intergenic	-
Gm01	10682711	Glyma.01G066800.Wm82.a2.v1,Glyma.01G066900.Wm82.a2.v1	0.222222	AAAGGATCTTGGAGAAGATTGTGCAACCGAACAGAAAGGATTAGAGCACC[A/G]GGCTGGATGATGCTCTTTGGGTGCTTATCGGGTTGTCTCCTTATCGGTTG	G	A	intergenic	-
Gm01	10687649	Glyma.01G066800.Wm82.a2.v1,Glyma.01G066900.Wm82.a2.v1	0.164656	CAACATTGGAAAATAGTTGACGATTATCCAAGCCATGATCCTTCGATCAC[A/G]GCCAAATGCAAAATTGAGTACAAAAAGTCACCACAGTCGTGATCAAAACA	G	A	intergenic	-
Gm01	10689836	Glyma.01G066800.Wm82.a2.v1,Glyma.01G066900.Wm82.a2.v1	0.165926	GCTCCCAAGCCTTGCTACCCTAAAACCTATTATGCCTCGCCTTGAAACCC[T/C]TCACTATCGTGCCACCATGCTTTGACCTTTGTGCCACCACAATGTGCCAC	C	T	intergenic	-
Gm01	10697809	Glyma.01G066800.Wm82.a2.v1,Glyma.01G066900.Wm82.a2.v1	0.190709	ACACCCAACATTCACATGAAGTGTGACATTTTGAACTTGACACATCAACT[A/G]ATATGGAAGATTGGGGTAGTTTGGAATCTGTGATGTTGTTGTTCTTCTAG	G	A	intergenic	-
Gm01	10702599	Glyma.01G066800.Wm82.a2.v1,Glyma.01G066900.Wm82.a2.v1	0.195512	AGAAAAAAAAAACAAGGGCAAGGTCACCTTCCTAGTCTGTAAATGGAAAA[A/G]TTGGGTTCAATACACCATGGAAGCAGCCAACAACTTACCATTAGTGGAAA	A	G	intergenic	-
Gm01	10707384	Glyma.01G066800.Wm82.a2.v1,Glyma.01G066900.Wm82.a2.v1	0.223164	GCGACTCCGCTAGGAAATGTTTTAAGAAAGTTAGGCCATTTTGATCTATG[T/C]G	C	T	intergenic	-
Gm01	10710284	Glyma.01G066800.Wm82.a2.v1,Glyma.01G066900.Wm82.a2.v1	0.218673	G[A/G]CCAAATTCCCCACCACCTAAACAACATCATTGCTCAGCCAATATTAGCCC	A	G	intergenic	-
Gm01	10714119	Glyma.01G066800.Wm82.a2.v1,Glyma.01G066900.Wm82.a2.v1	0.163713	TCTACCCTGACTTATCTTCCTTCACTGGAAGTTGCGTCATCCAAATCTCT[A/G]T	G	A	intergenic	-
Gm01	10722465	Glyma.01G066800.Wm82.a2.v1,Glyma.01G066900.Wm82.a2.v1	0.167879	ATTTAGAGCATTCTACATCGGCTCCAAAACCGAAGTTGAAAGTGATGATG[T/C]T	T	C	intergenic	-
Gm01	10727222	Glyma.01G066800.Wm82.a2.v1,Glyma.01G066900.Wm82.a2.v1	0.223572	TGCATTTAGCAATCTGAACTTTCCAGTGATCTCCAAAGGCTTCTACATCA[A/G]C	A	G	intergenic	-
Gm01	10732739	Glyma.01G066800.Wm82.a2.v1,Glyma.01G066900.Wm82.a2.v1	0.164176	ACATTACCTCTGTTTTATTTGTCTTTTTTCAGGGCCCCCTCAGCAGTGAT[T/C]AATAGGTTATCTGCCATCCAAAGGCAATTTCTTTGGGGTGGTAATCGAGA	C	T	intergenic	-
Gm01	10736350	Glyma.01G066800.Wm82.a2.v1,Glyma.01G066900.Wm82.a2.v1	0.196169	AGTTCTACAAAAAAGGAAGGTAATATCATGCACGCTAAGTATCTGAATGC[T/G]T	T	G	intergenic	-
Gm01	10739352	Glyma.01G066800.Wm82.a2.v1,Glyma.01G066900.Wm82.a2.v1	0.226354	CTAAAAAATCCATTTGTCTAGCATTTACGATCCCCTCCATGACCTTCCTC[A/G]T	A	G	intergenic	-
Gm01	10747287	Glyma.01G066800.Wm82.a2.v1,Glyma.01G066900.Wm82.a2.v1	0.165094	ACACTAACTAGAGCCATTGATTCCTTGCTCAGAATCCAATTATTTTTATA[A/G]ACTTTGATTCTTTGTGTTTACTATAAGACTAATCTACAATTCAAGACTTC	A	G	intergenic	-
Gm01	10755235	Glyma.01G066800.Wm82.a2.v1,Glyma.01G066900.Wm82.a2.v1	0.155308	TGGTTGTTTTTTTACTTCCATATGCAAAAGTGTTGTACCTCAACATAATT[T/G]TTTTAGAATTAGCATAATAACCAAAATTAGAACCAAGTCTGAAGACATAA	G	T	intergenic	-
Gm01	10761292	Glyma.01G066900.Wm82.a2.v1	0.186179	TGAGGCTTTTTCCTCCTAATTCCTTTGTGGTATTGTTGTGGGGTGTAAAT[T/C]T	C	T	exonic	unknown
Gm01	10762608	Glyma.01G066900.Wm82.a2.v1	0.161251	C[T/C]AGGGGTGGTTATAGCACTCCTAGAGGATCTAGCATTGATATGTGTTTGCC	C	T	upstream	-
Gm01	10770260	Glyma.01G066900.Wm82.a2.v1,Glyma.01G067000.Wm82.a2.v1	0.164031	ATGAATGAAAATGGTAATTCAAGTCCCGCGGGCAGAAACCATAGAATTGA[A/G]AAGAGTCAGCACTCAACAACATAAGACATTTTGAATCATTAACTTGTTGG	A	G	intergenic	-
Gm01	10771761	Glyma.01G066900.Wm82.a2.v1,Glyma.01G067000.Wm82.a2.v1	0.164984	AGGTGGATGGATCTCTTTTATGGTTTCATTGCTCATCATTTTGACATTGT[T/C]CTTCTTAAACTCTCCCACCTTTCAATTTTTCTTTTGTTTTTTTAAATTCT	C	T	intergenic	-
Gm01	10779117	Glyma.01G066900.Wm82.a2.v1,Glyma.01G067000.Wm82.a2.v1	0.168211	C[A/G]GTAAACATTTTATCTTGTCTTGTCTTCCTTCTTTGTGTTTGAACTGCATT	G	A	intergenic	-
Gm01	10781745	Glyma.01G066900.Wm82.a2.v1,Glyma.01G067000.Wm82.a2.v1	0.218737	AATAGACCAGTGGCGCGTCCATCCTGGATTTTCGCACAACTCACTAAGGA[T/C]GAACCTTGAGTTTAATGAACCTGGTGTGTTGTTCGAGCCCTGCACAACCC	T	C	intergenic	-
Gm01	10785747	Glyma.01G066900.Wm82.a2.v1,Glyma.01G067000.Wm82.a2.v1	0.166463	GTACAGGTTCAAGTAAAATTCTTTGACTAGGGCCACATCAATGTGCCCAT[C/G]C	C	G	intergenic	-
Gm01	10794843	Glyma.01G066900.Wm82.a2.v1,Glyma.01G067000.Wm82.a2.v1	0.245469	T[T/G]TTCAAGCACTTTAACTAAGGTGATGTCAACACTTTTTTAAGTAGCTCACC	T	G	intergenic	-
Gm01	10796549	Glyma.01G066900.Wm82.a2.v1,Glyma.01G067000.Wm82.a2.v1	0.164176	GTCTACCATGAGTTGTGTCTTCATCGGACCATAGGGTTCGTACTAGATGT[T/C]GAATTCTAAAAGTTCTACAAATTAGACCACCATCCTTCCTGATAGTTCAA	C	T	intergenic	-
Gm01	10806788	Glyma.01G066900.Wm82.a2.v1,Glyma.01G067000.Wm82.a2.v1	0.180009	TTTGGGTTGAAAAGATGATACTTTATAATATTAATCATAAGAGAAATACT[A/T]ACAGCTTACTTTCCTAAATACACTCTTTATTCCTATATCCATTCTTATTT	A	T	intergenic	-
Gm01	10813099	Glyma.01G067000.Wm82.a2.v1	0.220845	GGTTTGTAGGTTTCAGGGAATGAATGAAGGGTTGTTAAGATAGTTCTGGT[T/C]T	C	T	UTR3	-
Gm01	10815456	Glyma.01G067000.Wm82.a2.v1,Glyma.01G067100.Wm82.a2.v1	0.0429262	TATTTGATCCCAGTAAGTATTTTGTCAATCTACGTAGCGGATGAGAAATC[A/G]TAGTTAACAGCGAGTAATACTGTTCAAGTCGGCTTCGTTTTTTTCACAAG	A	G	intergenic	-
Gm01	10822425	Glyma.01G067000.Wm82.a2.v1,Glyma.01G067100.Wm82.a2.v1	0.151288	AATTCAAACGATCCATTTTCGTACCACTTTATAGAAAACAATTTGATTAA[T/C]CAAATTATTTTATTTATTTAAATAAATCAGTTCAGTTTTGGAATTCTGGT	C	T	intergenic	-
Gm01	10827709	Glyma.01G067000.Wm82.a2.v1,Glyma.01G067100.Wm82.a2.v1	0.233402	AACGAATATCCCAAAAATATTAACCTAAACAAAAAGGACGACTAGCCCTT[T/G]T	T	G	intergenic	-
Gm01	10830384	Glyma.01G067000.Wm82.a2.v1,Glyma.01G067100.Wm82.a2.v1	0.160145	GGCTAGGGGACATGGAAGAAATAGGTTCAAGAGGCGAGAAGCGCATAGAG[A/C]A	C	A	intergenic	-
Gm01	10836356	Glyma.01G067000.Wm82.a2.v1,Glyma.01G067100.Wm82.a2.v1	0.208639	CCACACCTATGGAAGCAAGTTTTCAAGGTCAATTTTCACTTATTTTTCTT[T/C]GGCCATCTTAAGGCTAAGCCTTGAAAAGTTGAAGCTTAGCCTGAAAGCAT	C	T	intergenic	-
Gm01	10839867	Glyma.01G067000.Wm82.a2.v1,Glyma.01G067100.Wm82.a2.v1	0.15587	ATAAATTGCATGATGGGAATCATTGCGGTGAAAATGCATATGCCATTGGG[T/C]AGTGAATGATGAAATCCAATAAAGAACTTCCAAATCTCTCTTTTATGTGA	T	C	intergenic	-
Gm01	10846619	Glyma.01G067000.Wm82.a2.v1,Glyma.01G067100.Wm82.a2.v1	0.15532	TTGAGACTATTTTTCGGTTGACGTCAACTAATGTTTGTTTTGGTCGACAT[T/C]GACCGAGACTATTTTAACCATGTTGGCTAAGTTTTTTTGGCCAACGTTGG	C	T	intergenic	-
Gm01	10849988	Glyma.01G067000.Wm82.a2.v1,Glyma.01G067100.Wm82.a2.v1	0.157068	A[T/C]TTCAGAATACTGTGATCCGGAGTTGATCATTGCCTAAGTTTGTCGGCCTC	C	T	intergenic	-
Gm01	10853648	Glyma.01G067000.Wm82.a2.v1,Glyma.01G067100.Wm82.a2.v1	0.229757	T[T/C]GAAGCCTTACAATCAGACAAATGATAAATTTGCTTTGAAATCTCAAGGCC	T	C	intergenic	-
Gm01	10909005	Glyma.01G067000.Wm82.a2.v1,Glyma.01G067100.Wm82.a2.v1	0.163508	ACGCATCGGAGTAAAACCATGTCATGGTTTCTCTTGTATAGTATGCTTTC[A/G]C	G	A	intergenic	-
Gm01	10912483	Glyma.01G067000.Wm82.a2.v1,Glyma.01G067100.Wm82.a2.v1	0.160915	T[A/G]GGTCACTCCTGCCTTTGGAAGGAGGTACATTGAGTTTTACTTCCTCAATT	G	A	intergenic	-
Gm01	10916497	Glyma.01G067000.Wm82.a2.v1,Glyma.01G067100.Wm82.a2.v1	0.251313	AGGAGGAAGAAACACGATTAAGCAGTTGCAAGCAACACGAAGCACGAACC[T/C]TTGAATGAGGAAGAGAAAATGAAGTGTGAACGAAATTAAAAGACGTCATT	T	C	intergenic	-
Gm01	10924689	Glyma.01G067100.Wm82.a2.v1,Glyma.01G067200.Wm82.a2.v1	0.0449234	TAGTTTGTAGTGTAGGTCTATGGATCCCTATGTCGAACAACCTCACCCAA[T/C]GCCACCACATGCTACTCCCACTCAATCCATGCCTCACAACACTTCCCATA	T	C	intergenic	-
Gm01	10925619	Glyma.01G067100.Wm82.a2.v1,Glyma.01G067200.Wm82.a2.v1	0.0197581	T[T/C]TCCCCTACCTCTGCATTGGAGACATAGGCAGTGTGCTTTGTGCGACCCAT	C	T	intergenic	-
Gm01	10937034	Glyma.01G067100.Wm82.a2.v1,Glyma.01G067200.Wm82.a2.v1	0.0481155	TTAAGACGAACTACCCTACCAGGTAAGTGTTGAGAAAACCTGAACTGGCA[A/G]GAAGAGTGATCAAGTGGTTCGTAGAGCTGTTAGAATTCGATCTCCAATAT	A	G	intergenic	-
Gm01	10943450	Glyma.01G067100.Wm82.a2.v1,Glyma.01G067200.Wm82.a2.v1	0.0427992	T[T/G]CTTAAAACTCTTTAACCACTTTATTTCCCCTACTAGGGATATCCAACTTG	T	G	intergenic	-
Gm01	10945967	Glyma.01G067100.Wm82.a2.v1,Glyma.01G067200.Wm82.a2.v1	0.111044	CTGGTATCACATTGAAAAGAAACAACACAACAATCTACGAAGAGAAGGGA[T/C]ACCTTCAACAAGTAAAATTATCTAAACATAATTAAAAGGGGAAATACTTG	C	T	intergenic	-
Gm01	10952954	Glyma.01G067100.Wm82.a2.v1,Glyma.01G067200.Wm82.a2.v1	0.0428922	CCAGAATAGAAAGGAAAGCAGAAGGTGTTGTACTTATACACATACCTATC[T/C]GAAACTGGATATTGATTTTTGTTTCCCACCCAATACGGCTGGTTTTCTAT	T	C	intergenic	-
Gm01	10957390	Glyma.01G067200.Wm82.a2.v1	0.0497193	CTTCAGGCAACCTTCTATTGTAAAAGCTGATAGCTTTGTTTATTTTCTCA[A/T]CACATTTTCCTCTTGGTCTAGCGCGGATAGCTTTTGAGGGAAAGCAACCT	T	A	exonic	nonsynonymous
Gm01	10958855	Glyma.01G067200.Wm82.a2.v1	0.0365509	ATGATTGCGGACTGATGCAAAACCTTTGCTATGTTCACACTTTGAATATC[A/C]GTATAGGCCATATGACTAAAAATATAATTTTAATACCCACCTCTTGGCAG	C	A	intronic	-
Gm01	10963716	Glyma.01G067200.Wm82.a2.v1,Glyma.01G067300.Wm82.a2.v1	0.0151454	C[T/G]ATGTCTACGGACGCCTTTTCCCACATACATGAATCAGTGTAGGTAAATCT	T	G	intergenic	-
Gm01	10969769	Glyma.01G067300.Wm82.a2.v1	0.0193939	AAATAGAATAGAATTTAGGGTTTCAAAGTGTTGGAGTGGACAGAAGAGAG[T/C]ATCCCGCAGTTTCAAGTGAGTGACACCCACTAGCCATGGGTAGTATGCAC	C	T	upstream	-
Gm01	10973181	Glyma.01G067300.Wm82.a2.v1	0.139724	CGTTGTTACTTTCTAATGAGTATAATTGTGATTATTATTTTATTCTATTG[T/C]AGTGGACAAAGTGGAAGCCTTGAAGCACTACAAATTTAGCTTAGCATTTG	T	C	intronic	-
Gm01	10981282	Glyma.01G067300.Wm82.a2.v1,Glyma.01G067400.Wm82.a2.v1	0.0982682	CCCAACTGTTGTGCCTGCCTTGGCATACAATACTTCTTAATGAAAGAACT[A/G]TTAATGAAGGGCCAAATGAACTTTGTGGGCGTGAGCGGTACCCCGTAGAA	A	G	intergenic	-
Gm01	10986896	Glyma.01G067400.Wm82.a2.v1	0.0480305	TCAATAAGACCAGGAAATTTTATGAGTTTATCTTAGTGGATACAAATTCA[A/G]TGTCCATTAAACATTTCAAGGACCCCAAAGACCCAAATTTAAACACCCAT	G	A	exonic	unknown
Gm01	10987401	Glyma.01G067400.Wm82.a2.v1	0.138105	AAATAGCAAGCAATTTCCACCTTTACAAAGACATGCTTTTGTTAAATGGT[A/G]GTCAGAATTCGACAATTCAAAGGCAGCTCTAGACCAGGTCAAGAACTGGT	A	G	exonic	unknown
Gm01	10999563	Glyma.01G067400.Wm82.a2.v1,Glyma.01G067500.Wm82.a2.v1	0.135362	CATCTTGCAGTTGTAAAGTCTCCATCACAATGAGAGGCTAACCCCCCTTT[A/G]TTGGGAACTTGGCAACCAAATACTCTTGATGTAATTTATCTTCCTATCTA	G	A	intergenic	-
Gm01	11002669	Glyma.01G067400.Wm82.a2.v1,Glyma.01G067500.Wm82.a2.v1	0.115273	ACCCATTTGTGTTGTTTTCTTTCCGATTCATGCATACGCATTGCATCATT[C/G]ATGTCGGAGTCTTGATCCACCCCTTTTTTAGGTAAATGATGGGGACAAAT	G	C	intergenic	-
Gm01	11014866	Glyma.01G067400.Wm82.a2.v1,Glyma.01G067500.Wm82.a2.v1	0.138766	TGGATCATTTGACACGGAACAGTATTTGCAGCATTAGGTTCGCCAGCAGG[A/C]GGCCAACCACCGGGCGCATGTACAGACCCATGATTGTCTTTACCAGTTGA	A	C	intergenic	-
Gm01	11024441	Glyma.01G067500.Wm82.a2.v1	0.142371	CTCCTTGTGGCAGTTGCACAAGATGGAAACAATAAAATCCTTTGGATAAT[A/C]TATGCTATTGTTGAGAGTGAATCAGCGAGAGCATGGTTGTTCTTCCTCCG	A	C	upstream	-
[truncated: 156,961 more rows]

## Sheet: Table S2
Supplementary Table 2. The SNPs number of ZDX1 array on each chromosome and their distance.
Chromosome	Length (bp)	Number of SNPs	Mean Distance (bp)
Gm01	56831624	9183	6188.16
Gm02	48577505	8300	5851.92
Gm03	45779781	7291	6279.13
Gm04	52389146	8638	6064.88
Gm05	42234498	7055	5986.56
Gm06	51416486	8519	6034.85
Gm07	44630646	7441	5998.17
Gm08	47837940	8228	5810.96
Gm09	50189764	8486	5914.18
Gm10	51566898	8805	5855.47
Gm11	34766867	6086	5707.15
Gm12	40091314	6699	5984.91
Gm13	45874162	7922	5788.62
Gm14	49042192	7991	6137.03
Gm15	51756343	8335	6210.01
Gm16	37887014	6306	6008.34
Gm17	41641366	7285	5715.15
Gm18	58018742	9315	6228.64
Gm19	50746916	8366	6065.72
Gm20	47904181	7963	6015.89

## Sheet: Table S3
Supplementary Table 3. SNPs list of important gene included in current array.
Chrosome	Gene	SNP	Number	Type
Gm01	Glyma.01G015000	Gm01_1487966	1	Genes related to important traits
Gm01	Glyma.01G015200	Gm01_1501520,Gm01_1504925,Gm01_1502575	3	Genes related to important traits
Gm01	Glyma.01G023500	Gm01_2371021	1	Genes related to important traits
Gm01	Glyma.01G034000	Gm01_3552730,Gm01_3554079	2	Genes related to important traits
Gm01	Glyma.01G043600	Gm01_4753366,Gm01_4754160,Gm01_4752819	3	Genes related to important traits
Gm01	Glyma.01G049400	Gm01_5766133,Gm01_5766756,Gm01_5763995	3	Genes related to important traits
Gm01	Glyma.01G056900	Gm01_7392049	1	Genes related to important traits
Gm01	Glyma.01G064200	Gm01_9498888,Gm01_9498331	2	Genes related to important traits
Gm01	Glyma.01G064800	Gm01_9895110,Gm01_9928905,Gm01_9943497	3	Genes related to important traits
Gm01	Glyma.01G068600	Gm01_11503437	1	Genes related to important traits
Gm01	Glyma.01G074000	Gm01_14660961,Gm01_14641194,Gm01_14652672	3	Genes related to important traits
Gm01	Glyma.01G086200	Gm01_25579122	1	Genes related to important traits
Gm01	Glyma.01G086600	Gm01_25692537,Gm01_25716683,Gm01_25705935	3	Genes related to important traits
Gm01	Glyma.01G087500	Gm01_26424522,Gm01_26423961,Gm01_26489850	3	Genes related to important traits
Gm01	Glyma.01G091400	Gm01_27652970,Gm01_27696675,Gm01_27700168	3	Genes related to important traits
Gm01	Glyma.01G095000	Gm01_29472835,Gm01_29302714,Gm01_29500496	3	Genes related to important traits
Gm01	Glyma.01G105200	Gm01_35530411,Gm01_35552939	2	Genes related to important traits
Gm01	Glyma.01G127200	Gm01_43859099,Gm01_43872248,Gm01_43823007	3	Genes related to important traits
Gm01	Glyma.01G136100	Gm01_45967078,Gm01_45965510	2	Genes related to important traits
Gm01	Glyma.01G144400	Gm01_47863645	1	Genes related to important traits
Gm01	Glyma.01G155100	Gm01_49257907	1	Genes related to important traits
Gm01	Glyma.01G156000	Gm01_49351707,Gm01_49350084	2	Genes related to important traits
Gm01	Glyma.01G160000	Gm01_49867130	1	Genes related to important traits
Gm01	Glyma.01G163500	Gm01_50119775	1	Genes related to important traits
Gm01	Glyma.01G166600	Gm01_50447580,Gm01_50446984,Gm01_50443987	3	Genes related to important traits
Gm01	Glyma.01G168500	Gm01_50612604,Gm01_50611305,Gm01_50610269	3	Genes related to important traits
Gm01	Glyma.01G172800	Gm01_51018014,Gm01_51017242	2	Genes related to important traits
Gm01	Glyma.01G180100	Gm01_51637298,Gm01_51640106,Gm01_51635456	3	Genes related to important traits
Gm01	Glyma.01G188000	Gm01_52306999,Gm01_52306251,Gm01_52300754	3	Genes related to important traits
Gm01	Glyma.01G188400	Gm01_52350424,Gm01_52345862,Gm01_52344824	3	Genes related to important traits
Gm01	Glyma.01G188900	Gm01_52405296	1	Genes related to important traits
Gm01	Glyma.01G198500	Gm01_53229579,Gm01_53222359	2	Genes related to important traits
Gm01	Glyma.01G206000	Gm01_53851237,Gm01_53845947,Gm01_53839695	3	Genes related to important traits
Gm01	Glyma.01G207400	Gm01_53936024,Gm01_53938849,Gm01_53937192	3	Genes related to important traits
Gm01	Glyma.01G213100	Gm01_54444350,Gm01_54447830,Gm01_54446025	3	Genes related to important traits
Gm01	Glyma.01G214200	Gm01_54529536,Gm01_54531647	2	Genes related to important traits
Gm01	Glyma.01G214600	Gm01_54556231,Gm01_54553478	2	Genes related to important traits
Gm01	Glyma.01G219900	Gm01_54940150,Gm01_54939017,Gm01_54935987	3	Genes related to important traits
Gm01	Glyma.01G222400	Gm01_55125854	1	Genes related to important traits
Gm01	Glyma.01G222500	Gm01_55133387	1	Genes related to important traits
Gm01	Glyma.01G228700	Gm01_55660471	1	Genes related to important traits
Gm01	Glyma.01G231700	Gm01_55859843,Gm01_55860925,Gm01_55858518	3	Genes related to important traits
Gm02	Glyma.02G005700	Gm02_630106,Gm02_626869	2	Genes related to important traits
Gm02	Glyma.02G010100	Gm02_961329,Gm02_962263,Gm02_960621	3	Genes related to important traits
Gm02	Glyma.02G012000	Gm02_1095279,Gm02_1094109	2	Genes related to important traits
Gm02	Glyma.02G020000	Gm02_1824720,Gm02_1826645	2	Genes related to important traits
Gm02	Glyma.02G041500	Gm02_3908090,Gm02_3904360	2	Genes related to important traits
Gm02	Glyma.02G045500	Gm02_4192061,Gm02_4191435	2	Genes related to important traits
Gm02	Glyma.02G060500	Gm02_5480044,Gm02_5477851,Gm02_5483410	3	Genes related to important traits
Gm02	Glyma.02G069200	Gm02_6100107	1	Genes related to important traits
Gm02	Glyma.02G069500	Gm02_6116932,Gm02_6121830,Gm02_6119350	3	Genes related to important traits
Gm02	Glyma.02G070900	Gm02_6245979	1	Genes related to important traits
Gm02	Glyma.02G086100	Gm02_7509861,Gm02_7505678,Gm02_7508568	3	Genes related to important traits
Gm02	Glyma.02G087400	Gm02_7622430,Gm02_7623614	2	Genes related to important traits
Gm02	Glyma.02G089600	Gm02_7868869,Gm02_7867154,Gm02_7868191	3	Genes related to important traits
Gm02	Glyma.02G098300	Gm02_8986154,Gm02_8975284,Gm02_8989821	3	Genes related to important traits
Gm02	Glyma.02G098500	Gm02_9040588,Gm02_9051046,Gm02_9050335	3	Genes related to important traits
Gm02	Glyma.02G099500	Gm02_9363745	1	Genes related to important traits
Gm02	Glyma.02G106500	Gm02_10150942,Gm02_10147564,Gm02_10149294	3	Genes related to important traits
Gm02	Glyma.02G108600	Gm02_10384204,Gm02_10384858	2	Genes related to important traits
Gm02	Glyma.02G125200	Gm02_12508090,Gm02_12512158	2	Genes related to important traits
Gm02	Glyma.02G138400	Gm02_14336516,Gm02_14343086	2	Genes related to important traits
Gm02	Glyma.02G139200	Gm02_14402892,Gm02_14402214,Gm02_14405047	3	Genes related to important traits
Gm02	Glyma.02G139300	Gm02_14414961,Gm02_14414245	2	Genes related to important traits
Gm02	Glyma.02G140200	Gm02_14541394,Gm02_14535653,Gm02_14538275	3	Genes related to important traits
Gm02	Glyma.02G143200	Gm02_14773039	1	Genes related to important traits
Gm02	Glyma.02G146900	Gm02_15159711,Gm02_15150633,Gm02_15157391	3	Genes related to important traits
Gm02	Glyma.02G149200	Gm02_15351778,Gm02_15350662	2	Genes related to important traits
Gm02	Glyma.02G151100	Gm02_15553026,Gm02_15563009	2	Genes related to important traits
Gm02	Glyma.02G152200	Gm02_15638205,Gm02_15635687,Gm02_15634071	3	Genes related to important traits
Gm02	Glyma.02G158700	Gm02_17460710,Gm02_17453228,Gm02_17456956	3	Genes related to important traits
Gm02	Glyma.02G159100	Gm02_17648026,Gm02_17649071,Gm02_17646033	3	Genes related to important traits
Gm02	Glyma.02G167400	Gm02_25719974,Gm02_25724630,Gm02_25715602	3	Genes related to important traits
Gm02	Glyma.02G167500	Gm02_25751928,Gm02_25719974,Gm02_25724630	3	Genes related to important traits
Gm02	Glyma.02G167600	Gm02_25751928,Gm02_25795605	2	Genes related to important traits
Gm02	Glyma.02G174100	Gm02_27788318,Gm02_27789176,Gm02_27794846	3	Genes related to important traits
Gm02	Glyma.02G175700	Gm02_28508655,Gm02_28528571,Gm02_28483256	3	Genes related to important traits
Gm02	Glyma.02G176700	Gm02_29006724,Gm02_29001486,Gm02_29012560	3	Genes related to important traits
Gm02	Glyma.02G177500	Gm02_29535719,Gm02_29540385	2	Genes related to important traits
Gm02	Glyma.02G185500	Gm02_32937116,Gm02_32940217	2	Genes related to important traits
Gm02	Glyma.02G212600	Gm02_39878364,Gm02_39881870	2	Genes related to important traits
Gm02	Glyma.02G214100	Gm02_40022049,Gm02_40022806,Gm02_40021350	3	Genes related to important traits
Gm02	Glyma.02G215000	Gm02_40114918,Gm02_40111528	2	Genes related to important traits
Gm02	Glyma.02G216600	Gm02_40361253,Gm02_40359081	2	Genes related to important traits
Gm02	Glyma.02G230700	Gm02_41827152,Gm02_41827794,Gm02_41822944	3	Genes related to important traits
Gm02	Glyma.02G264200	Gm02_44945253,Gm02_44946600,Gm02_44948382	3	Genes related to important traits
Gm02	Glyma.02G267300	Gm02_45168648,Gm02_45161804	2	Genes related to important traits
Gm02	Glyma.02G267800	Gm02_45219348,Gm02_45221629,Gm02_45225277	3	Genes related to important traits
Gm02	Glyma.02G269400	Gm02_45371534	1	Genes related to important traits
Gm02	Glyma.02G269500	Gm02_45376466,Gm02_45379769,Gm02_45377628	3	Genes related to important traits
Gm02	Glyma.02G271500	Gm02_45531897,Gm02_45532878,Gm02_45541258	3	Genes related to important traits
Gm02	Glyma.02G274600	Gm02_45776777,Gm02_45773133,Gm02_45774790	3	Genes related to important traits
Gm02	Glyma.02G282100	Gm02_46441212,Gm02_46440530,Gm02_46439064	3	Genes related to important traits
Gm02	Glyma.02G304500	Gm02_47952589,Gm02_47951719,Gm02_47953427	3	Genes related to important traits
Gm02	Glyma.02G309100	Gm02_48273028,Gm02_48271991,Gm02_48274030	3	Genes related to important traits
Gm02	Glyma.02G311800	Gm02_48508797,Gm02_48517199,Gm02_48511887	3	Genes related to important traits
Gm03	Glyma.03G006700	Gm03_616195,Gm03_615323,Gm03_618242	3	Genes related to important traits
Gm03	Glyma.03G007900	Gm03_766243,Gm03_764962	2	Genes related to important traits
Gm03	Glyma.03G009200	Gm03_918389	1	Genes related to important traits
Gm03	Glyma.03G019300	Gm03_1974346	1	Genes related to important traits
Gm03	Glyma.03G019400	Gm03_1978817,Gm03_1980042,Gm03_1980861	3	Genes related to important traits
Gm03	Glyma.03G019800	Gm03_2043351,Gm03_2045000,Gm03_2044218	3	Genes related to important traits
Gm03	Glyma.03G022700	Gm03_2377866	1	Genes related to important traits
Gm03	Glyma.03G031900	Gm03_3636970,Gm03_3635492,Gm03_3637486	3	Genes related to important traits
Gm03	Glyma.03G081900	Gm03_22445178,Gm03_22434628,Gm03_22433970	3	Genes related to important traits
Gm03	Glyma.03G086800	Gm03_25667087,Gm03_25668976,Gm03_25828763	3	Genes related to important traits
Gm03	Glyma.03G087300	Gm03_25948353,Gm03_25949503	2	Genes related to important traits
Gm03	Glyma.03G091700	Gm03_27148220	1	Genes related to important traits
Gm03	Glyma.03G094200	Gm03_27861424,Gm03_27858975,Gm03_27862839	3	Genes related to important traits
Gm03	Glyma.03G102100	Gm03_29375199,Gm03_29376651	2	Genes related to important traits
Gm03	Glyma.03G107300	Gm03_30708000,Gm03_30712044	2	Genes related to important traits
Gm03	Glyma.03G111600	Gm03_31701992,Gm03_31690887,Gm03_31692818	3	Genes related to important traits
Gm03	Glyma.03G113000	Gm03_31991674,Gm03_31983393,Gm03_31986953	3	Genes related to important traits
Gm03	Glyma.03G117600	Gm03_32735244,Gm03_32734633,Gm03_32737429	3	Genes related to important traits
Gm03	Glyma.03G123400	Gm03_33636101,Gm03_33635308,Gm03_33634643	3	Genes related to important traits
Gm03	Glyma.03G131600	Gm03_34658181,Gm03_34659946,Gm03_34661172	3	Genes related to important traits
Gm03	Glyma.03G133700	Gm03_34895479,Gm03_34889560	2	Genes related to important traits
Gm03	Glyma.03G141700	Gm03_35774554,Gm03_35782519	2	Genes related to important traits
Gm03	Glyma.03G143100	Gm03_35887615	1	Genes related to important traits
Gm03	Glyma.03G148300	Gm03_36397457,Gm03_36409036,Gm03_36397972	3	Genes related to important traits
Gm03	Glyma.03G151400	Gm03_36638967	1	Genes related to important traits
Gm03	Glyma.03G154400	Gm03_36957622,Gm03_36958545,Gm03_36952641	3	Genes related to important traits
Gm03	Glyma.03G154500	Gm03_36966945,Gm03_36967723	2	Genes related to important traits
Gm03	Glyma.03G154700	Gm03_36989623,Gm03_36978574,Gm03_36999319	3	Genes related to important traits
Gm03	Glyma.03G158100	Gm03_37351653,Gm03_37352304,Gm03_37350650	3	Genes related to important traits
Gm03	Glyma.03G160000	Gm03_37508908,Gm03_37517611,Gm03_37511170	3	Genes related to important traits
Gm03	Glyma.03G163500	Gm03_37817888,Gm03_37825537,Gm03_37824589	3	Genes related to important traits
Gm03	Glyma.03G168800	Gm03_38311145,Gm03_38310299	2	Genes related to important traits
Gm03	Glyma.03G170300	Gm03_38523328,Gm03_38525925,Gm03_38526989	3	Genes related to important traits
Gm03	Glyma.03G177500	Gm03_39016240,Gm03_39017800	2	Genes related to important traits
Gm03	Glyma.03G181600	Gm03_39352053,Gm03_39353281	2	Genes related to important traits
Gm03	Glyma.03G181700	Gm03_39364213,Gm03_39367424,Gm03_39361714	3	Genes related to important traits
Gm03	Glyma.03G186800	Gm03_39843511,Gm03_39842506,Gm03_39845167	3	Genes related to important traits
Gm03	Glyma.03G194700	Gm03_40524857	1	Genes related to important traits
Gm03	Glyma.03G195300	Gm03_40557763,Gm03_40558976,Gm03_40559823	3	Genes related to important traits
Gm03	Glyma.03G206100	Gm03_41387227,Gm03_41386521,Gm03_41388996	3	Genes related to important traits
Gm03	Glyma.03G211500	Gm03_41771283,Gm03_41770755	2	Genes related to important traits
Gm03	Glyma.03G219900	Gm03_42325919,Gm03_42328807,Gm03_42326462	3	Genes related to important traits
Gm03	Glyma.03G221600	Gm03_42466758,Gm03_42470022	2	Genes related to important traits
Gm03	Glyma.03G227300	Gm03_42920610,Gm03_42923375,Gm03_42922829	3	Genes related to important traits
Gm03	Glyma.03G230500	Gm03_43210077,Gm03_43213208,Gm03_43213820	3	Genes related to important traits
Gm03	Glyma.03G239400	Gm03_43824232,Gm03_43823101,Gm03_43823709	3	Genes related to important traits
Gm03	Glyma.03G242600	Gm03_44057051,Gm03_44055749,Gm03_44056396	3	Genes related to important traits
Gm03	Glyma.03G244800	Gm03_44226664,Gm03_44227579,Gm03_44224978	3	Genes related to important traits
Gm03	Glyma.03G248200	Gm03_44475689	1	Genes related to important traits
Gm03	Glyma.03G254800	Gm03_44994267,Gm03_44995791	2	Genes related to important traits
Gm03	Glyma.03G260500	Gm03_45429218,Gm03_45427846	2	Genes related to important traits
Gm03	Glyma.03G261800	Gm03_45504393,Gm03_45505787	2	Genes related to important traits
Gm03	Glyma.03G262100	Gm03_45523932,Gm03_45521338	2	Genes related to important traits
Gm04	Glyma.04G002100	Gm04_179909,Gm04_182078,Gm04_183303	3	Genes related to important traits
Gm04	Glyma.04G009500	Gm04_756218,Gm04_760088,Gm04_760621	3	Genes related to important traits
Gm04	Glyma.04G012500	Gm04_929369,Gm04_926082	2	Genes related to important traits
Gm04	Glyma.04G012700	Gm04_964752,Gm04_962524,Gm04_953091	3	Genes related to important traits
Gm04	Glyma.04G022100	Gm04_1732046	1	Genes related to important traits
Gm04	Glyma.04G033900	Gm04_2709699,Gm04_2705166,Gm04_2707831	3	Genes related to important traits
Gm04	Glyma.04G034000	Gm04_2717437,Gm04_2709699	2	Genes related to important traits
Gm04	Glyma.04G042700	Gm04_3446275,Gm04_3445466,Gm04_3449132	3	Genes related to important traits
Gm04	Glyma.04G048000	Gm04_3875045,Gm04_3877696	2	Genes related to important traits
Gm04	Glyma.04G050800	Gm04_4131272,Gm04_4129544,Gm04_4130098	3	Genes related to important traits
Gm04	Glyma.04G050900	Gm04_4137046,Gm04_4138105	2	Genes related to important traits
Gm04	Glyma.04G057400	Gm04_4660476,Gm04_4658463,Gm04_4662641	3	Genes related to important traits
Gm04	Glyma.04G074200	Gm04_6179721,Gm04_6178944,Gm04_6175364	3	Genes related to important traits
Gm04	Glyma.04G074300	Gm04_6188477,Gm04_6182948,Gm04_6184292	3	Genes related to important traits
Gm04	Glyma.04G074800	Gm04_6245711	1	Genes related to important traits
Gm04	Glyma.04G081800	Gm04_6893781,Gm04_6890098,Gm04_6891676	3	Genes related to important traits
Gm04	Glyma.04G092400	Gm04_8144935,Gm04_8148390,Gm04_8146262	3	Genes related to important traits
Gm04	Glyma.04G093800	Gm04_8320250,Gm04_8327542	2	Genes related to important traits
Gm04	Glyma.04G093900	Gm04_8354775,Gm04_8355331	2	Genes related to important traits
Gm04	Glyma.04G101500	Gm04_9339596,Gm04_9340266	2	Genes related to important traits
Gm04	Glyma.04G116900	Gm04_13699498,Gm04_13697658	2	Genes related to important traits
Gm04	Glyma.04G121700	Gm04_15326576	1	Genes related to important traits
Gm04	Glyma.04G130300	Gm04_18224512,Gm04_18227379,Gm04_18232862	3	Genes related to important traits
Gm04	Glyma.04G143300	Gm04_26122647,Gm04_26119766,Gm04_26126771	3	Genes related to important traits
Gm04	Glyma.04G143500	Gm04_26168953,Gm04_26203856	2	Genes related to important traits
Gm04	Glyma.04G149200	Gm04_31847842,Gm04_31841487,Gm04_31849014	3	Genes related to important traits
Gm04	Glyma.04G149600	Gm04_32193666,Gm04_31891805	2	Genes related to important traits
Gm04	Glyma.04G150500	Gm04_32912640,Gm04_32894839	2	Genes related to important traits
Gm04	Glyma.04G151000	Gm04_33377806,Gm04_33376999	2	Genes related to important traits
Gm04	Glyma.04G151600	Gm04_33806001,Gm04_33708185	2	Genes related to important traits
Gm04	Glyma.04G151900	Gm04_33852933	1	Genes related to important traits
Gm04	Glyma.04G152400	Gm04_34220050,Gm04_34221542	2	Genes related to important traits
Gm04	Glyma.04G159300	Gm04_39291211,Gm04_39289776,Gm04_39294836	3	Genes related to important traits
Gm04	Glyma.04G163400	Gm04_40501510	1	Genes related to important traits
Gm04	Glyma.04G168300	Gm04_42195069,Gm04_42193286,Gm04_42192025	3	Genes related to important traits
Gm04	Glyma.04G173300	Gm04_43371238,Gm04_43369577,Gm04_43372238	3	Genes related to important traits
Gm04	Glyma.04G187000	Gm04_45728843	1	Genes related to important traits
Gm04	Glyma.04G187100	Gm04_45770121,Gm04_45773216	2	Genes related to important traits
Gm04	Glyma.04G188100	Gm04_45878403,Gm04_45876650	2	Genes related to important traits
Gm04	Glyma.04G191900	Gm04_46274226,Gm04_46279702	2	Genes related to important traits
Gm04	Glyma.04G192000	Gm04_46296240,Gm04_46295526	2	Genes related to important traits
Gm04	Glyma.04G193100	Gm04_46468011,Gm04_46467185,Gm04_46466629	3	Genes related to important traits
Gm04	Glyma.04G195200	Gm04_46710071,Gm04_46719020,Gm04_46711603	3	Genes related to important traits
Gm04	Glyma.04G200500	Gm04_47314117,Gm04_47312810	2	Genes related to important traits
Gm04	Glyma.04G202000	Gm04_47481652,Gm04_47483278	2	Genes related to important traits
Gm04	Glyma.04G203400	Gm04_47614352,Gm04_47613844	2	Genes related to important traits
Gm04	Glyma.04G210700	Gm04_48247798,Gm04_48246090,Gm04_48249458	3	Genes related to important traits
Gm04	Glyma.04G211100	Gm04_48309606,Gm04_48311454,Gm04_48306362	3	Genes related to important traits
Gm04	Glyma.04G211200	Gm04_48314013	1	Genes related to important traits
Gm04	Glyma.04G244200	Gm04_51196973,Gm04_51196171,Gm04_51195465	3	Genes related to important traits
Gm04	Glyma.04G245400	Gm04_51299350,Gm04_51305114,Gm04_51307868	3	Genes related to important traits
Gm04	Glyma.04G254000	Gm04_52080543,Gm04_52077077	2	Genes related to important traits
Gm05	Glyma.05G003400	Gm05_238172,Gm05_239452,Gm05_240337	3	Genes related to important traits
Gm05	Glyma.05G011500	Gm05_1021390,Gm05_1042411,Gm05_1022783	3	Genes related to important traits
Gm05	Glyma.05G012300	Gm05_1128297	1	Genes related to important traits
Gm05	Glyma.05G013300	Gm05_1261977,Gm05_1242668,Gm05_1243232	3	Genes related to important traits
Gm05	Glyma.05G018800	Gm05_1644133	1	Genes related to important traits
Gm05	Glyma.05G019200	Gm05_1713212,Gm05_1713984,Gm05_1712604	3	Genes related to important traits
Gm05	Glyma.05G021400	Gm05_1891998	1	Genes related to important traits
Gm05	Glyma.05G025900	Gm05_2262278,Gm05_2263031,Gm05_2264441	3	Genes related to important traits
Gm05	Glyma.05G028800	Gm05_2481983,Gm05_2477128,Gm05_2478156	3	Genes related to important traits
Gm05	Glyma.05G033500	Gm05_2909090,Gm05_2910033	2	Genes related to important traits
Gm05	Glyma.05G039400	Gm05_3489256,Gm05_3493641,Gm05_3492110	3	Genes related to important traits
Gm05	Glyma.05G040600	Gm05_3645602	1	Genes related to important traits
Gm05	Glyma.05G045300	Gm05_4026969,Gm05_4026166	2	Genes related to important traits
Gm05	Glyma.05G047600	Gm05_4249773,Gm05_4247592,Gm05_4247009	3	Genes related to important traits
Gm05	Glyma.05G050700	Gm05_4541095,Gm05_4541957	2	Genes related to important traits
Gm05	Glyma.05G063300	Gm05_6051401,Gm05_6088719,Gm05_6089259	3	Genes related to important traits
Gm05	Glyma.05G077800	Gm05_10161902,Gm05_10381441	2	Genes related to important traits
Gm05	Glyma.05G079600	Gm05_11179892,Gm05_11178538	2	Genes related to important traits
Gm05	Glyma.05G081600	Gm05_12262466,Gm05_12348823	2	Genes related to important traits
Gm05	Glyma.05G085900	Gm05_15987302,Gm05_15949751,Gm05_15975736	3	Genes related to important traits
Gm05	Glyma.05G089300	Gm05_19650063,Gm05_19645242,Gm05_19651272	3	Genes related to important traits
Gm05	Glyma.05G091100	Gm05_21879882,Gm05_21303484,Gm05_21302700	3	Genes related to important traits
Gm05	Glyma.05G091200	Gm05_21879882,Gm05_21303484,Gm05_21302700	3	Genes related to important traits
Gm05	Glyma.05G096500	Gm05_25331526,Gm05_25462356	2	Genes related to important traits
Gm05	Glyma.05G099000	Gm05_26269365,Gm05_26267561	2	Genes related to important traits
Gm05	Glyma.05G118300	Gm05_31122720,Gm05_31126124	2	Genes related to important traits
Gm05	Glyma.05G130600	Gm05_32352663	1	Genes related to important traits
Gm05	Glyma.05G131200	Gm05_32424099,Gm05_32423523	2	Genes related to important traits
Gm05	Glyma.05G133200	Gm05_32626727,Gm05_32628155,Gm05_32625538	3	Genes related to important traits
Gm05	Glyma.05G140400	Gm05_33323382,Gm05_33324978,Gm05_33323893	3	Genes related to important traits
Gm05	Glyma.05G140800	Gm05_33376715,Gm05_33374625	2	Genes related to important traits
Gm05	Glyma.05G148700	Gm05_34275751	1	Genes related to important traits
Gm05	Glyma.05G153200	Gm05_34691153,Gm05_34692529,Gm05_34689537	3	Genes related to important traits
Gm05	Glyma.05G154000	Gm05_34733479	1	Genes related to important traits
Gm05	Glyma.05G163600	Gm05_35480779,Gm05_35472455	2	Genes related to important traits
Gm05	Glyma.05G175600	Gm05_36448557,Gm05_36449147	2	Genes related to important traits
Gm05	Glyma.05G183200	Gm05_37075852,Gm05_37075178,Gm05_37074674	3	Genes related to important traits
Gm05	Glyma.05G200900	Gm05_38472989,Gm05_38471645,Gm05_38472343	3	Genes related to important traits
Gm05	Glyma.05G201300	Gm05_38502826,Gm05_38503919,Gm05_38505152	3	Genes related to important traits
Gm05	Glyma.05G204000	Gm05_38754400,Gm05_38753737,Gm05_38755842	3	Genes related to important traits
Gm05	Glyma.05G207600	Gm05_38978246,Gm05_38980248	2	Genes related to important traits
Gm05	Glyma.05G214900	Gm05_39574543,Gm05_39572934,Gm05_39578184	3	Genes related to important traits
Gm05	Glyma.05G226600	Gm05_40498046,Gm05_40499147,Gm05_40498605	3	Genes related to important traits
Gm05	Glyma.05G232400	Gm05_41002052	1	Genes related to important traits
Gm05	Glyma.05G232900	Gm05_41032793,Gm05_41034152	2	Genes related to important traits
Gm05	Glyma.05G239400	Gm05_41515475,Gm05_41514859,Gm05_41513066	3	Genes related to important traits
Gm05	Glyma.05G241800	Gm05_41689212	1	Genes related to important traits
Gm05	Glyma.05G249100	Gm05_42233137,Gm05_42230334,Gm05_42232363	3	Genes related to important traits
Gm06	Glyma.06G001700	Gm06_168888,Gm06_164100,Gm06_162904	3	Genes related to important traits
Gm06	Glyma.06G009400	Gm06_745136,Gm06_745693,Gm06_747050	3	Genes related to important traits
Gm06	Glyma.06G010200	Gm06_801649,Gm06_809996,Gm06_807001	3	Genes related to important traits
Gm06	Glyma.06G012200	Gm06_902346,Gm06_903902,Gm06_903139	3	Genes related to important traits
Gm06	Glyma.06G012600	Gm06_935245	1	Genes related to important traits
Gm06	Glyma.06G022300	Gm06_1657468	1	Genes related to important traits
Gm06	Glyma.06G034100	Gm06_2636926	1	Genes related to important traits
Gm06	Glyma.06G034200	Gm06_2644074,Gm06_2649043	2	Genes related to important traits
Gm06	Glyma.06G043300	Gm06_3307521,Gm06_3306385,Gm06_3306974	3	Genes related to important traits
Gm06	Glyma.06G049300	Gm06_3715241,Gm06_3711296,Gm06_3709181	3	Genes related to important traits
Gm06	Glyma.06G058000	Gm06_4362331,Gm06_4360902,Gm06_4364342	3	Genes related to important traits
Gm06	Glyma.06G068900	Gm06_5283310	1	Genes related to important traits
Gm06	Glyma.06G071500	Gm06_5465347	1	Genes related to important traits
Gm06	Glyma.06G072600	Gm06_5598782,Gm06_5588056	2	Genes related to important traits
Gm06	Glyma.06G075300	Gm06_5826642,Gm06_5832685,Gm06_5829674	3	Genes related to important traits
Gm06	Glyma.06G075500	Gm06_5835490,Gm06_5839851,Gm06_5842114	3	Genes related to important traits
Gm06	Glyma.06G083300	Gm06_6390554,Gm06_6393382	2	Genes related to important traits
Gm06	Glyma.06G083500	Gm06_6422494,Gm06_6420204,Gm06_6421265	3	Genes related to important traits
Gm06	Glyma.06G093100	Gm06_7333692,Gm06_7331934,Gm06_7332576	3	Genes related to important traits
Gm06	Glyma.06G094300	Gm06_7429693,Gm06_7423194	2	Genes related to important traits
Gm06	Glyma.06G095600	Gm06_7557055,Gm06_7549194,Gm06_7557937	3	Genes related to important traits
Gm06	Glyma.06G095700	Gm06_7561787,Gm06_7562349,Gm06_7565541	3	Genes related to important traits
Gm06	Glyma.06G095800	Gm06_7574707,Gm06_7573692	2	Genes related to important traits
Gm06	Glyma.06G103200	Gm06_8219903,Gm06_8206440,Gm06_8208750	3	Genes related to important traits
Gm06	Glyma.06G108200	Gm06_8703965,Gm06_8701265,Gm06_8702053	3	Genes related to important traits
Gm06	Glyma.06G110600	Gm06_8944900,Gm06_8942730,Gm06_8943450	3	Genes related to important traits
Gm06	Glyma.06G117700	Gm06_9578801,Gm06_9576863	2	Genes related to important traits
Gm06	Glyma.06G119100	Gm06_9691016,Gm06_9691883,Gm06_9689860	3	Genes related to important traits
Gm06	Glyma.06G123800	Gm06_10078051	1	Genes related to important traits
Gm06	Glyma.06G145800	Gm06_11898401,Gm06_11899221	2	Genes related to important traits
Gm06	Glyma.06G155000	Gm06_12667047,Gm06_12664372,Gm06_12669053	3	Genes related to important traits
Gm06	Glyma.06G155300	Gm06_12688123,Gm06_12697755,Gm06_12686522	3	Genes related to important traits
Gm06	Glyma.06G162100	Gm06_13386205,Gm06_13383410,Gm06_13385638	3	Genes related to important traits
Gm06	Glyma.06G163600	Gm06_13516367	1	Genes related to important traits
Gm06	Glyma.06G165000	Gm06_13677844,Gm06_13678374	2	Genes related to important traits
Gm06	Glyma.06G170800	Gm06_14298690	1	Genes related to important traits
Gm06	Glyma.06G173800	Gm06_14681584,Gm06_14682998,Gm06_14685045	3	Genes related to important traits
Gm06	Glyma.06G174000	Gm06_14693681,Gm06_14692603,Gm06_14691651	3	Genes related to important traits
Gm06	Glyma.06G178200	Gm06_15087256	1	Genes related to important traits
Gm06	Glyma.06G178700	Gm06_15165232	1	Genes related to important traits
Gm06	Glyma.06G178800	Gm06_15169185	1	Genes related to important traits
Gm06	Glyma.06G186300	Gm06_16216247,Gm06_16216933,Gm06_16213956	3	Genes related to important traits
Gm06	Glyma.06G190900	Gm06_16771918,Gm06_16769281	2	Genes related to important traits
Gm06	Glyma.06G193100	Gm06_17145036,Gm06_17145785,Gm06_17146315	3	Genes related to important traits
Gm06	Glyma.06G194800	Gm06_17383138,Gm06_17381922	2	Genes related to important traits
Gm06	Glyma.06G202100	Gm06_18696040,Gm06_18698542	2	Genes related to important traits
Gm06	Glyma.06G202300	Gm06_18732088,Gm06_18731550,Gm06_18737590	3	Genes related to important traits
Gm06	Glyma.06G205800	Gm06_19588975,Gm06_19589539,Gm06_19585884	3	Genes related to important traits
Gm06	Glyma.06G210600	Gm06_20868681,Gm06_20869468	2	Genes related to important traits
Gm06	Glyma.06G213100	Gm06_21512079,Gm06_21496864	2	Genes related to important traits
Gm06	Glyma.06G213400	Gm06_21683017,Gm06_21682161,Gm06_21680954	3	Genes related to important traits
Gm06	Glyma.06G214900	Gm06_22121092,Gm06_22127974	2	Genes related to important traits
Gm06	Glyma.06G215400	Gm06_22371894,Gm06_22366909	2	Genes related to important traits
Gm06	Glyma.06G220000	Gm06_25295964,Gm06_25284530,Gm06_25306490	3	Genes related to important traits
Gm06	Glyma.06G221000	Gm06_26628613,Gm06_26655175	2	Genes related to important traits
Gm06	Glyma.06G231700	Gm06_36314019,Gm06_36327441	2	Genes related to important traits
Gm06	Glyma.06G233300	Gm06_37338236,Gm06_37295569,Gm06_37317332	3	Genes related to important traits
Gm06	Glyma.06G241900	Gm06_40037474,Gm06_40049621	2	Genes related to important traits
Gm06	Glyma.06G242100	Gm06_40161331,Gm06_40166405,Gm06_40165880	3	Genes related to important traits
Gm06	Glyma.06G247600	Gm06_41767131,Gm06_41763732	2	Genes related to important traits
Gm06	Glyma.06G250100	Gm06_42304028,Gm06_42300599,Gm06_42301129	3	Genes related to important traits
Gm06	Glyma.06G251500	Gm06_42715222	1	Genes related to important traits
Gm06	Glyma.06G253500	Gm06_43101121,Gm06_43099690,Gm06_43100296	3	Genes related to important traits
Gm06	Glyma.06G285800	Gm06_47439693,Gm06_47438915,Gm06_47438351	3	Genes related to important traits
Gm06	Glyma.06G287200	Gm06_47610343,Gm06_47609239,Gm06_47610879	3	Genes related to important traits
Gm06	Glyma.06G289300	Gm06_47802517,Gm06_47798404,Gm06_47799319	3	Genes related to important traits
Gm06	Glyma.06G290100	Gm06_47901585	1	Genes related to important traits
Gm06	Glyma.06G297100	Gm06_48629953,Gm06_48627815,Gm06_48630677	3	Genes related to important traits
Gm06	Glyma.06G303100	Gm06_49259669,Gm06_49258974,Gm06_49258343	3	Genes related to important traits
Gm06	Glyma.06G316400	Gm06_50524427,Gm06_50527157,Gm06_50528642	3	Genes related to important traits
Gm07	Glyma.07G015100	Gm07_1184874,Gm07_1187578	2	Genes related to important traits
Gm07	Glyma.07G015500	Gm07_1220920,Gm07_1222115	2	Genes related to important traits
Gm07	Glyma.07G028000	Gm07_2258005,Gm07_2259791	2	Genes related to important traits
Gm07	Glyma.07G033800	Gm07_2646511,Gm07_2645251	2	Genes related to important traits
Gm07	Glyma.07G037300	Gm07_3061949,Gm07_3070199	2	Genes related to important traits
Gm07	Glyma.07G042100	Gm07_3509965,Gm07_3511905	2	Genes related to important traits
Gm07	Glyma.07G042900	Gm07_3569649,Gm07_3568382	2	Genes related to important traits
Gm07	Glyma.07G058200	Gm07_5200496,Gm07_5197694,Gm07_5202350	3	Genes related to important traits
Gm07	Glyma.07G061000	Gm07_5405308,Gm07_5403894	2	Genes related to important traits
Gm07	Glyma.07G069400	Gm07_6279424,Gm07_6280510,Gm07_6279964	3	Genes related to important traits
Gm07	Glyma.07G070700	Gm07_6430598,Gm07_6431566	2	Genes related to important traits
Gm07	Glyma.07G080900	Gm07_7390418,Gm07_7399089,Gm07_7399672	3	Genes related to important traits
Gm07	Glyma.07G081300	Gm07_7445878,Gm07_7446581,Gm07_7444414	3	Genes related to important traits
Gm07	Glyma.07G081700	Gm07_7522318,Gm07_7520674,Gm07_7519288	3	Genes related to important traits
Gm07	Glyma.07G089000	Gm07_8302093,Gm07_8304289,Gm07_8303444	3	Genes related to important traits
Gm07	Glyma.07G090100	Gm07_8434946,Gm07_8436637,Gm07_8435951	3	Genes related to important traits
Gm07	Glyma.07G093900	Gm07_8771001	1	Genes related to important traits
Gm07	Glyma.07G109500	Gm07_10918503,Gm07_10919362,Gm07_10921091	3	Genes related to important traits
Gm07	Glyma.07G118800	Gm07_13536904,Gm07_13533182,Gm07_13520083	3	Genes related to important traits
Gm07	Glyma.07G124500	Gm07_14792744	1	Genes related to important traits
Gm07	Glyma.07G132400	Gm07_15642232,Gm07_15643121,Gm07_15641101	3	Genes related to important traits
Gm07	Glyma.07G157300	Gm07_19416169,Gm07_19378117	2	Genes related to important traits
Gm07	Glyma.07G163700	Gm07_21695106	1	Genes related to important traits
Gm07	Glyma.07G170500	Gm07_29396951,Gm07_29395701,Gm07_29397546	3	Genes related to important traits
Gm07	Glyma.07G178500	Gm07_34204608,Gm07_34205755,Gm07_34211033	3	Genes related to important traits
Gm07	Glyma.07G181600	Gm07_34984335,Gm07_34979813	2	Genes related to important traits
Gm07	Glyma.07G183200	Gm07_35099626,Gm07_35098492	2	Genes related to important traits
Gm07	Glyma.07G194200	Gm07_36277665,Gm07_36281153,Gm07_36278714	3	Genes related to important traits
Gm07	Glyma.07G199000	Gm07_36760079,Gm07_36761064,Gm07_36761626	3	Genes related to important traits
Gm07	Glyma.07G202300	Gm07_37168234,Gm07_37171492,Gm07_37167628	3	Genes related to important traits
Gm07	Glyma.07G202700	Gm07_37193798,Gm07_37192290,Gm07_37190270	3	Genes related to important traits
Gm07	Glyma.07G206800	Gm07_37608561,Gm07_37605053,Gm07_37607100	3	Genes related to important traits
Gm07	Glyma.07G229600	Gm07_40951249	1	Genes related to important traits
Gm07	Glyma.07G236100	Gm07_41794411,Gm07_41792992,Gm07_41790326	3	Genes related to important traits
Gm07	Glyma.07G237900	Gm07_41918825,Gm07_41911341,Gm07_41916259	3	Genes related to important traits
Gm07	Glyma.07G246900	Gm07_42588703,Gm07_42585344	2	Genes related to important traits
Gm07	Glyma.07G247300	Gm07_42605898,Gm07_42613004,Gm07_42609814	3	Genes related to important traits
Gm07	Glyma.07G248400	Gm07_42682393,Gm07_42681797,Gm07_42674891	3	Genes related to important traits
Gm07	Glyma.07G248900	Gm07_42714699,Gm07_42713424,Gm07_42720019	3	Genes related to important traits
Gm07	Glyma.07G250700	Gm07_42872970,Gm07_42875137,Gm07_42880687	3	Genes related to important traits
Gm07	Glyma.07G262100	Gm07_43687515,Gm07_43686340	2	Genes related to important traits
Gm07	Glyma.07G272700	Gm07_44489360,Gm07_44486437	2	Genes related to important traits
Gm08	Glyma.08G008200	Gm08_649382	1	Genes related to important traits
Gm08	Glyma.08G011400	Gm08_906204,Gm08_912421,Gm08_917078	3	Genes related to important traits
Gm08	Glyma.08G033300	Gm08_2670814,Gm08_2668741,Gm08_2667850	3	Genes related to important traits
Gm08	Glyma.08G039800	Gm08_3145143,Gm08_3148078	2	Genes related to important traits
Gm08	Glyma.08G040300	Gm08_3175336,Gm08_3173549	2	Genes related to important traits
Gm08	Glyma.08G046500	Gm08_3661605,Gm08_3660638,Gm08_3658721	3	Genes related to important traits
Gm08	Glyma.08G049300	Gm08_3852390,Gm08_3846950	2	Genes related to important traits
Gm08	Glyma.08G068200	Gm08_5227232,Gm08_5231436,Gm08_5225263	3	Genes related to important traits
Gm08	Glyma.08G073300	Gm08_5609277,Gm08_5607766,Gm08_5610286	3	Genes related to important traits
Gm08	Glyma.08G085900	Gm08_6478300	1	Genes related to important traits
Gm08	Glyma.08G095800	Gm08_7306693,Gm08_7305739	2	Genes related to important traits
Gm08	Glyma.08G096100	Gm08_7341589,Gm08_7338385,Gm08_7339403	3	Genes related to important traits
Gm08	Glyma.08G109400	Gm08_8396509,Gm08_8394915,Gm08_8391636	3	Genes related to important traits
Gm08	Glyma.08G109500	Gm08_8396509,Gm08_8399333,Gm08_8397933	3	Genes related to important traits
Gm08	Glyma.08G111700	Gm08_8605108,Gm08_8606677,Gm08_8606073	3	Genes related to important traits
Gm08	Glyma.08G111800	Gm08_8609083,Gm08_8610122,Gm08_8612031	3	Genes related to important traits
Gm08	Glyma.08G112300	Gm08_8650914,Gm08_8649369	2	Genes related to important traits
Gm08	Glyma.08G115100	Gm08_8815374,Gm08_8816658,Gm08_8813970	3	Genes related to important traits
Gm08	Glyma.08G115900	Gm08_8887881,Gm08_8886476,Gm08_8885426	3	Genes related to important traits
Gm08	Glyma.08G116300	Gm08_8943405,Gm08_8937301,Gm08_8936548	3	Genes related to important traits
Gm08	Glyma.08G120800	Gm08_9333951,Gm08_9337812	2	Genes related to important traits
Gm08	Glyma.08G141000	Gm08_10776647,Gm08_10777293,Gm08_10775184	3	Genes related to important traits
Gm08	Glyma.08G148200	Gm08_11309775,Gm08_11302402,Gm08_11310719	3	Genes related to important traits
Gm08	Glyma.08G152500	Gm08_11728009,Gm08_11728929,Gm08_11726523	3	Genes related to important traits
Gm08	Glyma.08G163500	Gm08_12852288,Gm08_12852917,Gm08_12862179	3	Genes related to important traits
Gm08	Glyma.08G163900	Gm08_12907809,Gm08_12905245,Gm08_12908315	3	Genes related to important traits
Gm08	Glyma.08G164600	Gm08_12964060	1	Genes related to important traits
Gm08	Glyma.08G179400	Gm08_14390377,Gm08_14387429,Gm08_14388992	3	Genes related to important traits
Gm08	Glyma.08G189600	Gm08_15237258,Gm08_15235416,Gm08_15238252	3	Genes related to important traits
Gm08	Glyma.08G195100	Gm08_15714356,Gm08_15713777,Gm08_15724339	3	Genes related to important traits
Gm08	Glyma.08G197500	Gm08_15929943	1	Genes related to important traits
Gm08	Glyma.08G201000	Gm08_16259548,Gm08_16262257,Gm08_16260417	3	Genes related to important traits
Gm08	Glyma.08G208300	Gm08_16875531,Gm08_16876428	2	Genes related to important traits
Gm08	Glyma.08G214600	Gm08_17344809,Gm08_17349389,Gm08_17347124	3	Genes related to important traits
Gm08	Glyma.08G228900	Gm08_18696359,Gm08_18696990,Gm08_18697614	3	Genes related to important traits
Gm08	Glyma.08G237300	Gm08_20162998,Gm08_20155982	2	Genes related to important traits
Gm08	Glyma.08G239100	Gm08_20407418	1	Genes related to important traits
Gm08	Glyma.08G239500	Gm08_20449862,Gm08_20447450,Gm08_20445454	3	Genes related to important traits
Gm08	Glyma.08G240300	Gm08_20491232	1	Genes related to important traits
Gm08	Glyma.08G240400	Gm08_20502318,Gm08_20496601	2	Genes related to important traits
Gm08	Glyma.08G250800	Gm08_21977491,Gm08_21986315	2	Genes related to important traits
Gm08	Glyma.08G256000	Gm08_22771539	1	Genes related to important traits
Gm08	Glyma.08G258500	Gm08_23288383,Gm08_23286621,Gm08_23283253	3	Genes related to important traits
Gm08	Glyma.08G269800	Gm08_34812885,Gm08_34815538,Gm08_34811853	3	Genes related to important traits
Gm08	Glyma.08G287700	Gm08_39878906	1	Genes related to important traits
Gm08	Glyma.08G287800	Gm08_39883389,Gm08_39878906	2	Genes related to important traits
Gm08	Glyma.08G297300	Gm08_41351281,Gm08_41352550,Gm08_41357133	3	Genes related to important traits
Gm08	Glyma.08G300100	Gm08_41824927	1	Genes related to important traits
Gm08	Glyma.08G303900	Gm08_42221909,Gm08_42220317,Gm08_42221241	3	Genes related to important traits
Gm08	Glyma.08G320500	Gm08_43966207	1	Genes related to important traits
Gm08	Glyma.08G325700	Gm08_44381579,Gm08_44380012,Gm08_44382274	3	Genes related to important traits
Gm08	Glyma.08G329300	Gm08_44719150,Gm08_44721467,Gm08_44718099	3	Genes related to important traits
Gm08	Glyma.08G329800	Gm08_44754373,Gm08_44754995,Gm08_44753408	3	Genes related to important traits
Gm08	Glyma.08G335900	Gm08_45298599,Gm08_45300180	2	Genes related to important traits
Gm08	Glyma.08G339100	Gm08_45554101,Gm08_45553021	2	Genes related to important traits
Gm08	Glyma.08G339200	Gm08_45557404	1	Genes related to important traits
Gm08	Glyma.08G346300	Gm08_46127063,Gm08_46124619	2	Genes related to important traits
Gm08	Glyma.08G350600	Gm08_46436199,Gm08_46438164,Gm08_46436735	3	Genes related to important traits
Gm08	Glyma.08G356600	Gm08_46904673,Gm08_46906268,Gm08_46907324	3	Genes related to important traits
Gm08	Glyma.08G363200	Gm08_47479838	1	Genes related to important traits
Gm09	Glyma.09G014000	Gm09_1053310,Gm09_1049553,Gm09_1055084	3	Genes related to important traits
Gm09	Glyma.09G014100	Gm09_1061301,Gm09_1053310,Gm09_1062291	3	Genes related to important traits
Gm09	Glyma.09G031800	Gm09_2619745	1	Genes related to important traits
Gm09	Glyma.09G032200	Gm09_2714797,Gm09_2710487	2	Genes related to important traits
Gm09	Glyma.09G035500	Gm09_2967367,Gm09_2964078,Gm09_2964963	3	Genes related to important traits
Gm09	Glyma.09G036500	Gm09_3048270,Gm09_3045605,Gm09_3046556	3	Genes related to important traits
Gm09	Glyma.09G044400	Gm09_3796938,Gm09_3797873,Gm09_3793573	3	Genes related to important traits
Gm09	Glyma.09G045500	Gm09_3899334,Gm09_3897186,Gm09_3894942	3	Genes related to important traits
Gm09	Glyma.09G045600	Gm09_3914871,Gm09_3911791,Gm09_3899334	3	Genes related to important traits
Gm09	Glyma.09G048900	Gm09_4225817,Gm09_4223245,Gm09_4224084	3	Genes related to important traits
Gm09	Glyma.09G049300	Gm09_4289207,Gm09_4289997,Gm09_4292028	3	Genes related to important traits
Gm09	Glyma.09G052200	Gm09_4546798,Gm09_4547395,Gm09_4548342	3	Genes related to important traits
Gm09	Glyma.09G054300	Gm09_4801392,Gm09_4800272	2	Genes related to important traits
Gm09	Glyma.09G056100	Gm09_5020272,Gm09_5014368	2	Genes related to important traits
Gm09	Glyma.09G060900	Gm09_5714056	1	Genes related to important traits
Gm09	Glyma.09G063100	Gm09_6044912,Gm09_6042614,Gm09_6045623	3	Genes related to important traits
Gm09	Glyma.09G068500	Gm09_6943020,Gm09_6939997,Gm09_6938994	3	Genes related to important traits
Gm09	Glyma.09G068600	Gm09_6943020	1	Genes related to important traits
Gm09	Glyma.09G073600	Gm09_7813121,Gm09_7812286,Gm09_7813689	3	Genes related to important traits
Gm09	Glyma.09G088500	Gm09_11695964,Gm09_11697763,Gm09_11699454	3	Genes related to important traits
Gm09	Glyma.09G101100	Gm09_18415974,Gm09_18412640,Gm09_18413411	3	Genes related to important traits
Gm09	Glyma.09G112200	Gm09_22295656,Gm09_22297549,Gm09_22300697	3	Genes related to important traits
Gm09	Glyma.09G113800	Gm09_23422299,Gm09_23425946,Gm09_23426482	3	Genes related to important traits
Gm09	Glyma.09G114900	Gm09_24805765,Gm09_24806417,Gm09_24826736	3	Genes related to important traits
Gm09	Glyma.09G117200	Gm09_27403567,Gm09_27506713,Gm09_27378919	3	Genes related to important traits
Gm09	Glyma.09G117500	Gm09_27591444,Gm09_27595585,Gm09_27593899	3	Genes related to important traits
Gm09	Glyma.09G118300	Gm09_28312724,Gm09_28323720,Gm09_28327371	3	Genes related to important traits
Gm09	Glyma.09G137400	Gm09_34024915	1	Genes related to important traits
Gm09	Glyma.09G149000	Gm09_36817590,Gm09_36815649,Gm09_36820453	3	Genes related to important traits
Gm09	Glyma.09G149200	Gm09_36914605	1	Genes related to important traits
Gm09	Glyma.09G156500	Gm09_37983058,Gm09_37978187,Gm09_37979066	3	Genes related to important traits
Gm09	Glyma.09G158400	Gm09_38177512,Gm09_38181388	2	Genes related to important traits
Gm09	Glyma.09G185800	Gm09_41085584,Gm09_41087908	2	Genes related to important traits
Gm09	Glyma.09G188000	Gm09_41253420,Gm09_41252841,Gm09_41254482	3	Genes related to important traits
Gm09	Glyma.09G207200	Gm09_43122580,Gm09_43123796	2	Genes related to important traits
Gm09	Glyma.09G222100	Gm09_44295034,Gm09_44297549	2	Genes related to important traits
Gm09	Glyma.09G234900	Gm09_45740455,Gm09_45741215	2	Genes related to important traits
Gm09	Glyma.09G235000	Gm09_45740455	1	Genes related to important traits
Gm09	Glyma.09G235100	Gm09_45751031,Gm09_45759165	2	Genes related to important traits
Gm09	Glyma.09G235300	Gm09_45796385	1	Genes related to important traits
Gm09	Glyma.09G237000	Gm09_45913326,Gm09_45912668,Gm09_45911888	3	Genes related to important traits
Gm09	Glyma.09G238800	Gm09_46116053,Gm09_46114917,Gm09_46121895	3	Genes related to important traits
Gm09	Glyma.09G247100	Gm09_46861104,Gm09_46859986,Gm09_46860525	3	Genes related to important traits
Gm09	Glyma.09G248500	Gm09_46978782,Gm09_46982803,Gm09_46982215	3	Genes related to important traits
Gm09	Glyma.09G257900	Gm09_47682476,Gm09_47674838,Gm09_47677967	3	Genes related to important traits
Gm09	Glyma.09G258000	Gm09_47694415,Gm09_47693394,Gm09_47695056	3	Genes related to important traits
Gm09	Glyma.09G259400	Gm09_47813659,Gm09_47815050,Gm09_47809606	3	Genes related to important traits
Gm09	Glyma.09G266200	Gm09_48388985,Gm09_48395915	2	Genes related to important traits
Gm09	Glyma.09G266400	Gm09_48410503,Gm09_48411364	2	Genes related to important traits
Gm09	Glyma.09G277400	Gm09_49280683,Gm09_49279984,Gm09_49278553	3	Genes related to important traits
Gm09	Glyma.09G281300	Gm09_49659482,Gm09_49660346,Gm09_49661262	3	Genes related to important traits
Gm10	Glyma.10G010700	Gm10_1003192,Gm10_1004677,Gm10_1002525	3	Genes related to important traits
Gm10	Glyma.10G012500	Gm10_1141234,Gm10_1140461	2	Genes related to important traits
Gm10	Glyma.10G017200	Gm10_1517222,Gm10_1519325	2	Genes related to important traits
Gm10	Glyma.10G018700	Gm10_1624473,Gm10_1622570	2	Genes related to important traits
Gm10	Glyma.10G022000	Gm10_1925335,Gm10_1922628,Gm10_1921674	3	Genes related to important traits
Gm10	Glyma.10G022900	Gm10_1998180,Gm10_2000349	2	Genes related to important traits
Gm10	Glyma.10G024500	Gm10_2160878,Gm10_2162877	2	Genes related to important traits
Gm10	Glyma.10G027000	Gm10_2375462,Gm10_2371849,Gm10_2372905	3	Genes related to important traits
Gm10	Glyma.10G028300	Gm10_2452734,Gm10_2454066,Gm10_2454738	3	Genes related to important traits
Gm10	Glyma.10G031200	Gm10_2724329,Gm10_2716085	2	Genes related to important traits
Gm10	Glyma.10G033900	Gm10_2921288,Gm10_2922812	2	Genes related to important traits
Gm10	Glyma.10G037100	Gm10_3255703,Gm10_3259129	2	Genes related to important traits
Gm10	Glyma.10G042800	Gm10_3840225,Gm10_3839587,Gm10_3842871	3	Genes related to important traits
Gm10	Glyma.10G058200	Gm10_5333035,Gm10_5330842,Gm10_5329637	3	Genes related to important traits
Gm10	Glyma.10G068900	Gm10_6789275,Gm10_6791249,Gm10_6792180	3	Genes related to important traits
Gm10	Glyma.10G071400	Gm10_7213055,Gm10_7233755	2	Genes related to important traits
Gm10	Glyma.10G072000	Gm10_7305163,Gm10_7303632	2	Genes related to important traits
Gm10	Glyma.10G072500	Gm10_7371072	1	Genes related to important traits
Gm10	Glyma.10G088100	Gm10_11666958,Gm10_11588019,Gm10_11587256	3	Genes related to important traits
Gm10	Glyma.10G092200	Gm10_12834195,Gm10_12836133	2	Genes related to important traits
Gm10	Glyma.10G093100	Gm10_13094074,Gm10_13092775	2	Genes related to important traits
Gm10	Glyma.10G106500	Gm10_24143408,Gm10_24146122,Gm10_24135496	3	Genes related to important traits
Gm10	Glyma.10G116600	Gm10_29257793,Gm10_29255448	2	Genes related to important traits
Gm10	Glyma.10G118800	Gm10_30310423,Gm10_30327108,Gm10_30313358	3	Genes related to important traits
Gm10	Glyma.10G120900	Gm10_30879973,Gm10_30885443,Gm10_30866433	3	Genes related to important traits
Gm10	Glyma.10G123000	Gm10_31817673,Gm10_31997900,Gm10_31944555	3	Genes related to important traits
Gm10	Glyma.10G123900	Gm10_32345353,Gm10_32327150,Gm10_32325859	3	Genes related to important traits
Gm10	Glyma.10G124000	Gm10_32345353,Gm10_32345967,Gm10_32346848	3	Genes related to important traits
Gm10	Glyma.10G126400	Gm10_33571675,Gm10_33573029	2	Genes related to important traits
Gm10	Glyma.10G141400	Gm10_37492951,Gm10_37492253,Gm10_37491207	3	Genes related to important traits
Gm10	Glyma.10G155900	Gm10_39025957,Gm10_39025321	2	Genes related to important traits
Gm10	Glyma.10G158000	Gm10_39207857,Gm10_39207212	2	Genes related to important traits
Gm10	Glyma.10G158500	Gm10_39247398,Gm10_39246407,Gm10_39248954	3	Genes related to important traits
Gm10	Glyma.10G159700	Gm10_39406142,Gm10_39407636,Gm10_39403946	3	Genes related to important traits
Gm10	Glyma.10G159800	Gm10_39415901,Gm10_39414394,Gm10_39413046	3	Genes related to important traits
Gm10	Glyma.10G172700	Gm10_40647121,Gm10_40651921,Gm10_40649350	3	Genes related to important traits
Gm10	Glyma.10G180600	Gm10_41417750,Gm10_41419070,Gm10_41419969	3	Genes related to important traits
Gm10	Glyma.10G193800	Gm10_42586652,Gm10_42595397,Gm10_42597194	3	Genes related to important traits
Gm10	Glyma.10G208300	Gm10_44006901,Gm10_44004660	2	Genes related to important traits
Gm10	Glyma.10G209600	Gm10_44156430,Gm10_44157207,Gm10_44157961	3	Genes related to important traits
Gm10	Glyma.10G219500	Gm10_45120118,Gm10_45121155	2	Genes related to important traits
Gm10	Glyma.10G222800	Gm10_45387869	1	Genes related to important traits
Gm10	Glyma.10G228700	Gm10_45890981,Gm10_45885978	2	Genes related to important traits
Gm10	Glyma.10G241000	Gm10_46939783,Gm10_46943747,Gm10_46947335	3	Genes related to important traits
Gm10	Glyma.10G241100	Gm10_46971477,Gm10_46961759	2	Genes related to important traits
Gm10	Glyma.10G246300	Gm10_47484346,Gm10_47486550,Gm10_47485080	3	Genes related to important traits
Gm10	Glyma.10G246500	Gm10_47496219	1	Genes related to important traits
Gm10	Glyma.10G247900	Gm10_47626500,Gm10_47627630	2	Genes related to important traits
Gm10	Glyma.10G249300	Gm10_47752635	1	Genes related to important traits
Gm10	Glyma.10G269600	Gm10_49201377,Gm10_49202761,Gm10_49199334	3	Genes related to important traits
Gm10	Glyma.10G278000	Gm10_50013104,Gm10_50015080	2	Genes related to important traits
Gm10	Glyma.10G281100	Gm10_50242604,Gm10_50241385,Gm10_50243868	3	Genes related to important traits
Gm10	Glyma.10G281200	Gm10_50248523,Gm10_50249619	2	Genes related to important traits
Gm10	Glyma.10G281300	Gm10_50253722	1	Genes related to important traits
Gm11	Glyma.11G003200	Gm11_197830,Gm11_200408	2	Genes related to important traits
Gm11	Glyma.11G008100	Gm11_556005,Gm11_556682	2	Genes related to important traits
Gm11	Glyma.11G014600	Gm11_1014753,Gm11_1012342,Gm11_1013509	3	Genes related to important traits
Gm11	Glyma.11G019400	Gm11_1369158,Gm11_1367686,Gm11_1365338	3	Genes related to important traits
Gm11	Glyma.11G020900	Gm11_1483338,Gm11_1488770,Gm11_1490087	3	Genes related to important traits
Gm11	Glyma.11G021300	Gm11_1514874,Gm11_1513021,Gm11_1515404	3	Genes related to important traits
Gm11	Glyma.11G023600	Gm11_1696003,Gm11_1693041,Gm11_1693931	3	Genes related to important traits
Gm11	Glyma.11G027400	Gm11_1974667,Gm11_1975309,Gm11_1973202	3	Genes related to important traits
Gm11	Glyma.11G035800	Gm11_2576985,Gm11_2576056,Gm11_2575356	3	Genes related to important traits
Gm11	Glyma.11G036800	Gm11_2657242,Gm11_2648508,Gm11_2654973	3	Genes related to important traits
Gm11	Glyma.11G053300	Gm11_4005996,Gm11_4003732,Gm11_4004604	3	Genes related to important traits
Gm11	Glyma.11G053800	Gm11_4056486,Gm11_4048941	2	Genes related to important traits
Gm11	Glyma.11G054100	Gm11_4077505,Gm11_4084190,Gm11_4082605	3	Genes related to important traits
Gm11	Glyma.11G062100	Gm11_4673761,Gm11_4669997	2	Genes related to important traits
Gm11	Glyma.11G070200	Gm11_5262198,Gm11_5261581	2	Genes related to important traits
Gm11	Glyma.11G070300	Gm11_5264997	1	Genes related to important traits
Gm11	Glyma.11G074900	Gm11_5594570,Gm11_5595545,Gm11_5593736	3	Genes related to important traits
Gm11	Glyma.11G076700	Gm11_5742822,Gm11_5744730,Gm11_5741973	3	Genes related to important traits
Gm11	Glyma.11G080000	Gm11_6006254,Gm11_6006819,Gm11_6012427	3	Genes related to important traits
Gm11	Glyma.11G083900	Gm11_6304039,Gm11_6304945,Gm11_6305888	3	Genes related to important traits
Gm11	Glyma.11G089600	Gm11_6785322,Gm11_6786688,Gm11_6784256	3	Genes related to important traits
Gm11	Glyma.11G093700	Gm11_7112709,Gm11_7113845,Gm11_7112092	3	Genes related to important traits
Gm11	Glyma.11G100400	Gm11_7609142,Gm11_7614466,Gm11_7615020	3	Genes related to important traits
Gm11	Glyma.11G103800	Gm11_7883756,Gm11_7881458,Gm11_7882725	3	Genes related to important traits
Gm11	Glyma.11G104800	Gm11_7952027,Gm11_7953565	2	Genes related to important traits
Gm11	Glyma.11G110900	Gm11_8478025,Gm11_8477070,Gm11_8475824	3	Genes related to important traits
Gm11	Glyma.11G117100	Gm11_8899508,Gm11_8900853	2	Genes related to important traits
Gm11	Glyma.11G117300	Gm11_8928158,Gm11_8927027,Gm11_8928788	3	Genes related to important traits
Gm11	Glyma.11G117400	Gm11_8932446,Gm11_8930061,Gm11_8931489	3	Genes related to important traits
Gm11	Glyma.11G117500	Gm11_8937033,Gm11_8932446,Gm11_8937933	3	Genes related to important traits
Gm11	Glyma.11G117600	Gm11_8942107,Gm11_8937033,Gm11_8940692	3	Genes related to important traits
Gm11	Glyma.11G124100	Gm11_9436856,Gm11_9435678	2	Genes related to important traits
Gm11	Glyma.11G124300	Gm11_9451089,Gm11_9450514,Gm11_9450003	3	Genes related to important traits
Gm11	Glyma.11G126400	Gm11_9611821,Gm11_9611019,Gm11_9609634	3	Genes related to important traits
Gm11	Glyma.11G131200	Gm11_10015259,Gm11_10014446,Gm11_10013219	3	Genes related to important traits
Gm11	Glyma.11G136600	Gm11_10368389,Gm11_10369161	2	Genes related to important traits
Gm11	Glyma.11G140100	Gm11_10682084,Gm11_10683118,Gm11_10685524	3	Genes related to important traits
Gm11	Glyma.11G152900	Gm11_12243110,Gm11_12242556,Gm11_12241854	3	Genes related to important traits
Gm11	Glyma.11G154000	Gm11_12401325,Gm11_12400441	2	Genes related to important traits
Gm11	Glyma.11G154700	Gm11_12540907,Gm11_12533855,Gm11_12530195	3	Genes related to important traits
Gm11	Glyma.11G164100	Gm11_15446698,Gm11_15497453,Gm11_15468056	3	Genes related to important traits
Gm11	Glyma.11G164600	Gm11_15605357,Gm11_15609468	2	Genes related to important traits
Gm11	Glyma.11G170100	Gm11_18138941,Gm11_18129373	2	Genes related to important traits
Gm11	Glyma.11G171700	Gm11_18659617,Gm11_18651187	2	Genes related to important traits
Gm11	Glyma.11G175700	Gm11_19704530,Gm11_19711250,Gm11_19693674	3	Genes related to important traits
Gm11	Glyma.11G183400	Gm11_25093585,Gm11_25094361	2	Genes related to important traits
Gm11	Glyma.11G187800	Gm11_25964682,Gm11_25960138,Gm11_25962612	3	Genes related to important traits
Gm11	Glyma.11G209500	Gm11_30130364	1	Genes related to important traits
Gm11	Glyma.11G211900	Gm11_30436722,Gm11_30444433	2	Genes related to important traits
Gm11	Glyma.11G216500	Gm11_31092705,Gm11_31089291,Gm11_31089798	3	Genes related to important traits
Gm11	Glyma.11G229700	Gm11_32510900,Gm11_32512409,Gm11_32511735	3	Genes related to important traits
Gm11	Glyma.11G237700	Gm11_33210066,Gm11_33217449,Gm11_33211697	3	Genes related to important traits
Gm11	Glyma.11G256800	Gm11_34670237,Gm11_34677410,Gm11_34651740	3	Genes related to important traits
Gm12	Glyma.12G001300	Gm12_106255,Gm12_105680,Gm12_107827	3	Genes related to important traits
Gm12	Glyma.12G017100	Gm12_1208667,Gm12_1207942,Gm12_1211284	3	Genes related to important traits
Gm12	Glyma.12G020200	Gm12_1430252,Gm12_1428945	2	Genes related to important traits
Gm12	Glyma.12G026600	Gm12_1917857	1	Genes related to important traits
Gm12	Glyma.12G028700	Gm12_2145273,Gm12_2143914,Gm12_2142530	3	Genes related to important traits
Gm12	Glyma.12G029800	Gm12_2214923,Gm12_2214258,Gm12_2217061	3	Genes related to important traits
Gm12	Glyma.12G035600	Gm12_2599663,Gm12_2598689,Gm12_2597856	3	Genes related to important traits
Gm12	Glyma.12G037200	Gm12_2699808,Gm12_2701693,Gm12_2699167	3	Genes related to important traits
Gm12	Glyma.12G037400	Gm12_2711467,Gm12_2709949	2	Genes related to important traits
Gm12	Glyma.12G042800	Gm12_3091919,Gm12_3092695	2	Genes related to important traits
Gm12	Glyma.12G048600	Gm12_3504864,Gm12_3506801,Gm12_3506265	3	Genes related to important traits
Gm12	Glyma.12G049200	Gm12_3534796,Gm12_3533260,Gm12_3533764	3	Genes related to important traits
Gm12	Glyma.12G051000	Gm12_3671050,Gm12_3664915	2	Genes related to important traits
Gm12	Glyma.12G051700	Gm12_3706716,Gm12_3705758	2	Genes related to important traits
Gm12	Glyma.12G053800	Gm12_3867751,Gm12_3868486,Gm12_3866019	3	Genes related to important traits
Gm12	Glyma.12G055000	Gm12_3984712,Gm12_3984196,Gm12_3985451	3	Genes related to important traits
Gm12	Glyma.12G055400	Gm12_4018724	1	Genes related to important traits
Gm12	Glyma.12G060200	Gm12_4344877	1	Genes related to important traits
Gm12	Glyma.12G071300	Gm12_5230538,Gm12_5229634,Gm12_5227926	3	Genes related to important traits
Gm12	Glyma.12G073300	Gm12_5444805,Gm12_5433078	2	Genes related to important traits
Gm12	Glyma.12G086700	Gm12_7009101,Gm12_7012141,Gm12_7015539	3	Genes related to important traits
Gm12	Glyma.12G087000	Gm12_7046882,Gm12_7049979,Gm12_7043982	3	Genes related to important traits
Gm12	Glyma.12G089100	Gm12_7325700	1	Genes related to important traits
Gm12	Glyma.12G103100	Gm12_9187116	1	Genes related to important traits
Gm12	Glyma.12G108000	Gm12_9918855,Gm12_9920461,Gm12_9918237	3	Genes related to important traits
Gm12	Glyma.12G117700	Gm12_12016086,Gm12_11955913	2	Genes related to important traits
Gm12	Glyma.12G120100	Gm12_12798122,Gm12_12796366	2	Genes related to important traits
Gm12	Glyma.12G132600	Gm12_15022517,Gm12_14999009	2	Genes related to important traits
Gm12	Glyma.12G137600	Gm12_16403026,Gm12_16399200	2	Genes related to important traits
Gm12	Glyma.12G155700	Gm12_24480892	1	Genes related to important traits
Gm12	Glyma.12G156500	Gm12_25299941,Gm12_25317009,Gm12_25281065	3	Genes related to important traits
Gm12	Glyma.12G170900	Gm12_32634393,Gm12_32639264,Gm12_32630343	3	Genes related to important traits
Gm12	Glyma.12G184000	Gm12_34538234,Gm12_34546944,Gm12_34544082	3	Genes related to important traits
Gm12	Glyma.12G184700	Gm12_34609739	1	Genes related to important traits
Gm12	Glyma.12G184800	Gm12_34614454,Gm12_34615735	2	Genes related to important traits
Gm12	Glyma.12G206400	Gm12_36642670,Gm12_36641455	2	Genes related to important traits
Gm12	Glyma.12G206600	Gm12_36657502,Gm12_36658534,Gm12_36659686	3	Genes related to important traits
Gm12	Glyma.12G213700	Gm12_37276169,Gm12_37277159,Gm12_37273939	3	Genes related to important traits
Gm12	Glyma.12G214000	Gm12_37339311,Gm12_37337499,Gm12_37338649	3	Genes related to important traits
Gm12	Glyma.12G214400	Gm12_37370778,Gm12_37369263,Gm12_37370166	3	Genes related to important traits
Gm12	Glyma.12G217200	Gm12_37676102,Gm12_37674668	2	Genes related to important traits
Gm12	Glyma.12G224600	Gm12_38414925,Gm12_38412015,Gm12_38410101	3	Genes related to important traits
Gm12	Glyma.12G227900	Gm12_38782388,Gm12_38785540,Gm12_38783342	3	Genes related to important traits
Gm12	Glyma.12G234200	Gm12_39375904,Gm12_39366012	2	Genes related to important traits
Gm12	Glyma.12G236000	Gm12_39484821,Gm12_39484035,Gm12_39487090	3	Genes related to important traits
Gm12	Glyma.12G236800	Gm12_39556751,Gm12_39560732	2	Genes related to important traits
Gm12	Glyma.12G238700	Gm12_39788511,Gm12_39787683,Gm12_39782480	3	Genes related to important traits
Gm13	Glyma.13G009300	Gm13_2578186,Gm13_2574721	2	Genes related to important traits
Gm13	Glyma.13G027600	Gm13_6787763,Gm13_6777415	2	Genes related to important traits
Gm13	Glyma.13G027800	Gm13_6825054,Gm13_6828799,Gm13_6847599	3	Genes related to important traits
Gm13	Glyma.13G035600	Gm13_11004249,Gm13_11001593,Gm13_11072170	3	Genes related to important traits
Gm13	Glyma.13G052100	Gm13_14912595	1	Genes related to important traits
Gm13	Glyma.13G058500	Gm13_15594307	1	Genes related to important traits
Gm13	Glyma.13G060000	Gm13_15738412	1	Genes related to important traits
Gm13	Glyma.13G062500	Gm13_16017061,Gm13_16017566	2	Genes related to important traits
Gm13	Glyma.13G063200	Gm13_16155553,Gm13_16165205,Gm13_16154260	3	Genes related to important traits
Gm13	Glyma.13G063600	Gm13_16216479,Gm13_16214606,Gm13_16217662	3	Genes related to important traits
Gm13	Glyma.13G064800	Gm13_16433518,Gm13_16432396,Gm13_16431116	3	Genes related to important traits
Gm13	Glyma.13G068800	Gm13_16865205	1	Genes related to important traits
Gm13	Glyma.13G072100	Gm13_17316431,Gm13_17314093,Gm13_17315536	3	Genes related to important traits
Gm13	Glyma.13G082300	Gm13_19157598	1	Genes related to important traits
Gm13	Glyma.13G093800	Gm13_20911351	1	Genes related to important traits
Gm13	Glyma.13G097600	Gm13_21274132,Gm13_21284279,Gm13_21274974	3	Genes related to important traits
Gm13	Glyma.13G106100	Gm13_22042715,Gm13_22040582,Gm13_22047692	3	Genes related to important traits
Gm13	Glyma.13G107300	Gm13_22180954,Gm13_22178705,Gm13_22179583	3	Genes related to important traits
Gm13	Glyma.13G130100	Gm13_24307239,Gm13_24310609	2	Genes related to important traits
Gm13	Glyma.13G145000	Gm13_25761416,Gm13_25762359	2	Genes related to important traits
Gm13	Glyma.13G152600	Gm13_26725341,Gm13_26724178,Gm13_26723022	3	Genes related to important traits
Gm13	Glyma.13G152700	Gm13_26736781,Gm13_26732820,Gm13_26735329	3	Genes related to important traits
Gm13	Glyma.13G153000	Gm13_26780944,Gm13_26781452,Gm13_26782721	3	Genes related to important traits
Gm13	Glyma.13G153400	Gm13_26857894,Gm13_26855242	2	Genes related to important traits
Gm13	Glyma.13G156500	Gm13_27158072,Gm13_27136364	2	Genes related to important traits
Gm13	Glyma.13G165200	Gm13_27999653	1	Genes related to important traits
Gm13	Glyma.13G170000	Gm13_28411695,Gm13_28409426	2	Genes related to important traits
[truncated: 727 more rows]

## Sheet: Table S4
Supplementary Table 4. SNPs list of GWAS, QTL and Ecological groups.
[truncated: 111,359 more rows]

[truncated: 13 more sheets: Table S5, Table S6, Table S7, Table S8, SheetS9, Table S10, Table S11, Table S12, Table S13, Table S14, Table S15, Table S16, Table S17]
